# Supplementary material for: Reduced B12 uptake and increased gastrointestinal formate are associated with archaeome-mediated breath methane emission in humans
Source: Microbiome. 2021 Sep 24;9:193. doi: 10.1186/s40168-021-01130-w (PMC8464155; doi:10.1186/s40168-021-01130-w)
Supplement: Supplementary file 3 — Additional file 2: Supplementary Tables. Supplementary Table 1. Characteristics of all participants (n=100). Supplementary Table 2. Characteristics of the matched subset (n=30). Supplementary Table 3. Key stone taxa of high and low methane emitters (n=30). Identified key taxa based on LEfSe analysis of the 600 most abundant genera/RSVs. Numbers in column 2 refer to Fig. 5. Supplementary Table 4. High quality dereplicated key MAGs including quality and replication estimates as well as taxonomic classification according to GTDB. Supplementary Table 5. Metabolite concentrations in high and low methane emitters (n=30). Supplementary Table 6. Correlations of different parameters (general, keystone taxa, metabolites and diet) of this study. Supplementary Table 7. qPCR data of all study participants. Supplementary Table 8. Sequence information and analysis statistics by MG-Rast. [file 40168_2021_1130_MOESM3_ESM.xlsx]

## Sheet: SuppTable1_n100
Supplementary Table 1. Characteristics of all participants (n=100).
SampleID	sex	age	subset	subset	CH4 [ppm]	high CH4 emitter	vegetarian	contraception
ID017	female	20	HE1	1	61	yes	no	yes
ID051	female	20	LE1	1	2	no	no	yes
ID021	female	20	HE2	2	30	yes	no	no
ID075	male	20	LE2	2	2	no	no	no
ID032	female	25	HE3	3	40	yes	no	yes
ID117	female	25	LE3	3	1	no	no	yes
ID033	male	28	HE4	4	8	yes	no	no
ID029	male	28	LE4	4	1	no	no	no
ID035	male	25	HE5	5	57	yes	no	no
ID094	male	25	LE5	5	3	no	no	no
ID046	male	34	HE6	6	8	yes	yes	no
ID082	male	27	LE6	6	1	no	yes	no
ID068	male	21	HE7	7	75	yes	no	no
ID028	male	21	LE7	7	2	no	no	no
ID070	male	21	HE8	8	9	yes	yes	no
ID078	male	20	LE8	8	2	no	yes	no
ID077	male	25	HE9	9	46	yes	yes	no
ID095	male	26	LE9	9	1	no	yes	no
ID090	female	23	HE10	10	8	yes	no	yes
ID128	female	24	LE10	10	2	no	no	yes
ID101	female	25	HE11	11	14	yes	yes	no
ID124	female	25	LE11	11	1	no	yes	no
ID102	female	21	HE12	12	26	yes	yes	yes
ID018	female	21	LE12	12	2	no	yes	yes
ID113	male	31	HE13	13	11	yes	no	no
ID065	male	31	LE13	13	2	no	no	no
ID121	male	32	HE14	14	7	yes	no	no
ID087	male	33	LE14	14	2	no	no	no
ID132	male	22	HE15	15	7	yes	no	no
ID047	male	21	LE15	15	2	no	no	no
ID001	female	20	x	x	1	no	no	no
ID003	female	27	x	x	1	no	yes	no
ID007	female	37	x	x	1	no	no	no
ID008	female	27	x	x	1	no	no	yes
ID010	male	27	x	x	1	no	no	no
ID011	female	22	x	x	1	no	no	yes
ID012	female	27	x	x	1	no	no	yes
ID013	male	26	x	x	1	no	no	no
ID014	male	23	x	x	1	no	no	no
ID016	female	28	x	x	2	no	yes	yes
ID019	male	22	x	x	2	no	no	yes
ID020	male	23	x	x	2	no	yes	no
ID022	female	23	x	x	1	no	no	no
ID023	female	24	x	x	1	no	no	no
ID024	female	22	x	x	2	no	no	no
ID025	male	27	x	x	2	no	no	no
ID026	male	27	x	x	1	no	no	no
ID031	female	21	x	x	1	no	no	no
ID034	female	21	x	x	2	no	no	no
ID037	female	21	x	x	1	no	yes	no
ID038	female	24	x	x	3	no	no	no
ID039	female	22	x	x	1	no	no	no
ID040	female	24	x	x	2	no	no	yes
ID042	male	21	x	x	1	no	yes	no
ID043	female	26	x	x	4	no	yes	no
ID044	female	27	x	x	3	no	no	no
ID045	female	22	x	x	1	no	no	yes
ID048	female	24	x	x	2	no	no	yes
ID049	female	21	x	x	2	no	no	yes
ID052	male	23	x	x	2	no	yes	no
ID055	female	23	x	x	1	no	no	no
ID056	female	19	x	x	2	no	no	yes
ID057	female	22	x	x	3	no	no	no
ID059	male	21	x	x	2	no	yes	yes
ID061	male	21	x	x	1	no	no	no
ID072	male	20	x	x	2	no	no	no
ID073	male	23	x	x	2	no	no	no
ID074	male	28	x	x	3	no	no	no
ID079	female	23	x	x	1	no	no	no
ID084	female	23	x	x	1	no	yes	no
ID085	male	23	x	x	3	no	no	no
ID086	female	21	x	x	3	no	no	yes
ID089	male	27	x	x	2	no	no	no
ID091	female	23	x	x	2	no	no	no
ID093	male	23	x	x	1	no	no	no
ID096	female	20	x	x	1	no	no	no
ID098	female	24	x	x	1	no	yes	no
ID099	female	20	x	x	1	no	no	yes
ID103	male	23	x	x	1	no	yes	no
ID104	male	23	x	x	1	no	no	no
ID105	female	26	x	x	1	no	yes	no
ID106	male	27	x	x	2	no	no	no
ID107	male	25	x	x	1	no	no	no
ID109	male	24	x	x	3	no	no	no
ID110	male	21	x	x	1	no	no	no
ID111	female	24	x	x	2	no	no	no
ID114	male	24	x	x	3	no	yes	no
ID115	male	25	x	x	1	no	no	no
ID116	female	28	x	x	4	no	no	no
ID118	male	25	x	x	2	no	no	no
ID119	female	21	x	x	1	no	no	no
ID120	female	24	x	x	1	no	no	yes
ID122	female	24	x	x	1	no	yes	yes
ID123	male	22	x	x	1	no	yes	no
ID125	female	23	x	x	3	no	no	no
ID126	male	23	x	x	1	no	no	no
ID127	male	21	x	x	2	no	no	no
ID131	female	21	x	x	1	no	yes	no
ID133	male	28	x	x	1	no	no	no
ID134	female	34	x	x	1	no	no	yes
ppm: parts per million; HE: high methane emitter; LE: low methane emitter; contraception method: hormonal

## Sheet: SuppTable2_n30_subset
Supplementary Table 2. Characteristics of the matched subset (n=30).
									diet																								metabolites
SampleID	CH4 [ppm]	high CH4 emission	match	sex	age	vegetarian	contraception	BMI	variety	diversity	amount [g]	energy [kcal]	proteins [g]	carbohydrate [g]	sugar [g]	fat [g]	saturatedfattyacids [g]	dietary fibers [g]	sodium [g]	alkohol [g]	vitaminC [mg]	vitamineB12 [µg]	vitminE [mg]	vitaminD [µg]	zinc [mg]	calcium [mg]	magnesium [mg]	iron [mg]	omega3fattyacids [g]	omega6fattyacids [g]	water [g]	Potassium [mg]	Acetate [a.u.]	Butyrate [a.u.]	Formate [a.u.]	Lactate [a.u.]	Propionate [a.u.]	Succinate [a.u.]
ID017	61	yes	HE1	female	20	no	yes	20.3	42	18	1668.72	1405.66	51.27	184.01	81.55	47.5	21.88	16.14	0.85	3.64	33.4	2.47	5.68	1.11	8.03	555.19	258.15	7.94	1.21	5.99	1355.65	1617.92	584	275	0.62	64.48	294.32	24
ID051	2	no	LE1	female	20	no	yes	22.4	28	14	4775.03	1450.2	55.63	242.54	31.78	26.4	9.87	11.59	0.78	0	26.33	1.66	3.17	0.86	6.95	433.18	194.27	5.92	0.59	4.61	4431.29	1088.84	900	501	0.4	128.19	342.35	22
ID021	30	yes	HE2	female	20	no	no	22.9	43	18	6631.06	1804.82	67.19	235.67	124.43	62.62	31.43	16.21	1.4	2.08	67.11	4.53	7.16	1.16	8.4	1491.4	292.87	6.57	1.43	5.42	6232.2	2594.66	1617	765	0.81	61.86	303.77	17
ID075	2	no	LE2	female	20	no	no	22.5	36	16	6159.3	1224.19	39.96	161.12	94.97	41.36	13.09	13.57	0.94	4.89	75.86	1.84	7.41	0.57	5.25	769.44	190.58	5.97	2.47	8.24	5886.54	1568.82	564	352	0.48	73.56	191.79	276
ID032	40	yes	HE3	female	25	no	yes	20.2	39	15	1592.37	691.47	31.83	84.22	35.01	19.6	8.94	13.02	0.93	6.19	45.59	1.3	3.16	0.37	4.59	485.52	150.04	4.68	0.47	2.84	1427.95	1380.45	378	197	0.52	69.68	186.6	29
ID117	1	no	LE3	female	25	no	yes	23.9	31	17	3749.54	1202.93	88.48	110.66	41.02	43.61	19.9	12.97	1.78	0.77	37.25	5.2	4.46	0.54	8.47	951.85	233.84	6.03	1.38	4.62	3478.87	1796.57	672	417	0.39	119.77	425.73	30
ID033	8	yes	HE4	male	28	no	no	22.6	36	17	2758.12	2054.93	99.7	202.46	57.46	79.95	29.12	16.91	2.26	16.49	45.11	7.3	11	1.15	14.54	992.49	325.48	10.82	3.01	11.26	2325.27	2816.27	1021	345	0.64	71.52	386.25	29
ID029	1	no	LE4	male	28	no	no	23.3	46	18	2259.45	2216.38	83.51	255.93	74.43	86.92	40.37	15.05	1.46	9.44	30.03	5.18	6.94	2.5	10.67	547.66	230.93	8.88	1.33	7.62	1797.33	1966.59	785	374	0.53	70.42	375.96	35
ID035	57	yes	HE5	male	25	no	no	29	19	13	4191.91	1989.09	73.79	258.76	21.92	36.95	12.54	17.36	0.88	44.05	26.29	1.74	5.21	0.2	14.44	637.57	404.8	10.1	0.99	7.96	3746.33	1418.89	1347	612	0.84	95.27	714.56	37
ID094	3	no	LE5	male	25	no	no	22	35	15	5888.04	2261.31	91.39	316.67	148.27	67.56	23.41	19.39	2.44	1.97	54.81	4.8	9.1	3.09	21.7	877.59	371.11	13.98	2.41	11.99	5371.32	2418.77	672	267	0.42	70.16	251.78	29
ID046	8	yes	HE6	male	34	yes	no	24.7	37	17	7108.43	2104.65	72.13	313.06	171.11	57.66	27.64	22.76	1.99	2.8	66.94	3.48	5.08	1.23	10.59	1130.35	363.55	10.79	0.97	5.43	6621.13	2695.51	1066	332	0.64	91.33	593.83	18
ID082	1	no	LE6	male	27	yes	no	25.2	40	15	4620.06	2000.83	60.86	264.94	123.86	65.57	22.66	14.36	2.24	13.07	62.96	2.73	5.82	1.09	8.08	538.32	261.94	10.73	2.46	10.6	4185.3	2013.71	195	169	0.32	47.95	82.91	24
ID068	75	yes	HE7	male	21	no	no	25.3	29	16	3366.19	1230.29	51.01	117.57	25.45	49.36	17.7	5.98	1.05	15.01	15.09	3.45	7.28	0.79	7.45	457.79	156.53	5.48	1.86	7.02	3118.77	1064.25	756	355	0.61	62.34	285.7	30
ID028	2	no	LE7	male	21	no	no	26.2	31	16	5274.24	1321.35	82.47	113.48	49.25	56.54	15.68	21.88	1.17	3.09	75.94	3.71	11.18	1.75	8.58	802.92	289.42	9.25	2.85	10.77	4980.47	2738.15	2152	562	1.26	95.09	401.12	519
ID070	9	yes	HE8	male	21	yes	no	21.1	40	13	1799.03	1278.81	39.28	184.93	75.75	34.94	18.16	10.99	1.18	7.52	39.38	2.22	3.95	1.24	4.66	635.68	169.86	4.61	0.67	3.43	1510.51	1477.67	1616	461	0.8	97.86	513.35	38
ID078	2	no	LE8	male	20	yes	no	23.1	33	13	3394.27	1669.44	60.53	200.94	67.03	54.21	19.37	20.79	1.96	17.28	49.12	2.43	10.77	1.66	9.49	1113.97	285.44	8.29	2.28	8.54	3023.17	1954.52	580	362	0.55	60.37	232.96	19
ID077	46	yes	HE9	male	25	yes	no	22.9	46	18	4374.46	2192.79	84.23	296.46	116.76	55.64	18.25	47.03	1.79	21.01	164.84	2.1	11.93	1.61	14.28	709.71	482.24	15.7	1.98	11.38	3842.1	4101.17	1054	484	0.6	69.92	338.99	29
ID095	1	no	LE9	male	26	yes	no	25.1	38	17	3372.76	1279.44	56.48	153.38	87.14	45.91	21.93	8.88	1.06	2.5	47.12	4.66	4.54	2.35	7.36	1005.62	226.39	7.15	1.02	4.68	3094.38	1984.06	579	257	0.39	61.47	356.83	27
ID090	8	yes	HE10	female	23	no	yes	20.1	45	18	3086.37	1698.38	76.04	211.84	58.8	56.39	18.47	15.56	1.04	3.29	29.84	4.79	9.36	3.89	11.61	617.46	324.13	11.72	1.98	10.19	2710.91	1565.53	911	231	0.42	78.68	314.57	29
ID128	2	no	LE10	female	24	no	yes	19.7	41	17	3952.93	1688.37	65.22	174.19	70.56	62.05	32.4	15.12	1.43	22.99	47.15	4.4	5.26	0.82	9.51	651.2	266.22	8.52	1.43	6.3	3600.42	1906.31	464	269	0.24	100.93	281.55	35
ID101	14	yes	HE11	female	25	yes	no	24	30	12	3331.11	900.02	26.9	159.67	79.92	15.07	5.69	25.43	0.46	0.25	90.66	0.03	4.18	0.14	4.94	330.65	225.44	7.39	0.8	3.25	3090.96	2083.49	767	262	0.56	65.04	258.17	29
ID124	1	no	LE11	female	25	yes	no	22.7	40	14	4843.26	2420.35	97.11	316.48	96.16	78.64	24.47	58.58	1.86	4.9	102.12	1.8	13.67	0.78	15.51	719.23	598.16	18.34	3.85	18.27	4257.83	4433.11	853	254	0.63	58.51	276.32	24
ID102	26	yes	HE12	female	21	yes	yes	18.1	35	15	4772.28	2482.42	87.04	342.63	134.4	74.8	22.1	58.82	2.47	8.08	259.1	2.29	18.53	0.9	13.84	1280.82	491.57	15.52	4.58	12.42	4164.25	5743.28	204	213	0.71	62.65	329.41	37
ID018	2	no	LE12	female	21	yes	yes	21	32	13	2857.39	1581.45	48.56	216.96	106.46	54.57	14.51	26.7	1.11	2.11	74.13	2.23	15.34	2.88	8.45	585.51	329.97	10.06	2.61	13.18	2494.97	1989.98	789	373	0.48	100.03	344.96	29
ID113	11	yes	HE13	male	31	no	no	19.4	41	16	3698.53	2096.67	80.16	253.44	137.75	79.83	32.68	27.73	2.46	3.46	130.54	4.75	10.57	0.76	11.55	825.13	308.41	11.84	2.79	9.04	3231.69	3100.53	606	266	0.42	61.68	341.44	24
ID065	2	no	LE13	male	31	no	no	27.8	44	18	2538.01	2046.6	89.73	204.79	64.7	89.41	39.58	23.09	2.04	8.06	48.92	4.3	11.04	3.62	12.06	750.93	280.52	10.28	2.16	11.34	2105.85	2331.67	236	221	0.34	56.1	108.63	21
ID121	7	yes	HE14	male	32	no	no	23.5	46	18	5151.24	2037.42	91.39	242.07	97.33	74.34	29.99	21.2	2.14	2.17	54.07	5.72	9.66	2.3	12.91	1046.74	291.39	10.51	2.49	9.37	4701.66	2090.96	1027	439	0.38	51.24	429.81	29
ID087	2	no	LE14	male	33	no	no	24.4	44	18	2061.71	2169.58	69.06	256.02	113.6	94.41	45.6	24.4	2.18	1.05	60.02	4.01	9.28	1.81	10.11	992.78	308.02	10.22	2.28	9.35	1601.03	2269.18	696	546	0.58	99.25	367.32	29
ID132	7	yes	HE15	male	22	no	no	21.6	50	18	3187.45	1713.91	77.07	205.03	63.26	61	32.92	25.04	2.31	3.31	37.81	4.77	5.56	1.12	12.68	1007.19	316.52	10.07	1.16	5.35	2800.4	2470.66	377	263	0.32	47.61	179.28	26
ID047	2	no	LE15	male	21	no	no	20.9	43	18	2853.74	2827.29	126.86	214.52	48.65	138.76	47.07	18.86	3.72	29.42	28.38	10.58	14.56	2.38	17.76	794.02	322.82	14.13	2.51	13.72	2303.71	2637.98	478	284	0.33	68.87	270.14	23
ppm: parts per million; HE: high methane emitter; LE: low methane emitter; contraception method: hormonal; a.u.: arbitrary unit

## Sheet: SuppTable3_keystone_taxa
Supplementary Table 3. Key stone taxa of high and low methane emitters (n=30). Identified key taxa based on LEfSe analysis of the 600 most abundant genera/RSVs. Numbers in column 2 refer to Fig. 5.
n=30		based on LEfSe analysis (600 most abundant RSV)
method		amplicon
level	RSV	genus	RSV	Feature ID (see also Supp. Dataset 2)
high methane emitter	1	Methanobrevibacter	p__Euryarchaeota__g__Methanobrevibacter_OTU1569	242210c076c380862c72e30f3ba9c505
	2	Christensenellaceae_R7_group	p__Firmicutes__g__Christensenellaceae_R7_group_OTU1582	1c1e0fce7b5302a616765f36bed8668b
	3		p__Firmicutes__g__Christensenellaceae_R7_group_OTU1574	e8570315fe3d158805af2620fb8f482e
	4		p__Firmicutes__g__Christensenellaceae_R7_group_OTU1070	0f7b21eb740aa1b1b3cfc1e70e83f429
	5	Eubacterium_ruminantium_group	p__Firmicutes__g__Eubacterium_ruminantium_group__s__gut_metagenome_OTU1486	0a5040d2b0620b276776360c068ac532
	6	Ruminiclostridium_6	p__Firmicutes__g__Ruminiclostridium_6_OTU1478	58962f2b0b2785b4876ee1a5aadf92b4
	7		p__Firmicutes__g__Ruminiclostridium_6_OTU1432	8949029d559b9fb304aa16ef85e37268
	8	Ruminococcaceae_UCG010	p__Firmicutes__g__Ruminococcaceae_UCG010__s__gut_metagenome_OTU1137	93a68a10c51e8abd761b9e64584e287d
low methane emitter	9	Bacteroides	p__Bacteroidetes__g__Bacteroides_OTU1588	5970ce679b336da3944ba900f42705d2
	10		p__Bacteroidetes__g__Bacteroides_OTU1587	477d6a8bcb68573456b2a50af1a6c86e
	11		p__Bacteroidetes__g__Bacteroides_OTU1537	f5c730e6996ca169b75145730153ac55
	12		p__Bacteroidetes__g__Bacteroides_OTU1511	c570ea810410887c0183de49a2036063
	13	Ruminococcus_gnavus_group	p__Firmicutes__g__Ruminococcus_gnavus_group_OTU1421	74c64dc9480b0feeb702f08fab93adf5
	14	Blautia	p__Firmicutes__g__Blautia_OTU1560	54b11b23adaa18e8b4a85349c1a70237
	15	Roseburia	p__Firmicutes__g__Roseburia_OTU1533	a777ae177597df2c362c3a8804f982c4
	16	Tyzzerella_3	p__Firmicutes__g__Tyzzerella_3__s__unidentified_OTU1161	ead307f083041ea53ad22a0aff311564
	17	Butyricicoccus	p__Firmicutes__g__Butyricicoccus_OTU1400	6061e372e3121d70e9066c13f193c377
	18		p__Firmicutes__g__Butyricicoccus_OTU858	64bf0931e9b6ee674c58f6abb7cb496b
	19		p__Firmicutes__g__Butyricicoccus_OTU1361	280184d4758285152a586797ab4409d7
	20	Flavonifractor	p__Firmicutes__g__Flavonifractor_OTU1455	27193fefafe43e8e20741be87cbae4d4

## Sheet: SuppTable4_key_MAGs
Supplementary Table 4. High quality dereplicated key MAGs including quality and replication estimates as well as taxonomic classification according to GTDB.
Bin_Id	Completeness	Contamination	Strain_heterogeneity	emitter	CH4_ppm	MaGe	iRep	iRep_unfiltered	GTDB_classification
Msmithii_original_ORS18_101_mapped_sorted.contigs	100	0	0	HE	14	yes	nd	2.88235	d__Archaea;p__Euryarchaeota;c__Methanobacteria;o__Methanobacteriales;f__Methanobacteriaceae;g__Methanobrevibacter_A;s__Methanobrevibacter_A smithii
Msmithii_original_ORS18-032.001	88.3	4.28	0	HE	40	yes	nd	3.0543	d__Archaea;p__Euryarchaeota;c__Methanobacteria;o__Methanobacteriales;f__Methanobacteriaceae;g__Methanobrevibacter_A;s__Methanobrevibacter_A smithii
Msmithii_A_ORS18_090_mapped_sorted.contigs	98.4	0	0	HE	8	yes	nd	5.18024	d__Archaea;p__Euryarchaeota;c__Methanobacteria;o__Methanobacteriales;f__Methanobacteriaceae;g__Methanobrevibacter_A;s__Methanobrevibacter_A smithii_A
Msmithii_A_ORS18_101_mapped_sorted.contigs	97.6	14.4	84.21	HE	14	yes	nd	11.7536	d__Archaea;p__Euryarchaeota;c__Methanobacteria;o__Methanobacteriales;f__Methanobacteriaceae;g__Methanobrevibacter_A;s__Methanobrevibacter_A smithii_A
Bacteroides_ORS18-047.003	82.54	12.76	31.37	LE	2	no	1.86638	1.86638	d__Bacteria;p__Bacteroidota;c__Bacteroidia;o__Bacteroidales;f__Bacteroidaceae;g__Bacteroides;s__
Bacteroides_ORS18-113.011	80.17	9.4	5	HE	11	no	2.47584	2.47584	d__Bacteria;p__Bacteroidota;c__Bacteroidia;o__Bacteroidales;f__Bacteroidaceae;g__Bacteroides;s__
Bacteroides_ORS18-028.008	78.38	22.27	40.52	LE	2	no	2.024	2.024	d__Bacteria;p__Bacteroidota;c__Bacteroidia;o__Bacteroidales;f__Bacteroidaceae;g__Bacteroides;s__
Bacteroides_ORS18-094.011	78.36	12.58	49.3	LE	3	no	2.16267	2.16267	d__Bacteria;p__Bacteroidota;c__Bacteroidia;o__Bacteroidales;f__Bacteroidaceae;g__Bacteroides;s__
Bacteroides_ORS18-124.005	78.2	4.65	50	LE	1	no	nd	2.18418	d__Bacteria;p__Bacteroidota;c__Bacteroidia;o__Bacteroidales;f__Bacteroidaceae;g__Bacteroides;s__
Bacteroides_ORS18-077.008	75.96	15.94	42.42	HE	46	no	nd	1.99358	d__Bacteria;p__Bacteroidota;c__Bacteroidia;o__Bacteroidales;f__Bacteroidaceae;g__Bacteroides;s__
Bacteroides_ORS18-029.006	94.91	10.53	53.66	LE	1	no	2.39378	2.39378	d__Bacteria;p__Bacteroidota;c__Bacteroidia;o__Bacteroidales;f__Bacteroidaceae;g__Bacteroides;s__Bacteroides eggerthii
Bacteroides_ORS18-017.015	76.23	7.22	27.66	HE	61	no	nd	1.81628	d__Bacteria;p__Bacteroidota;c__Bacteroidia;o__Bacteroidales;f__Bacteroidaceae;g__Bacteroides;s__Bacteroides intestinalis
Bacteroides_ORS18-033.002	97.46	0.19	100	HE	8	no	1.47895	1.47895	d__Bacteria;p__Bacteroidota;c__Bacteroidia;o__Bacteroidales;f__Bacteroidaceae;g__Bacteroides;s__Bacteroides stercoris
Bacteroides_ORS18-094.003	97.34	1.62	22.22	LE	3	no	1.67534	1.67534	d__Bacteria;p__Bacteroidota;c__Bacteroidia;o__Bacteroidales;f__Bacteroidaceae;g__Bacteroides;s__Bacteroides stercoris
Bacteroides_ORS18-132.003	82.45	0	0	HE	7	no	1.60951	1.60951	d__Bacteria;p__Bacteroidota;c__Bacteroidia;o__Bacteroidales;f__Bacteroidaceae;g__Bacteroides;s__Bacteroides stercoris
Bacteroides_ORS18-095.001	98.88	0.87	16.67	LE	1	no	nd	1.69332	d__Bacteria;p__Bacteroidota;c__Bacteroidia;o__Bacteroidales;f__Bacteroidaceae;g__Bacteroides;s__Bacteroides uniformis
Bacteroides_ORS18-017.003	98.88	0	0	HE	61	yes	1.95246	1.95246	d__Bacteria;p__Bacteroidota;c__Bacteroidia;o__Bacteroidales;f__Bacteroidaceae;g__Bacteroides;s__Bacteroides uniformis
Bacteroides_ORS18-075.003	98.88	2.91	23.08	LE	2	yes	1.78672	1.78672	d__Bacteria;p__Bacteroidota;c__Bacteroidia;o__Bacteroidales;f__Bacteroidaceae;g__Bacteroides;s__Bacteroides uniformis
Bacteroides_ORS18-033.004	98.28	2.3	42.86	HE	8	no	1.58956	1.58956	d__Bacteria;p__Bacteroidota;c__Bacteroidia;o__Bacteroidales;f__Bacteroidaceae;g__Bacteroides;s__Bacteroides uniformis
Bacteroides_ORS18-082.002	95.39	3.53	35.29	LE	1	no	1.69522	1.69522	d__Bacteria;p__Bacteroidota;c__Bacteroidia;o__Bacteroidales;f__Bacteroidaceae;g__Bacteroides;s__Bacteroides uniformis
Bacteroides_ORS18-047.005	94.03	1.61	0	LE	2	no	1.94949	1.94949	d__Bacteria;p__Bacteroidota;c__Bacteroidia;o__Bacteroidales;f__Bacteroidaceae;g__Bacteroides;s__Bacteroides uniformis
Bacteroides_ORS18-101.007	90.83	3.32	46.15	HE	14	no	1.96155	1.96155	d__Bacteria;p__Bacteroidota;c__Bacteroidia;o__Bacteroidales;f__Bacteroidaceae;g__Bacteroides;s__Bacteroides uniformis
Bacteroides_ORS18-087.009	90.62	4.88	25.93	LE	2	no	1.66928	1.66928	d__Bacteria;p__Bacteroidota;c__Bacteroidia;o__Bacteroidales;f__Bacteroidaceae;g__Bacteroides;s__Bacteroides uniformis
Bacteroides_ORS18-068.003	88.75	5.39	73.68	HE	75	no	nd	1.98394	d__Bacteria;p__Bacteroidota;c__Bacteroidia;o__Bacteroidales;f__Bacteroidaceae;g__Bacteroides;s__Bacteroides uniformis
Bacteroides_ORS18-065.005	85.35	4.03	33.33	LE	2	no	1.89776	1.89776	d__Bacteria;p__Bacteroidota;c__Bacteroidia;o__Bacteroidales;f__Bacteroidaceae;g__Bacteroides;s__Bacteroides uniformis
Bacteroides_ORS18-029.004	84.92	0.58	33.33	LE	1	no	2.27042	2.27042	d__Bacteria;p__Bacteroidota;c__Bacteroidia;o__Bacteroidales;f__Bacteroidaceae;g__Bacteroides;s__Bacteroides uniformis
Bacteroides_ORS18-021.016	81.54	8.04	38.3	HE	30	no	nd	2.17408	d__Bacteria;p__Bacteroidota;c__Bacteroidia;o__Bacteroidales;f__Bacteroidaceae;g__Bacteroides;s__Bacteroides uniformis
Bacteroides_ORS18-121.013	75.58	11.01	26.79	HE	7	no	2.00783	2.00783	d__Bacteria;p__Bacteroidota;c__Bacteroidia;o__Bacteroidales;f__Bacteroidaceae;g__Bacteroides;s__Bacteroides uniformis
Bacteroides_ORS18-077.012	93.35	18.34	74.36	HE	46	no	nd	1.84424	d__Bacteria;p__Bacteroidota;c__Bacteroidia;o__Bacteroidales;f__Bacteroidaceae;g__Bacteroides_B;s__
Bacteroides_ORS18-028.002	81.01	9.98	21.43	LE	2	no	1.91747	1.91747	d__Bacteria;p__Bacteroidota;c__Bacteroidia;o__Bacteroidales;f__Bacteroidaceae;g__Bacteroides_B;s__
Bacteroides_ORS18-102.011	80.04	15.76	28.57	HE	26	no	nd	1.92976	d__Bacteria;p__Bacteroidota;c__Bacteroidia;o__Bacteroidales;f__Bacteroidaceae;g__Bacteroides_B;s__
Bacteroides_ORS18-017.006	88.79	14.29	5.56	HE	61	no	1.97992	1.97992	d__Bacteria;p__Bacteroidota;c__Bacteroidia;o__Bacteroidales;f__Bacteroidaceae;g__Bacteroides_B;s__Bacteroides_B dorei
Bacteroides_ORS18-082.001	98.5	0.68	65.38	LE	1	no	1.93062	1.93062	d__Bacteria;p__Bacteroidota;c__Bacteroidia;o__Bacteroidales;f__Bacteroidaceae;g__Bacteroides_B;s__Bacteroides_B vulgatus
Bacteroides_ORS18-128.002	94.32	2.26	20	LE	2	no	2.07173	2.07173	d__Bacteria;p__Bacteroidota;c__Bacteroidia;o__Bacteroidales;f__Bacteroidaceae;g__Bacteroides_B;s__Bacteroides_B vulgatus
Bacteroides_ORS18-078.004	81.19	7.26	66.67	LE	2	no	2.60458	2.60458	d__Bacteria;p__Bacteroidota;c__Bacteroidia;o__Bacteroidales;f__Bacteroidaceae;g__Bacteroides_B;s__Bacteroides_B vulgatus
Bacteroides_ORS18-032.014	78.79	5.02	4.55	HE	40	no	1.82696	1.82696	d__Bacteria;p__Bacteroidota;c__Bacteroidia;o__Bacteroidales;f__Bacteroidaceae;g__Bacteroides_B;s__Bacteroides_B vulgatus
Catenibacterium_ORS18-046.008	88.47	7.45	4.55	HE	8	yes	nd	2.31521	d__Bacteria;p__Firmicutes;c__Bacilli;o__Erysipelotrichales;f__Erysipelatoclostridiaceae;g__Catenibacterium;s__Catenibacterium mitsuokai
Christensenellales_ORS18-032.022	93.36	0.23	0	HE	40	no	1.62464	1.62464	d__Bacteria;p__Firmicutes_A;c__Clostridia;o__Christensenellales;f__CAG-138;g__;s__
Christensenellales_ORS18-017.031	89.66	11.61	3.7	HE	61	no	nd	1.71514	d__Bacteria;p__Firmicutes_A;c__Clostridia;o__Christensenellales;f__CAG-138;g__;s__
Christensenellales_ORS18-090.009	91.93	4.36	12.5	HE	8	no	nd	1.74061	d__Bacteria;p__Firmicutes_A;c__Clostridia;o__Christensenellales;f__CAG-138;g__PeH17;s__PeH17 sp000435055
Christensenellales_ORS18-094.013	91.93	2.91	0	LE	3	no	1.59836	1.59836	d__Bacteria;p__Firmicutes_A;c__Clostridia;o__Christensenellales;f__CAG-138;g__PeH17;s__PeH17 sp000435055
Christensenellales_ORS18-032.032	91.88	12.16	5.26	HE	40	no	nd	1.52782	d__Bacteria;p__Firmicutes_A;c__Clostridia;o__Christensenellales;f__CAG-138;g__PeH17;s__PeH17 sp000435055
Christensenellales_ORS18-077.018	91.59	2.52	0	HE	46	no	1.64516	1.64516	d__Bacteria;p__Firmicutes_A;c__Clostridia;o__Christensenellales;f__CAG-138;g__PeH17;s__PeH17 sp000435055
Christensenellales_ORS18-017.020	91.09	1.68	0	HE	61	no	1.60051	1.60051	d__Bacteria;p__Firmicutes_A;c__Clostridia;o__Christensenellales;f__CAG-138;g__PeH17;s__PeH17 sp000435055
Christensenellales_ORS18-032.040	75.75	10.59	4.55	HE	40	no	nd	1.52981	d__Bacteria;p__Firmicutes_A;c__Clostridia;o__Christensenellales;f__CAG-138;g__UBA1685;s__UBA1685 sp002320595
Christensenellales_ORS18-032.027	91	0.27	0	HE	40	no	nd	1.53557	d__Bacteria;p__Firmicutes_A;c__Clostridia;o__Christensenellales;f__CAG-138;g__UBA5394;s__
Christensenellales_ORS18-035.003	99.3	1.17	0	HE	57	yes	1.64505	1.64505	d__Bacteria;p__Firmicutes_A;c__Clostridia;o__Christensenellales;f__CAG-74;g__UBA11524;s__UBA11524 sp000437595
Christensenellales_ORS18-077.004	99.3	1.17	0	HE	46	no	1.48851	1.48851	d__Bacteria;p__Firmicutes_A;c__Clostridia;o__Christensenellales;f__CAG-74;g__UBA11524;s__UBA11524 sp000437595
Christensenellales_ORS18-101.008	98.6	1.17	0	HE	14	no	1.58409	1.58409	d__Bacteria;p__Firmicutes_A;c__Clostridia;o__Christensenellales;f__CAG-74;g__UBA11524;s__UBA11524 sp000437595
Christensenellales_ORS18-017.009	98.6	1.17	0	HE	61	no	1.49394	1.49394	d__Bacteria;p__Firmicutes_A;c__Clostridia;o__Christensenellales;f__CAG-74;g__UBA11524;s__UBA11524 sp000437595
Christensenellales_ORS18-068.014	98.6	1.17	0	HE	75	no	1.4474	1.4474	d__Bacteria;p__Firmicutes_A;c__Clostridia;o__Christensenellales;f__CAG-74;g__UBA11524;s__UBA11524 sp000437595
Christensenellales_ORS18-124.024	97.9	4.45	11.11	LE	1	yes	1.56224	1.56224	d__Bacteria;p__Firmicutes_A;c__Clostridia;o__Christensenellales;f__CAG-74;g__UBA11524;s__UBA11524 sp000437595
Christensenellales_ORS18-132.017	97.2	2.39	33.33	HE	7	no	1.6584	1.6584	d__Bacteria;p__Firmicutes_A;c__Clostridia;o__Christensenellales;f__CAG-74;g__UBA11524;s__UBA11524 sp000437595
Christensenellales_ORS18-032.007	97.2	5.36	0	HE	40	no	1.32664	1.32664	d__Bacteria;p__Firmicutes_A;c__Clostridia;o__Christensenellales;f__CAG-74;g__UBA11524;s__UBA11524 sp000437595
Christensenellales_ORS18-021.025	91.93	6	0	HE	30	no	nd	1.69804	d__Bacteria;p__Firmicutes_A;c__Clostridia;o__Christensenellales;f__CAG-74;g__UBA11524;s__UBA11524 sp000437595
Christensenellaceae_ORS18_075_mapped_sorted.contigs	98.39	0.81	0	LE	2	yes	nd	10.5912	d__Bacteria;p__Firmicutes_A;c__Clostridia;o__Christensenellales;f__Christensenellaceae;g__Christensenella;s__Christensenella minuta
Anaerostipes_ORS18-032.010	91.44	7.99	8	HE	40	yes	nd	2.08167	d__Bacteria;p__Firmicutes_A;c__Clostridia;o__Lachnospirales;f__Lachnospiraceae;g__Anaerostipes;s__Anaerostipes hadrus
Ruminococcaceae_ORS18-094.016	98.28	13.68	11.11	LE	3	no	1.65257	1.65257	d__Bacteria;p__Firmicutes_A;c__Clostridia;o__Oscillospirales;f__Ruminococcaceae;g__CAG-115;s__CAG-115 sp003531585
Ruminococcaceae_ORS18-124.032	83.56	3.23	3.85	LE	1	no	nd	1.72866	d__Bacteria;p__Firmicutes_A;c__Clostridia;o__Oscillospirales;f__Ruminococcaceae;g__CAG-353;s__CAG-353 sp900066885
Ruminococcaceae_ORS18-078.021	81.22	8.17	0	LE	2	no	nd	1.6676	d__Bacteria;p__Firmicutes_A;c__Clostridia;o__Oscillospirales;f__Ruminococcaceae;g__CAG-353;s__CAG-353 sp900066885
Ruminococcaceae_ORS18-047.010	87.44	2.04	100	LE	2	no	2.06656	2.06656	d__Bacteria;p__Firmicutes_A;c__Clostridia;o__Oscillospirales;f__Ruminococcaceae;g__Faecalibacterium;s__Faecalibacterium prausnitzii_C
Ruminococcaceae_ORS18-077.020	86.71	22.51	54.39	HE	46	no	nd	2.66124	d__Bacteria;p__Firmicutes_A;c__Clostridia;o__Oscillospirales;f__Ruminococcaceae;g__Faecalibacterium;s__Faecalibacterium prausnitzii_C
Ruminococcaceae_ORS18-094.014	84.31	7.54	37.5	LE	3	no	2.06503	2.06503	d__Bacteria;p__Firmicutes_A;c__Clostridia;o__Oscillospirales;f__Ruminococcaceae;g__Faecalibacterium;s__Faecalibacterium prausnitzii_C
Ruminococcaceae_ORS18-029.028	80.44	16.96	16.67	LE	1	no	nd	2.08207	d__Bacteria;p__Firmicutes_A;c__Clostridia;o__Oscillospirales;f__Ruminococcaceae;g__Faecalibacterium;s__Faecalibacterium prausnitzii_D
Ruminococcaceae_ORS18-035.026	77.09	21.92	8	HE	57	no	nd	2.26896	d__Bacteria;p__Firmicutes_A;c__Clostridia;o__Oscillospirales;f__Ruminococcaceae;g__Faecalibacterium;s__Faecalibacterium prausnitzii_D
Ruminococcaceae_ORS18-070.006	89.29	11.54	42.31	HE	9	no	nd	2.1622	d__Bacteria;p__Firmicutes_A;c__Clostridia;o__Oscillospirales;f__Ruminococcaceae;g__Faecalibacterium;s__Faecalibacterium prausnitzii_G
Ruminococcaceae_ORS18-124.020	88.39	10.52	17.39	LE	1	no	1.75328	1.75328	d__Bacteria;p__Firmicutes_A;c__Clostridia;o__Oscillospirales;f__Ruminococcaceae;g__Faecalibacterium;s__Faecalibacterium prausnitzii_G
Ruminococcaceae_ORS18-101.024	86.27	5.95	60	HE	14	no	1.86119	1.86119	d__Bacteria;p__Firmicutes_A;c__Clostridia;o__Oscillospirales;f__Ruminococcaceae;g__Faecalibacterium;s__Faecalibacterium prausnitzii_G
Ruminococcaceae_ORS18-017.023	92.59	23.93	43.86	HE	61	no	nd	2.6436	d__Bacteria;p__Firmicutes_A;c__Clostridia;o__Oscillospirales;f__Ruminococcaceae;g__Faecalibacterium;s__Faecalibacterium prausnitzii_J
Ruminococcaceae_ORS18-046.007	96.6	21.73	0	HE	8	no	nd	2.86791	d__Bacteria;p__Firmicutes_A;c__Clostridia;o__Oscillospirales;f__Ruminococcaceae;g__Gemmiger;s__Gemmiger formicilis
Ruminococcaceae_ORS18-033.008	94.9	0.17	0	HE	8	no	1.56717	1.56717	d__Bacteria;p__Firmicutes_A;c__Clostridia;o__Oscillospirales;f__Ruminococcaceae;g__Gemmiger;s__Gemmiger formicilis
Ruminococcaceae_ORS18-102.010	92.52	15.7	5	HE	26	no	2.12791	2.12791	d__Bacteria;p__Firmicutes_A;c__Clostridia;o__Oscillospirales;f__Ruminococcaceae;g__Gemmiger;s__Gemmiger formicilis
Ruminococcaceae_ORS18-070.009	90.86	2.38	0	HE	9	no	1.54726	1.54726	d__Bacteria;p__Firmicutes_A;c__Clostridia;o__Oscillospirales;f__Ruminococcaceae;g__Gemmiger;s__Gemmiger formicilis
Ruminococcaceae_ORS18-032.031	83.7	2.15	60	HE	40	no	nd	1.64487	d__Bacteria;p__Firmicutes_A;c__Clostridia;o__Oscillospirales;f__Ruminococcaceae;g__Gemmiger;s__Gemmiger sp003476825
Ruminococcaceae_ORS18-065.017	82.14	1.79	0	LE	2	no	nd	1.74894	d__Bacteria;p__Firmicutes_A;c__Clostridia;o__Oscillospirales;f__Ruminococcaceae;g__Gemmiger;s__Gemmiger sp003476825
Ruminococcaceae_ORS18-094.034	78.57	17.86	9.09	LE	3	no	nd	1.80886	d__Bacteria;p__Firmicutes_A;c__Clostridia;o__Oscillospirales;f__Ruminococcaceae;g__Gemmiger;s__Gemmiger sp003476825
Ruminiclostridium_ORS18-068.018	96.55	13.79	7.69	HE	75	yes	1.79104	1.79104	d__Bacteria;p__Firmicutes_A;c__Clostridia;o__Oscillospirales;f__Ruminococcaceae;g__Ruminiclostridium_E;s__Ruminiclostridium_E siraeum
Ruminiclostridium_ORS18-101.044	81.98	8.05	5.26	HE	14	no	nd	1.68555	d__Bacteria;p__Firmicutes_A;c__Clostridia;o__Oscillospirales;f__Ruminococcaceae;g__Ruminiclostridium_E;s__Ruminiclostridium_E siraeum
Ruminococcaceae_ORS18-113.023	89.77	0	0	HE	11	no	nd	2.09876	d__Bacteria;p__Firmicutes_A;c__Clostridia;o__Oscillospirales;f__Ruminococcaceae;g__Ruminococcus_C;s__Ruminococcus_C sp000433635
Ruminococcaceae_ORS18-029.001	98.63	0	0	LE	1	yes	2.03282	2.03282	d__Bacteria;p__Firmicutes_A;c__Clostridia;o__Oscillospirales;f__Ruminococcaceae;g__Ruminococcus_D;s__Ruminococcus_D bicirculans
Ruminococcaceae_ORS18-075.016	84.21	13.37	3.12	LE	2	no	nd	1.60795	d__Bacteria;p__Firmicutes_A;c__Clostridia;o__Oscillospirales;f__Ruminococcaceae;g__Ruminococcus_D;s__Ruminococcus_D bicirculans
Ruminococcaceae_ORS18-065.020	79.72	1.03	50	LE	2	no	nd	1.57361	d__Bacteria;p__Firmicutes_A;c__Clostridia;o__Oscillospirales;f__Ruminococcaceae;g__Ruminococcus_D;s__Ruminococcus_D bicirculans
Ruminococcaceae_ORS18-051.020	93.51	1.61	20	LE	2	no	nd	1.56343	d__Bacteria;p__Firmicutes_A;c__Clostridia;o__Oscillospirales;f__Ruminococcaceae;g__Ruthenibacterium;s__Ruthenibacterium lactatiformans
Ruminococcaceae_ORS18-101.003	98.66	0	0	HE	14	yes	1.78707	1.78707	d__Bacteria;p__Firmicutes_A;c__Clostridia;o__Oscillospirales;f__Ruminococcaceae;g__UBA1394;s__

## Sheet: SuppTable5_metabolites_n30
Supplementary Table 5. Metabolite concentrations in high and low methane emitters (n=30).
	metabolites
SampleID	Acetate [a.u.]	Butyrate [a.u.]	Formate [a.u.]	Lactate [a.u.]	Propionate [a.u.]	Succinate [a.u.]
ID017	584	275	0.62	64.48	294.32	24
ID021	1617	765	0.81	61.86	303.77	17
ID032	378	197	0.52	69.68	186.6	29
ID033	1021	345	0.64	71.52	386.25	29
ID035	1347	612	0.84	95.27	714.56	37
ID046	1066	332	0.64	91.33	593.83	18
ID068	756	355	0.61	62.34	285.7	30
ID070	1616	461	0.8	97.86	513.35	38
ID077	1054	484	0.6	69.92	338.99	29
ID090	911	231	0.42	78.68	314.57	29
ID101	767	262	0.56	65.04	258.17	29
ID102	204	213	0.71	62.65	329.41	37
ID113	606	266	0.42	61.68	341.44	24
ID121	1027	439	0.38	51.24	429.81	29
ID132	377	263	0.32	47.61	179.28	26
ID018	789	373	0.48	100.03	344.96	29
ID028	2152	562	1.26	95.09	401.12	519
ID029	785	374	0.53	70.42	375.96	35
ID047	478	284	0.33	68.87	270.14	23
ID051	900	501	0.4	128.19	342.35	22
ID065	236	221	0.34	56.1	108.63	21
ID075	564	352	0.48	73.56	191.79	276
ID078	580	362	0.55	60.37	232.96	19
ID082	195	169	0.32	47.95	82.91	24
ID087	696	546	0.58	99.25	367.32	29
ID094	672	267	0.42	70.16	251.78	29
ID095	579	257	0.39	61.47	356.83	27
ID117	672	417	0.39	119.77	425.73	30
ID124	853	254	0.63	58.51	276.32	24
ID128	464	269	0.24	100.93	281.55	35
n=30	mean			median
	HE	LE	conc. diff	HE	LE	conc. diff.
Acetate [a.u.]	888.733	707.667	1.25586	911	672	1.35565
Butyrate [a.u.]	366.667	347.2	1.05607	332	352	0.943182
Formate [a.u.]	0.592667	0.489333	1.21117	0.61	0.42	1.45238
Lactate [a.u.]	70.0773	80.7113	0.868247	65.04	70.42	0.923601
Propionate [a.u.]	364.67	287.357	1.26905	329.41	281.55	1.16999
Succinate [a.u.]	28.3333	76.1333	0.372154	29	29	1
conc. diff.: differences in concentration
HE: high methane emitter
LE: low methane emitter
a.u.: arbitrary units

## Sheet: SuppTable6_correlations_n30
Supplementary Table 6. Correlations of different parameters (general, key-stone taxa, metabolites and diet) of this study among each other.
				general information									key taxa																																				metabolites
	Spearman-Rho and Pearson's correlation based on normal distribution (yes or no); n=30	normal distribution		CH4 [ppm]			Age			BMI			Methanobrevibacter [counts]			Christensenellaceae [counts]			Eubacterium ruminantium group [counts]			Ruminiclostridium 6 [counts]			Ruminococcaceae UCG010 [counts]			Bacteroides [counts]			Ruminococcus gnavus group [counts]			Blautia [counts]			Roseburia [counts]			Tyzzerella [counts]			Butyricicoccus [counts]			Flavonifractor [counts]			Acetate [a.u.]
				R	p-value	pcorr	R	p-value	pcorr	R	p-value	pcorr	R	p-value	pcorr	R	p-value	pcorr	R	p-value	pcorr	R	p-value	pcorr	R	p-value	pcorr	R	p-value	pcorr	R	p-value	pcorr	R	p-value	pcorr	R	p-value	pcorr	R	p-value	pcorr	R	p-value	pcorr	R	p-value	pcorr	R
				no			no			yes			no			no			no			no			no			no			no			no			no			no			no			no			yes
general information	CH4_ppm	0	no	1	.	.	-0.176	0.352	1	-0.234	0.213	1	0,798**	0	0	0,636**	0	0	0,473**	0.008	0.368	0,726**	0	0	0,525**	0.003	0.138	-0,446*	0.013	0.598	-0,460*	0.011	0.506	-0,584**	0.001	0.046	-0,399*	0.029	1	-0,413*	0.023	1	-0,498**	0.005	0.23	-0,495**	0.005	0.23	0.254
	Age	0.022	no	-0.176	0.352	1	1	.	.	0.348	0.06	1	-0.074	0.696	1	-0.163	0.388	1	0.076	0.69	1	0.174	0.357	1	0.09	0.638	1	0.054	0.776	1	-0.086	0.651	1	0.221	0.24	1	0.113	0.553	1	-0.07	0.715	1	0.005	0.977	1	0.068	0.72	1	0.001
	BMI	0.132	yes	-0.234	0.213	1	0.348	0.06	1	1	.	.	-0.108	0.569	1	-0.019	0.922	1	-0.212	0.261	1	0.013	0.946	1	0.156	0.411	1	0.28	0.134	1	0.061	0.748	1	0.167	0.377	1	0,379*	0.039	1	0.154	0.417	1	0.274	0.142	1	0.033	0.864	1	0.291
key taxa	Methanobrevibacter [counts]	0	no	0,798**	0	0	-0.074	0.696	1	-0.108	0.569	1	1	.	.	0,603**	0	0	0.289	0.122	1	0,744**	0	0	0,412*	0.024	1	-0,416*	0.022	1	-0.345	0.062	1	-0,522**	0.003	0.138	-0.298	0.109	1	-0.325	0.08	1	-0,636**	0	0	-0.259	0.168	1	0.087
	Christensenellaceae [counts]	0	no	0,636**	0	0	-0.163	0.388	1	-0.019	0.922	1	0,603**	0	0	1	.	.	0.26	0.165	1	0,546**	0.002	0.092	0,460*	0.011	0.506	-0.296	0.113	1	-0,586**	0.001	0.046	-0,706**	0	0	-0.227	0.228	1	-0.258	0.169	1	-0.313	0.092	1	-0,571**	0.001	0.046	0.189
	Eubacterium ruminantium group [counts]	0	no	0,473**	0.008	0.368	0.076	0.69	1	-0.212	0.261	1	0.289	0.122	1	0.26	0.165	1	1	.	.	0,394*	0.031	1	0,459*	0.011	0.506	-0.214	0.256	1	-0.324	0.081	1	-0.314	0.091	1	-0.266	0.156	1	-0.082	0.667	1	-0.277	0.139	1	-0.356	0.054	1	0.355
	Ruminiclostridium 6 [counts]	0	no	0,726**	0	0	0.174	0.357	1	0.013	0.946	1	0,744**	0	0	0,546**	0.002	0.092	0,394*	0.031	1	1	.	.	0,409*	0.025	1	-0,361*	0.05	1	-0,505**	0.004	0.184	-0,463*	0.01	0.46	-0.185	0.327	1	-0,362*	0.049	1	-0,538**	0.002	0.092	-0,389*	0.033	1	0.253
	Ruminococcaceae UCG010 [counts]	0	no	0,525**	0.003	0.138	0.09	0.638	1	0.156	0.411	1	0,412*	0.024	1	0,460*	0.011	0.506	0,459*	0.011	0.506	0,409*	0.025	1	1	.	.	-0.03	0.873	1	-0.213	0.258	1	-0.255	0.174	1	-0.185	0.328	1	-0.153	0.42	1	-0.073	0.701	1	-0.306	0.1	1	0.217
	Bacteroides [counts]	0	no	-0,446*	0.013	0.598	0.054	0.776	1	0.28	0.134	1	-0,416*	0.022	1	-0.296	0.113	1	-0.214	0.256	1	-0,361*	0.05	1	-0.03	0.873	1	1	.	.	0,390*	0.033	1	0,527**	0.003	0.138	0.209	0.268	1	0,363*	0.049	1	0.357	0.053	1	0,482**	0.007	0.322	-0.14
	Ruminococcus gnavus group [counts]	0	no	-0,460*	0.011	0.506	-0.086	0.651	1	0.061	0.748	1	-0.345	0.062	1	-0,586**	0.001	0.046	-0.324	0.081	1	-0,505**	0.004	0.184	-0.213	0.258	1	0,390*	0.033	1	1	.	.	0,526**	0.003	0.138	0.181	0.337	1	-0.014	0.939	1	0.311	0.094	1	0,735**	0	0	0.041
	Blautia [counts]	0.017	no	-0,584**	0.001	0.046	0.221	0.24	1	0.167	0.377	1	-0,522**	0.003	0.138	-0,706**	0	0	-0.314	0.091	1	-0,463*	0.01	0.46	-0.255	0.174	1	0,527**	0.003	0.138	0,526**	0.003	0.138	1	.	.	0.28	0.134	1	0.157	0.407	1	0.266	0.156	1	0,590**	0.001	0.046	-0.09
	Roseburia [counts]	0	no	-0,399*	0.029	1	0.113	0.553	1	0,379*	0.039	1	-0.298	0.109	1	-0.227	0.228	1	-0.266	0.156	1	-0.185	0.327	1	-0.185	0.328	1	0.209	0.268	1	0.181	0.337	1	0.28	0.134	1	1	.	.	-0.003	0.989	1	0.277	0.139	1	0.084	0.66	1	-0.175
	Tyzzerella [counts]	0	no	-0,413*	0.023	1	-0.07	0.715	1	0.154	0.417	1	-0.325	0.08	1	-0.258	0.169	1	-0.082	0.667	1	-0,362*	0.049	1	-0.153	0.42	1	0,363*	0.049	1	-0.014	0.939	1	0.157	0.407	1	-0.003	0.989	1	1	.	.	0.212	0.26	1	0.154	0.416	1	-0.292
	Butyricicoccus [counts]	0	no	-0,498**	0.005	0.23	0.005	0.977	1	0.274	0.142	1	-0,636**	0	0	-0.313	0.092	1	-0.277	0.139	1	-0,538**	0.002	0.092	-0.073	0.701	1	0.357	0.053	1	0.311	0.094	1	0.266	0.156	1	0.277	0.139	1	0.212	0.26	1	1	.	.	0.074	0.699	1	-0.064
	Flavonifractor [counts]	0	no	-0,495**	0.005	0.23	0.068	0.72	1	0.033	0.864	1	-0.259	0.168	1	-0,571**	0.001	0.046	-0.356	0.054	1	-0,389*	0.033	1	-0.306	0.1	1	0,482**	0.007	0.322	0,735**	0	0	0,590**	0.001	0.046	0.084	0.66	1	0.154	0.416	1	0.074	0.699	1	1	.	.	-0.157
metabolites	Acetate [a.u.]	0.126	yes	0.254	0.175	1	0.001	0.995	1	0.291	0.119	1	0.087	0.648	1	0.189	0.318	1	0.355	0.054	1	0.253	0.178	1	0.217	0.25	1	-0.14	0.459	1	0.041	0.83	1	-0.09	0.637	1	-0.175	0.354	1	-0.292	0.118	1	-0.064	0.736	1	-0.157	0.409	1	1
	Succinate [a.u.]	0	no	0.086	0.652	1	-0.107	0.573	1	-0.007	0.973	1	0.259	0.166	1	-0.134	0.479	1	0.083	0.663	1	0.131	0.489	1	0.17	0.37	1	-0.005	0.979	1	0.221	0.241	1	0.218	0.247	1	0.212	0.261	1	0.051	0.79	1	-0.179	0.343	1	0.103	0.587	1	0.14
	Butyrate [a.u.]	0.034	no	0.089	0.64	1	-0.206	0.275	1	0.271	0.148	1	-0.113	0.553	1	0.167	0.379	1	0.286	0.125	1	0.124	0.513	1	0.245	0.193	1	0.154	0.417	1	0.105	0.58	1	0.079	0.676	1	0.116	0.54	1	-0.193	0.307	1	0.149	0.431	1	-0.107	0.573	1	0,704**
	Propionate [a.u.]	0.200*	yes	0.072	0.705	1	0.248	0.187	1	0.247	0.189	1	-0.01	0.96	1	-0.13	0.492	1	0,423*	0.02	0.92	0.258	0.168	1	0.181	0.338	1	0.033	0.864	1	0.128	0.5	1	0.181	0.338	1	-0.108	0.57	1	-0.179	0.344	1	-0.137	0.47	1	0.046	0.809	1	0,618**
	Lactate [a.u.]	0.002	no	-0.052	0.786	1	-0.135	0.476	1	-0.088	0.644	1	-0.096	0.615	1	-0.111	0.558	1	0.051	0.787	1	-0.092	0.627	1	-0.029	0.878	1	0.288	0.123	1	0,432*	0.017	0.782	0.293	0.116	1	0.048	0.8	1	-0.074	0.698	1	-0.081	0.67	1	0.214	0.257	1	0,391*
	Formate [a.u.]	0.087	yes	0,491**	0.006	0.276	-0.182	0.336	1	0.283	0.129	1	0.29	0.119	1	0,431*	0.018	0.828	0.258	0.169	1	0,367*	0.046	1	0.235	0.21	1	-0,387*	0.035	1	-0.282	0.132	1	-0,404*	0.027	1	-0.119	0.53	1	-0.281	0.133	1	-0.106	0.578	1	-0,531**	0.003	0.138	0,785**
diet	Vegetarianism	0	no	-0.1	0.6	1	0.021	0.914	1	0.078	0.681	1	0.054	0.776	1	0.089	0.641	1	0.037	0.847	1	0.052	0.783	1	-0.076	0.69	1	-0.098	0.606	1	-0.237	0.207	1	-0.29	0.12	1	-0.182	0.336	1	0.325	0.08	1	-0.118	0.535	1	-0.221	0.24	1	0.016
	Food_Variety	0.200*	yes	-0.051	0.789	1	0.3	0.108	1	-0,411*	0.024	1	-0.043	0.82	1	-0.015	0.936	1	0.121	0.523	1	-0.058	0.761	1	-0.149	0.432	1	-0.076	0.692	1	-0.121	0.525	1	0.068	0.72	1	-0.035	0.855	1	-0.137	0.469	1	0.13	0.493	1	-0.047	0.803	1	-0.237
	Food_Diversity	0.007	no	-0.016	0.931	1	0.241	0.199	1	-0.073	0.702	1	-0.096	0.616	1	-0.123	0.518	1	-0.01	0.959	1	-0.148	0.435	1	-0.086	0.653	1	0.043	0.821	1	0.037	0.846	1	0.309	0.097	1	0.055	0.773	1	-0.188	0.321	1	0.14	0.462	1	0.096	0.613	1	-0.052
	Amount [g]	0.200*	yes	-0.096	0.613	1	-0.077	0.687	1	0.139	0.464	1	-0.165	0.382	1	-0.117	0.538	1	-0.207	0.272	1	0.045	0.814	1	0.069	0.719	1	0.193	0.307	1	0.144	0.448	1	0.231	0.22	1	-0.177	0.35	1	0.132	0.488	1	0.16	0.397	1	0.104	0.586	1	0.281
	Energy_kcal	0.149	yes	-0.106	0.579	1	0,383*	0.037	1	-0.095	0.618	1	-0.18	0.341	1	-0.079	0.679	1	0.051	0.79	1	0.006	0.975	1	0.066	0.729	1	-0.27	0.149	1	-0.198	0.295	1	0.202	0.285	1	0.01	0.957	1	-0.26	0.164	1	0.024	0.9	1	-0.217	0.249	1	-0.127
	Protein [g]	0.200*	yes	-0.226	0.23	1	0,385*	0.036	1	-0.033	0.864	1	-0.243	0.196	1	-0.311	0.095	1	0.012	0.949	1	-0.16	0.4	1	0.002	0.992	1	-0.121	0.523	1	0.033	0.864	1	0,422*	0.02	0.92	0.196	0.3	1	-0,375*	0.041	1	0.03	0.874	1	0.076	0.69	1	0
	Carbohydrates [g]	0.200*	yes	-0.007	0.972	1	0.297	0.111	1	-0.109	0.568	1	-0.025	0.896	1	0.05	0.793	1	0.119	0.532	1	0.189	0.318	1	0.142	0.454	1	-0.275	0.142	1	-0.157	0.407	1	0.019	0.919	1	-0.138	0.468	1	-0.109	0.566	1	0.024	0.9	1	-0.269	0.151	1	-0.071
	Sugar [g]	0.200*	yes	-0.014	0.939	1	0.268	0.152	1	-0.227	0.227	1	-0.13	0.495	1	0.018	0.923	1	0.128	0.5	1	0.222	0.238	1	-0.118	0.535	1	-0.216	0.253	1	-0.333	0.072	1	-0.128	0.5	1	-0.143	0.452	1	0.242	0.197	1	0.078	0.68	1	-0.287	0.124	1	-0.09
	Fat [g]	0.200*	yes	-0.28	0.134	1	0,434*	0.017	0.782	-0.133	0.484	1	-0,435*	0.016	0.736	-0.309	0.097	1	-0.084	0.659	1	-0.193	0.307	1	-0.125	0.509	1	-0.175	0.356	1	-0.097	0.61	1	0.279	0.136	1	0.245	0.191	1	-0.192	0.309	1	0.171	0.367	1	-0.111	0.558	1	-0.202
	saturated fatty acids [g]	0.200*	yes	-0.294	0.115	1	0,434*	0.017	0.782	-0.097	0.609	1	-0,421*	0.021	0.966	-0.234	0.214	1	-0.099	0.604	1	-0.141	0.457	1	-0.194	0.305	1	-0.051	0.791	1	-0.1	0.599	1	0.329	0.075	1	0.236	0.209	1	-0.216	0.251	1	0.148	0.436	1	-0.044	0.816	1	-0.214
	Fibers [g]	0.001	no	0.107	0.573	1	0.23	0.221	1	-0.124	0.512	1	0.02	0.915	1	0.174	0.359	1	0.166	0.38	1	0.138	0.467	1	0.078	0.682	1	-0,379*	0.039	1	-0,382*	0.037	1	-0.33	0.075	1	-0.209	0.268	1	-0.238	0.205	1	-0.072	0.706	1	-0,517**	0.003	0.138	0.034
	Sodium [g]	0.119	yes	-0.216	0.253	1	0,390*	0.033	1	-0.225	0.232	1	-0.284	0.128	1	-0.241	0.199	1	-0.037	0.844	1	-0.01	0.957	1	-0.087	0.648	1	-0.095	0.619	1	-0.201	0.287	1	0.203	0.282	1	0.357	0.053	1	-0.157	0.407	1	-0.005	0.977	1	-0.107	0.575	1	-0.32
	Alcohol [g]	0	no	0.157	0.406	1	-0.051	0.79	1	-0.091	0.632	1	0.145	0.445	1	0.114	0.55	1	0.193	0.306	1	-0.075	0.692	1	0,390*	0.033	1	0.032	0.866	1	-0.136	0.475	1	0.055	0.771	1	0.026	0.89	1	-0.074	0.697	1	-0.122	0.522	1	-0.177	0.349	1	-0.213
	Vitamin C [mg]	0	no	-0.034	0.858	1	0.146	0.443	1	-0.068	0.722	1	-0.164	0.386	1	0.012	0.95	1	0.031	0.873	1	0.048	0.8	1	-0.062	0.743	1	-0.095	0.616	1	-0.251	0.181	1	-0.216	0.251	1	-0.171	0.366	1	0.202	0.285	1	0.181	0.34	1	-0.302	0.105	1	0.008
	Vitamin B12 [µg]	0.200*	yes	-0.27	0.149	1	0.322	0.082	1	-0.141	0.456	1	-0.355	0.054	1	-0,465**	0.01	0.46	-0.064	0.738	1	-0.199	0.292	1	-0.187	0.322	1	-0.02	0.915	1	0.143	0.451	1	0,505**	0.004	0.184	0.331	0.074	1	-0.147	0.438	1	0.02	0.916	1	0.305	0.101	1	-0.055
	Vitamin E [mg]	0.129	yes	-0.09	0.635	1	-0.025	0.895	1	-0.25	0.182	1	-0.256	0.172	1	-0.17	0.369	1	0.111	0.561	1	-0.249	0.184	1	0.072	0.707	1	-0.261	0.164	1	-0.238	0.205	1	-0.056	0.769	1	0.043	0.82	1	-0.006	0.976	1	0.116	0.543	1	-0.316	0.089	1	-0.084
	Vitamin D [µg]	0.004	no	-0.289	0.121	1	0.128	0.501	1	0.062	0.743	1	-0.266	0.155	1	-0.345	0.062	1	-0.048	0.8	1	-0.243	0.196	1	-0.314	0.092	1	-0.072	0.706	1	-0.018	0.926	1	0.23	0.221	1	0.241	0.199	1	0.047	0.803	1	0.108	0.568	1	0.102	0.592	1	0.116
	Zinc [mg]	0.200*	yes	-0.033	0.861	1	0.338	0.068	1	-0.062	0.746	1	-0.046	0.809	1	-0.068	0.723	1	0.123	0.517	1	-0.005	0.979	1	0.171	0.368	1	-0.26	0.165	1	-0.176	0.353	1	0.22	0.242	1	0.032	0.868	1	-0,370*	0.044	1	-0.151	0.426	1	-0.156	0.41	1	-0.09
	Calcium [mg]	0.200*	yes	-0.091	0.631	1	0.146	0.443	1	-0.091	0.634	1	-0.265	0.156	1	-0.138	0.467	1	-0.086	0.65	1	0.046	0.808	1	-0.193	0.306	1	0.032	0.866	1	-0.303	0.103	1	0.153	0.421	1	0.094	0.619	1	-0.085	0.653	1	0.076	0.689	1	-0.152	0.421	1	0.108
	Magnesium [mg]	0.018	no	0.086	0.652	1	0.205	0.276	1	-0.157	0.409	1	0	0.999	1	0.09	0.635	1	0.193	0.308	1	0.048	0.8	1	0.157	0.406	1	-0.306	0.1	1	-0.254	0.176	1	-0.057	0.766	1	-0.204	0.28	1	-0.205	0.278	1	-0.214	0.257	1	-0.318	0.087	1	0.209
	Iron [mg]	0.141	yes	-0.051	0.789	1	0,412*	0.024	1	-0.168	0.376	1	-0.068	0.721	1	-0.104	0.584	1	0.133	0.483	1	-0.029	0.88	1	0.117	0.539	1	-0.253	0.177	1	-0.172	0.364	1	0.089	0.638	1	-0.093	0.625	1	-0.163	0.389	1	-0.101	0.597	1	-0.168	0.375	1	-0.142
	Omega-3 fatty acids [g]	0.198	yes	-0.236	0.208	1	0.044	0.818	1	-0.201	0.286	1	-0,407*	0.026	1	-0.349	0.059	1	0.056	0.767	1	-0.28	0.134	1	-0.029	0.88	1	-0.157	0.408	1	-0.103	0.587	1	0.073	0.7	1	0.155	0.413	1	0.138	0.466	1	0.15	0.429	1	-0.149	0.431	1	-0.139
	Omega-6 fatty acids [g]	0.200*	yes	-0.195	0.301	1	0.108	0.57	1	-0.05	0.793	1	-0.252	0.18	1	-0.214	0.257	1	0.086	0.651	1	-0.255	0.174	1	0.059	0.755	1	-0.18	0.342	1	-0.146	0.44	1	0.088	0.642	1	0.111	0.56	1	0.07	0.713	1	0.04	0.834	1	-0.175	0.355	1	-0.081
	Water [g]	0.200*	yes	-0.076	0.691	1	-0.051	0.788	1	0.151	0.425	1	-0.143	0.45	1	-0.118	0.535	1	-0.211	0.264	1	0.064	0.735	1	0.092	0.629	1	0.2	0.289	1	0.163	0.39	1	0.239	0.204	1	-0.175	0.355	1	0.143	0.452	1	0.142	0.453	1	0.122	0.521	1	0.295
	Potassium [mg]	0.022	no	-0.067	0.726	1	0.318	0.086	1	-0.096	0.612	1	-0.238	0.206	1	-0.068	0.722	1	0.042	0.826	1	-0.038	0.843	1	-0.059	0.758	1	-0.255	0.174	1	-0.277	0.139	1	0.021	0.914	1	-0.041	0.829	1	-0.155	0.412	1	0.016	0.931	1	-0.286	0.125	1	0.043
	R…correlation coefficient
	** p < 0.01 (two-sided)
	* p < 0.05 (two-sided)
	0.200*…minimum level of "real" significance
	normally distributed
	positive correlation
	negative correlation
	p < 0.05
	p < 0.01
	p< 0.001
	key taxa
	Spearman's Rho correlation
	Pearson's correlation (if both parameters are normally distributed)
	a.u. … arbitrary units
	pcorr … Bonferroni correction
[truncated: 92 more columns]

## Sheet: SuppTable7_qPCR_data
Supplementary Table 7. qPCR data of all study participants
Sample ID	CH4 emitter	matched	copy number in 1g stool				Efficiency	R2
			bacteria	methanogens		bacteria	93.6%	0.997
ID017	high	HE1	5.25499e+11	6284937150		methanogens	70.0%	0.985
ID021	high	HE2	2.56833e+11	1.15616e+07
ID032	high	HE3	2.53933e+11	15574844250
ID033	high	HE4	5.02299e+11	306796932
ID035	high	HE5	4.21599e+11	1277487225		qPCR data	CH4 emitter	mean absolute abundance	percentages (in average)	distribution		Significance between high and low emitters
ID046	high	HE6	4.84861e+10	2.57364e+07						Kolmogorov-Smirnov	normally	Mann Whitney U test
ID068	high	HE7	n.a.	14419855800						p value		p value
ID070	high	HE8	8.40998e+11	1574317590		methanogens	low	1.13068e+07	0.00329337	2.9678e-49	no	1.8905e-09
ID077	high	HE9	3.38598e+11	3041969580			high	3.87815e+09	0.780037
ID090	high	HE10	1.58644e+11	1570817625		bacteria	low	3.43308e+11	99.9967	0.004	no	0.09
ID101	high	HE11	1.02567e+12	7964920350			high	4.93296e+11	99.22
ID102	high	HE12	7.11999e+11	3673129935
ID113	high	HE13	977665689000	493161735
ID121	high	HE14	363866302800	655326780
ID132	high	HE15	480066186600	1297320360
ID018	low	LE12	2.77066e+11	2.37498e+06
ID028	low	LE7	1.98661e+10	536828
ID029	low	LE4	4.37099e+11	4.52662e+06
ID047	low	LE15	2.68866e+11	4.97162e+06
ID051	low	LE1	1.13665e+11	2.17264e+06
ID065	low	LE13	4.55965e+11	2.98064e+06
ID075	low	LE2	7.55653e+10	4.27162e+06
ID078	low	LE8	7.73331e+11	9.56824e+06
ID082	low	LE6	2.04565e+11	2.73014e+06
ID087	low	LE14	4.41499e+11	2.83747e+06
ID094	low	LE5	1.36933e+11	4.61495e+07
ID095	low	LE9	1.86833e+11	1.74165e+06
ID117	low	LE3	293466373200	2.05981e+06
ID124	low	LE11	531166135500	6.71993e+06
ID128	low	LE10	272821949400	1.13432e+06
ID001	low	no	1.41299e+11	3.1683e+06
ID003	low	no	2.36266e+11	4.29712e+06
ID007	low	no	3.19966e+11	1.23082e+07
ID008	low	no	7.04519e+10	255581
ID010	low	no	2.90039e+10	3.4063e+06
ID011	low	no	1.31133e+11	2.13281e+06
ID012	low	no	2.75561e+10	1.02382e+06
ID013	low	no	5.37199e+11	4.33829e+07
ID014	low	no	1.27999e+11	2.62031e+06
ID016	low	no	4.23332e+11	2.30948e+06
ID019	low	no	4.95132e+11	2.42098e+06
ID020	low	no	5.15999e+11	2.8368e+06
ID022	low	no	3.42732e+11	4.16163e+06
ID023	low	no	1.81799e+11	2.48848e+06
ID024	low	no	4.54932e+11	1.87198e+07
ID025	low	no	6.20694e+10	1.10482e+06
ID026	low	no	1.27066e+11	1.58298e+06
ID031	low	no	7.27332e+11	3.2823e+06
ID034	low	no	n.a.	7.23993e+06
ID037	low	no	2.44566e+11	1.97798e+06
ID038	low	no	4.90332e+11	4.41662e+06
ID039	low	no	1.18299e+11	6.29327e+06
ID040	low	no	4.71699e+11	2.79881e+06
ID042	low	no	3.35999e+11	3.41247e+06
ID043	low	no	4.23032e+11	1.95831e+06
ID044	low	no	3.49699e+11	2.83214e+06
ID045	low	no	2.74733e+11	1.09982e+06
ID048	low	no	6.45832e+11	1.31115e+06
ID052	low	no	1.38332e+11	1.94598e+06
ID055	low	no	3.46732e+11	3.2353e+06
ID056	low	no	4.98498e+11	1.67615e+06
ID057	low	no	4.24732e+11	8.09159e+06
ID059	low	no	3.50332e+11	2.28181e+06
ID061	low	no	3.43332e+11	2.52831e+06
ID072	low	no	5.43631e+11	1.48099e+06
ID073	low	no	3.28365e+11	2.45748e+06
ID074	low	no	1.15266e+12	1.49282e+06
ID079	low	no	5.21665e+11	7.77826e+06
ID084	low	no	5.25865e+11	6.38827e+06
ID085	low	no	3.00199e+11	8.08825e+06
ID086	low	no	1.32399e+11	4.59162e+06
ID089	low	no	5.03732e+11	3.0098e+06
ID091	low	no	1.78666e+11	4.95662e+06
ID093	low	no	3.91532e+11	1.55845e+06
ID096	low	no	4.87932e+11	168098319
ID098	low	no	2.94533e+11	1.53965e+06
ID099	low	no	3.56132e+11	2.04931e+07
ID103	low	no	7.45994e+10	514495
ID104	low	no	4.55799e+11	12899871
ID105	low	no	9.54999e+11	2.79231e+06
ID106	low	no	1.98133e+11	9.63157e+06
ID107	low	no	5.14732e+11	4199958
ID109	low	no	212099787900	2.02815e+06
ID110	low	no	231533101800	2.07965e+06
ID111	low	no	347966318700	7.81659e+06
ID114	low	no	423166243500	7.66826e+07
ID115	low	no	239699760300	2.50381e+06
ID116	low	no	494332839000	277730556
ID118	low	no	387966278700	2.05015e+06
ID119	low	no	368732964600	6.79327e+06
ID120	low	no	66046600620	4.24662e+06
ID122	low	no	382199617800	1.06866e+07
ID123	low	no	26833306500	2.73681e+06
ID125	low	no	266699733300	3.52146e+06
ID126	low	no	450366216300	2.64397e+06
ID127	low	no	338266328400	6.46994e+06
ID131	low	no	279166387500	1.16749e+07
ID133	low	no	506066160600	1.17449e+07
ID134	low	no	661699338300	8.25658e+06
ID049	low	no	n.a.	59166.1
HE: high methane emitter
LE: low methane emitter

## Sheet: SuppTable8_MG-Rast_Statistics
Supplementary Table 8. Sequence information and analysis statistics by MG-Rast
	Sequence Breakdown						Predicted Features						Analysis Statistics
Sample ID	failed QC		unknown		predicted feature		unknown protein		annotated protein (mapped)		ribosomal RNA		Upload: bp Count	Upload: Sequences Count	Upload: Mean Sequence Length	Upload: Mean GC percent	Artificial Duplicate Reads: Sequence Count	Post QC: bp Count	Post QC: Sequences Count	Post QC: Mean Sequence Length	Post QC: Mean GC percent	Processed: Predicted Protein Features	Processed: Predicted rRNA Features	Alignment: Identified Protein Features	Alignment: Identified rRNA Features	Annotation: Identified Functional Categories
ID017	657.351	18.55%	0	0.00%	2,886,638	81.45%	454.452	15.74%	2,419,560	83.82%	12.626	0.44%	798,758,623 bp	3,543,989	225 ± 41 bp	45 ± 9 %	630.769	654,761,546 bp	2,886,638	227 ± 41 bp	45 ± 9 %	1,372,815	6.671	922.972	4.075	undefined
ID018	570.186	18.69%	0	0.00%	2,480,922	81.31%	342.486	13.80%	2,126,837	85.73%	11.599	0.47%	673,546,095 bp	3,051,108	221 ± 42 bp	46 ± 9 %	546.125	552,201,170 bp	2,480,922	223 ± 42 bp	47 ± 9 %	1,141,916	5.42	804.564	3.387	undefined
ID021	496.017	15.84%	0	0.00%	2,635,070	84.16%	288.149	10.94%	2,334,610	88.60%	12.311	0.47%	692,047,242 bp	3,131,087	221 ± 41 bp	45 ± 7 %	473.676	586,704,295 bp	2,635,070	223 ± 41 bp	45 ± 8 %	1,167,091	5.133	881.17	3.648	undefined
ID028	519.526	26.21%	2.802	0.14%	1,459,490	73.64%	154.022	10.55%	1,296,117	88.81%	9.351	0.64%	458,907,728 bp	1,981,818	232 ± 39 bp	43 ± 8 %	505.588	337,110,696 bp	1,462,292	231 ± 40 bp	43 ± 8 %	698.666	3.521	556.605	2.529	undefined
ID029	1,398,766	34.51%	0	0.00%	2,654,549	65.49%	327.699	12.34%	2,317,973	87.32%	8.877	0.33%	920,693,471 bp	4,053,315	227 ± 41 bp	42 ± 7 %	1,364,327	602,249,600 bp	2,654,549	227 ± 41 bp	43 ± 8 %	1,121,511	4.906	803.604	3.18	undefined
ID032	427.615	16.44%	47	0.00%	2,173,752	83.56%	433.527	19.94%	1,731,690	79.66%	8.535	0.39%	584,783,249 bp	2,601,414	225 ± 42 bp	45 ± 11 %	403.942	490,274,804 bp	2,173,799	226 ± 42 bp	46 ± 11 %	1,212,855	6.104	788.293	3.647	undefined
ID033	191.963	11.84%	0	0.00%	1,429,162	88.16%	189.64	13.27%	1,232,126	86.21%	7.396	0.52%	372,076,484 bp	1,621,125	230 ± 41 bp	45 ± 8 %	178.948	328,973,414 bp	1,429,162	230 ± 41 bp	45 ± 8 %	770.423	3.743	587.055	2.676	undefined
ID035	281.689	14.82%	318	0.02%	1,619,303	85.17%	272.705	16.84%	1,340,452	82.78%	6.146	0.38%	433,298,122 bp	1,901,310	228 ± 41 bp	44 ± 9 %	267.773	369,988,478 bp	1,619,621	228 ± 42 bp	45 ± 9 %	909.434	3.868	643.374	2.643	undefined
ID046	596.326	28.42%	2.513	0.12%	1,499,421	71.46%	223.111	14.88%	1,263,816	84.29%	12.494	0.83%	472,168,043 bp	2,098,260	225 ± 40 bp	45 ± 9 %	579.491	337,135,466 bp	1,501,934	224 ± 40 bp	47 ± 9 %	755.877	4.428	548.659	2.929	undefined
ID047	528.908	21.90%	7.771	0.32%	1,878,728	77.78%	239.291	12.74%	1,632,241	86.88%	7.196	0.38%	535,215,645 bp	2,415,407	222 ± 42 bp	43 ± 8 %	506.726	420,132,150 bp	1,886,499	223 ± 43 bp	44 ± 8 %	876.871	3.805	646.154	2.571	undefined
ID051	1,191,822	26.29%	347	0.01%	3,341,893	73.71%	192.303	5.75%	3,137,885	93.90%	11.705	0.35%	989,495,511 bp	4,534,062	218 ± 41 bp	43 ± 6 %	1,153,588	739,741,930 bp	3,342,240	221 ± 41 bp	43 ± 6 %	1,025,399	4.281	848.177	2.968	undefined
ID065	796.17	18.56%	0	0.00%	3,494,003	81.44%	379.334	10.86%	3,098,440	88.68%	16.229	0.46%	948,082,839 bp	4,290,173	221 ± 40 bp	44 ± 8 %	751.733	779,277,328 bp	3,494,003	223 ± 40 bp	45 ± 8 %	1,488,753	6.892	1,119,475	4.616	undefined
ID068	412.301	15.31%	3.61	0.13%	2,276,563	84.55%	415.631	18.26%	1,852,029	81.35%	8.903	0.39%	603,374,015 bp	2,692,474	224 ± 42 bp	44 ± 9 %	388.815	511,958,685 bp	2,280,173	225 ± 42 bp	44 ± 9 %	1,239,997	5.523	833.735	3.513	undefined
ID070	613.344	23.80%	0	0.00%	1,963,525	76.20%	261.819	13.33%	1,691,454	86.14%	10.252	0.52%	578,074,337 bp	2,576,869	224 ± 42 bp	45 ± 9 %	269.098	444,681,869 bp	1,963,525	226 ± 42 bp	46 ± 9 %	991.546	7.62	738.367	3.336	undefined
ID075	655.944	23.00%	1.018	0.04%	2,194,391	76.96%	221.742	10.10%	1,960,181	89.33%	12.468	0.57%	666,712,656 bp	2,851,353	234 ± 39 bp	43 ± 8 %	633.138	515,149,513 bp	2,195,409	235 ± 39 bp	44 ± 8 %	900.302	4.634	693.83	3.172	undefined
ID077	139.793	8.92%	0	0.00%	1,427,905	91.08%	268.672	18.82%	1,151,466	80.64%	7.767	0.54%	361,001,674 bp	1,567,698	230 ± 41 bp	46 ± 10 %	128.846	329,374,063 bp	1,427,905	231 ± 41 bp	47 ± 10 %	898.808	4.506	632.52	3.046	undefined
ID078	383.262	20.72%	0	0.00%	1,466,452	79.28%	210.984	14.39%	1,246,570	85.01%	8.898	0.61%	422,785,416 bp	1,849,714	229 ± 42 bp	44 ± 8 %	370.019	338,256,655 bp	1,466,452	231 ± 42 bp	45 ± 8 %	691.526	3.65	486.717	2.426	undefined
ID082	205.241	14.32%	0	0.00%	1,228,504	85.68%	99.843	8.13%	1,122,146	91.34%	6.515	0.53%	316,464,657 bp	1,433,745	221 ± 42 bp	44 ± 8 %	195.264	273,405,772 bp	1,228,504	223 ± 42 bp	45 ± 8 %	542.765	2.703	447.64	1.938	undefined
ID087	370.158	13.67%	0	0.00%	2,338,047	86.33%	282.775	12.09%	2,044,188	87.43%	11.084	0.47%	604,250,198 bp	2,708,205	223 ± 42 bp	44 ± 8 %	351.177	524,242,174 bp	2,338,047	224 ± 42 bp	44 ± 8 %	1,078,017	4.786	801.195	3.216	undefined
ID090	699.26	22.18%	725	0.02%	2,452,884	77.80%	326.021	13.29%	2,116,781	86.30%	10.082	0.41%	692,933,692 bp	3,152,869	220 ± 41 bp	44 ± 8 %	675.842	545,623,775 bp	2,453,609	222 ± 41 bp	45 ± 8 %	1,069,273	4.7	755.147	3.18	undefined
ID094	315.078	13.42%	0	0.00%	2,033,079	86.58%	395.941	19.47%	1,622,216	79.79%	14.922	0.73%	552,384,918 bp	2,348,157	235 ± 39 bp	49 ± 9 %	296.398	478,345,836 bp	2,033,079	235 ± 39 bp	49 ± 9 %	1,201,055	6.982	808.143	4.47	undefined
ID095	471.858	19.83%	0	0.00%	1,908,195	80.17%	176.701	9.26%	1,723,310	90.31%	8.184	0.43%	540,731,816 bp	2,380,053	227 ± 41 bp	44 ± 8 %	456.366	438,230,088 bp	1,908,195	230 ± 41 bp	45 ± 8 %	663.752	3.02	495.503	2.007	undefined
ID101	240.275	9.99%	0	0.00%	2,165,904	90.01%	409.693	18.92%	1,744,250	80.53%	11.961	0.55%	546,983,631 bp	2,406,179	227 ± 41 bp	45 ± 9 %	219.565	493,659,452 bp	2,165,904	228 ± 42 bp	45 ± 9 %	1,248,912	6.122	844.237	3.952	undefined
ID102	165.749	8.63%	0	0.00%	1,755,963	91.37%	356.634	20.31%	1,386,663	78.97%	12.666	0.72%	438,987,386 bp	1,921,712	228 ± 41 bp	47 ± 9 %	151.746	401,948,629 bp	1,755,963	229 ± 41 bp	47 ± 9 %	1,116,182	7.233	761.481	4.31	undefined
ID113	515.558	19.11%	0	0.00%	2,182,380	80.89%	363.804	16.67%	1,808,094	82.85%	10.482	0.48%	611,370,221 bp	2,697,938	227 ± 42 bp	43 ± 8 %	494.536	498,449,079 bp	2,182,380	228 ± 42 bp	43 ± 8 %	1,042,190	5.474	688.143	3.475	undefined
ID117	1,108,706	30.73%	0	0.00%	2,499,158	69.27%	137.905	5.52%	2,351,250	94.08%	10.003	0.40%	790,337,535 bp	3,607,864	219 ± 42 bp	43 ± 6 %	1,084,589	560,922,194 bp	2,499,158	224 ± 42 bp	43 ± 6 %	595.175	2.621	470.378	1.836	undefined
ID121	492.534	19.90%	3.301	0.13%	1,979,347	79.97%	277.511	14.02%	1,693,869	85.58%	7.967	0.40%	552,323,686 bp	2,475,182	223 ± 42 bp	42 ± 7 %	471.416	443,335,023 bp	1,982,648	224 ± 43 bp	43 ± 7 %	983.031	4.399	714.654	2.996	undefined
ID124	527.878	13.94%	0	0.00%	3,258,052	86.06%	501.891	15.40%	2,740,349	84.11%	15.812	0.49%	844,637,785 bp	3,785,930	223 ± 41 bp	44 ± 8 %	500.745	730,393,210 bp	3,258,052	224 ± 41 bp	45 ± 8 %	1,609,284	7.641	1,116,798	5.123	undefined
ID128	699.265	21.40%	0	0.00%	2,568,005	78.60%	181.614	7.07%	2,374,290	92.46%	12.101	0.47%	733,061,095 bp	3,267,270	224 ± 41 bp	43 ± 7 %	673.682	583,434,212 bp	2,568,005	227 ± 41 bp	44 ± 7 %	798.243	3.268	630.7	2.218	undefined
ID132	827.326	24.98%	0	0.00%	2,485,240	75.02%	315.558	12.70%	2,156,518	86.77%	13.164	0.53%	749,961,035 bp	3,312,566	226 ± 41 bp	42 ± 8 %	805.358	569,736,031 bp	2,485,240	229 ± 42 bp	43 ± 8 %	1,116,830	5.905	808.704	3.903	undefined
							Average and Stdev		1,890,579 ± 536,553	85.99 ± 4.1%			616,181,626 ± 172,951,040 bp	2,741,962 ± 795,487	225.3 ± 41.1 bp
