# Supplementary material for: Reduced B12 uptake and increased gastrointestinal formate are associated with archaeome-mediated breath methane emission in humans
Source: Microbiome. 2021 Sep 24;9:193. doi: 10.1186/s40168-021-01130-w (PMC8464155; doi:10.1186/s40168-021-01130-w)
Supplement: Supplementary file 5 — Additional file 4: Supplementary Datasets. Supplementary Dataset 1. Feature table amplicon data of universal approach (universal primer: 515F-806R; n=100). Supplementary Dataset 2. Feature table amplicon data of archaeal approach (nested PCR: 344F-1041R, 519F-806R; (n=100). Supplementary Dataset 3. Feature table metagenomic data showing functional gene information (SEED; n=30). Supplementary Dataset 4. Feature table metagenomic data showing taxonomic information (RefSeq; n=30). Supplementary Dataset 5. MICOM growth rate predictions (universal primer: 515F-806R; n=30). Supplementary Dataset 6. MICOM metabolite flux predictions (universal primer: 515F-806R; n=30). Supplementary Dataset 7. Adapted per sample diet model for MICOM (n=30). [file 40168_2021_1130_MOESM5_ESM.xlsx]

## Sheet: Info
Color coding information:
high methane emitter
low methane emitter

## Sheet: DS1 amplicon_universal_n100
Supplementary Dataset 1. Feature table amplicon data of universal approach (universal primer: 515F-806R; n=100).
Feature ID	Taxon	Sum of reads per feature	ID001	ID003	ID007	ID008	ID010	ID011	ID012	ID013	ID014	ID016	ID017	ID018	ID019	ID020	ID021	ID022	ID023	ID024	ID025	ID026	ID028	ID029	ID031	ID032	ID033	ID034	ID035	ID037	ID038	ID039	ID040	ID042	ID043	ID044	ID045	ID046	ID047	ID048	ID049	ID051	ID052	ID055	ID056	ID057	ID059	ID061	ID065
242210c076c380862c72e30f3ba9c505	D_0__Archaea;D_1__Euryarchaeota;D_2__Methanobacteria;D_3__Methanobacteriales;D_4__Methanobacteriaceae;D_5__Methanobrevibacter	6332	0	0	0	0	0	0	0	0	0	0	280	0	0	0	0	0	0	0	0	0	0	0	0	3328	0	0	320	0	0	0	0	0	0	0	0	6	0	0	0	0	0	0	0	0	0	0	0
ac2f6ebbcef451987a8cb7e7cf18a3a0	D_0__Archaea;D_1__Euryarchaeota;D_2__Methanobacteria;D_3__Methanobacteriales;D_4__Methanobacteriaceae;D_5__Methanosphaera	27	0	0	0	0	0	0	0	0	0	0	0	0	0	0	0	0	0	0	0	0	0	0	0	5	0	0	0	0	0	0	0	0	0	0	0	0	0	0	0	0	0	0	0	0	0	0	0
d8399ff2e4cc5929d73a7dca3a36abe6	D_0__Archaea;D_1__Euryarchaeota;D_2__Thermoplasmata;D_3__Methanomassiliicoccales;D_4__Methanomassiliicoccaceae;D_5__Methanomassiliicoccus;D_6__Candidatus Methanomassiliicoccus intestinalis Issoire-Mx1;D_7__;D_8__;D_9__;D_10__;D_11__;D_12__;D_13__;D_14__	8	0	0	0	0	0	0	0	0	0	8	0	0	0	0	0	0	0	0	0	0	0	0	0	0	0	0	0	0	0	0	0	0	0	0	0	0	0	0	0	0	0	0	0	0	0	0	0
35815cb997944ac9f29980aa0fe9a807	D_0__Archaea;D_1__Thaumarchaeota;D_2__Nitrososphaeria;D_3__Nitrososphaerales;D_4__Nitrososphaeraceae;D_5__Candidatus Nitrososphaera;D_6__Candidatus Nitrososphaera sp. THUAOA;D_7__;D_8__;D_9__;D_10__;D_11__;D_12__;D_13__;D_14__	3	0	0	0	0	0	0	0	0	0	0	0	0	0	0	0	0	0	0	0	0	0	0	0	3	0	0	0	0	0	0	0	0	0	0	0	0	0	0	0	0	0	0	0	0	0	0	0
432fac2c69f9b30239d5228364e51a5f	D_0__Bacteria	3	0	0	0	0	0	0	0	0	0	0	0	0	0	0	0	0	0	0	0	0	0	0	0	0	0	0	0	0	0	0	0	0	0	0	0	3	0	0	0	0	0	0	0	0	0	0	0
e48957b73f897e03e4b232050236a46a	D_0__Bacteria	4	0	0	0	0	0	0	0	0	0	0	0	0	4	0	0	0	0	0	0	0	0	0	0	0	0	0	0	0	0	0	0	0	0	0	0	0	0	0	0	0	0	0	0	0	0	0	0
c6c47f705fa4d225fa7f03864a6fd467	D_0__Bacteria	7	0	0	0	0	0	0	0	0	0	7	0	0	0	0	0	0	0	0	0	0	0	0	0	0	0	0	0	0	0	0	0	0	0	0	0	0	0	0	0	0	0	0	0	0	0	0	0
341674983d469cd76d2e2f65cd802e6f	D_0__Bacteria	8	0	0	0	0	0	0	0	0	0	0	0	0	0	0	0	0	0	0	0	0	0	0	0	0	0	0	0	0	0	0	0	0	0	0	0	0	0	0	0	0	0	0	0	0	0	0	0
e785cac5d115a88e75998383e280ff19	D_0__Bacteria	8	0	0	0	0	0	0	0	0	0	0	0	0	0	0	0	0	0	0	8	0	0	0	0	0	0	0	0	0	0	0	0	0	0	0	0	0	0	0	0	0	0	0	0	0	0	0	0
ef997c12b89d3e02073a8e202489285c	D_0__Bacteria	9	0	0	0	0	0	0	0	0	0	0	0	0	0	0	0	0	0	0	0	0	0	0	0	0	0	0	0	0	0	0	0	0	0	0	0	0	0	0	0	0	0	0	0	0	0	0	0
7660a6cf3470dd0e97dab01fb2a34935	D_0__Bacteria	11	0	0	0	0	0	0	0	0	0	0	0	0	0	0	0	0	0	11	0	0	0	0	0	0	0	0	0	0	0	0	0	0	0	0	0	0	0	0	0	0	0	0	0	0	0	0	0
3fe7f757b8f1f00936ca417bdbfb4442	D_0__Bacteria	26	0	0	0	17	0	0	0	0	0	0	0	0	0	0	0	0	0	0	0	0	0	0	0	0	0	0	0	0	0	0	0	0	0	0	0	0	0	0	0	0	0	0	0	0	0	0	0
23c941cc19cd8857e5cdc1a03b3dddca	D_0__Bacteria	32	32	0	0	0	0	0	0	0	0	0	0	0	0	0	0	0	0	0	0	0	0	0	0	0	0	0	0	0	0	0	0	0	0	0	0	0	0	0	0	0	0	0	0	0	0	0	0
ba25908c8d96112f8a7ec1c21e554115	D_0__Bacteria	33	0	11	0	0	8	0	0	0	0	0	0	0	0	0	0	0	0	0	0	0	0	0	0	0	0	0	0	0	0	0	0	0	0	0	0	0	0	0	0	0	0	0	0	0	0	0	0
e0cda5a11dd5e5ecd19204913dcf2132	D_0__Bacteria	35	0	0	0	0	0	0	0	0	0	0	0	0	0	0	0	0	0	0	0	0	0	0	0	0	0	0	0	0	0	0	0	0	0	0	0	0	0	0	0	0	0	0	0	0	0	0	0
7b9703f4384063d8fce68e3111b9a52e	D_0__Bacteria	38	0	0	0	0	0	0	12	0	0	0	0	0	0	0	0	0	0	0	0	0	0	0	0	0	0	0	0	0	0	0	0	0	0	0	0	0	0	0	0	0	0	0	0	0	0	0	0
60cea1f4889ef000be579e18b4e85a79	D_0__Bacteria	59	0	0	0	0	0	0	0	0	4	0	0	0	0	0	0	0	0	0	0	0	0	0	0	0	0	0	0	0	0	0	0	0	0	0	0	0	0	0	0	0	0	0	0	0	0	0	0
03bf55363c9a3d21ede4a5e4bd3481ee	D_0__Bacteria;D_1__Actinobacteria;D_2__Actinobacteria;D_3__Actinomycetales;D_4__Actinomycetaceae;D_5__Actinomyces	7	0	0	0	0	0	0	0	0	0	0	0	0	0	0	0	0	0	0	0	0	0	0	0	0	0	0	0	0	0	0	0	0	0	0	0	0	0	0	0	0	0	0	0	0	0	0	0
8c260c553db1a5602f9b647151bda6c6	D_0__Bacteria;D_1__Actinobacteria;D_2__Actinobacteria;D_3__Actinomycetales;D_4__Actinomycetaceae;D_5__Actinomyces	11	0	0	0	0	11	0	0	0	0	0	0	0	0	0	0	0	0	0	0	0	0	0	0	0	0	0	0	0	0	0	0	0	0	0	0	0	0	0	0	0	0	0	0	0	0	0	0
d5dce4d26810c1cac0eac077076c574b	D_0__Bacteria;D_1__Actinobacteria;D_2__Actinobacteria;D_3__Actinomycetales;D_4__Actinomycetaceae;D_5__Actinomyces	12	0	0	0	0	0	0	0	0	0	0	0	12	0	0	0	0	0	0	0	0	0	0	0	0	0	0	0	0	0	0	0	0	0	0	0	0	0	0	0	0	0	0	0	0	0	0	0
8de1e1aa67445a9e5d3088292bc55bc7	D_0__Bacteria;D_1__Actinobacteria;D_2__Actinobacteria;D_3__Actinomycetales;D_4__Actinomycetaceae;D_5__Actinomyces	22	0	0	0	0	0	0	0	0	0	0	8	0	0	0	0	0	0	0	0	0	0	0	0	0	0	0	0	0	0	0	0	0	0	0	0	0	14	0	0	0	0	0	0	0	0	0	0
91469c8432c20fd52a5ddf97b680c0c3	D_0__Bacteria;D_1__Actinobacteria;D_2__Actinobacteria;D_3__Actinomycetales;D_4__Actinomycetaceae;D_5__Actinomyces	46	0	0	0	0	0	0	11	0	12	0	0	0	0	0	0	0	0	0	0	0	0	0	0	0	23	0	0	0	0	0	0	0	0	0	0	0	0	0	0	0	0	0	0	0	0	0	0
9402e124f30544594799d360adc33b6c	D_0__Bacteria;D_1__Actinobacteria;D_2__Actinobacteria;D_3__Actinomycetales;D_4__Actinomycetaceae;D_5__Varibaculum	7	0	0	0	0	0	0	0	0	0	0	0	0	0	0	0	0	0	0	0	0	0	0	0	7	0	0	0	0	0	0	0	0	0	0	0	0	0	0	0	0	0	0	0	0	0	0	0
b091fe0e0fd43bd8e45282cfa52ace4e	D_0__Bacteria;D_1__Actinobacteria;D_2__Actinobacteria;D_3__Bifidobacteriales;D_4__Bifidobacteriaceae;D_5__Bifidobacterium	2	0	0	0	0	0	0	0	0	0	0	0	0	0	0	0	0	0	0	0	0	0	0	0	0	0	0	0	0	0	0	0	0	0	0	2	0	0	0	0	0	0	0	0	0	0	0	0
e0cb4ed880454bafa16b6da1a358ab60	D_0__Bacteria;D_1__Actinobacteria;D_2__Actinobacteria;D_3__Bifidobacteriales;D_4__Bifidobacteriaceae;D_5__Bifidobacterium	2	0	0	0	0	0	0	0	0	0	0	0	0	0	0	0	0	0	0	0	0	0	0	0	2	0	0	0	0	0	0	0	0	0	0	0	0	0	0	0	0	0	0	0	0	0	0	0
03fbb76a59ba06241d1d7d5b4eaa28a1	D_0__Bacteria;D_1__Actinobacteria;D_2__Actinobacteria;D_3__Bifidobacteriales;D_4__Bifidobacteriaceae;D_5__Bifidobacterium	14	0	0	0	0	0	0	0	0	0	0	0	0	0	0	0	0	0	0	0	0	0	0	0	0	0	0	0	0	0	0	0	0	0	0	0	0	0	0	0	0	0	0	0	0	0	0	0
6daf6b5266393ae2e9a69d396d22a12e	D_0__Bacteria;D_1__Actinobacteria;D_2__Actinobacteria;D_3__Bifidobacteriales;D_4__Bifidobacteriaceae;D_5__Bifidobacterium	23	0	0	0	0	0	0	0	0	0	0	0	0	0	0	0	0	0	0	0	0	0	0	0	0	0	0	0	0	0	0	0	0	0	0	0	0	0	0	0	0	0	0	0	0	0	0	0
05a39d69b4a50c478841c87a05912115	D_0__Bacteria;D_1__Actinobacteria;D_2__Actinobacteria;D_3__Bifidobacteriales;D_4__Bifidobacteriaceae;D_5__Bifidobacterium	233	0	0	0	0	0	0	0	0	6	0	18	0	0	0	0	0	0	0	0	0	0	6	0	0	33	0	0	10	0	0	0	31	0	0	0	0	0	0	23	0	0	0	0	1	4	0	8
ab2401f2248c47add7e42dac36bb2ba3	D_0__Bacteria;D_1__Actinobacteria;D_2__Actinobacteria;D_3__Bifidobacteriales;D_4__Bifidobacteriaceae;D_5__Bifidobacterium	389	0	0	0	0	0	0	0	0	0	0	0	0	0	0	85	0	21	0	0	0	0	0	0	0	77	0	0	0	0	0	0	0	0	0	0	0	0	0	0	0	0	0	0	0	0	0	0
fea8c9599ad4bb641c420cd44aa6a8c1	D_0__Bacteria;D_1__Actinobacteria;D_2__Actinobacteria;D_3__Bifidobacteriales;D_4__Bifidobacteriaceae;D_5__Bifidobacterium	932	0	0	0	0	0	0	0	0	0	0	0	0	0	0	0	0	0	0	0	0	0	0	0	0	0	0	0	0	0	0	0	0	0	0	0	0	0	0	0	0	0	0	0	553	0	0	0
f2660767304b35935cadb9496620d56b	D_0__Bacteria;D_1__Actinobacteria;D_2__Actinobacteria;D_3__Bifidobacteriales;D_4__Bifidobacteriaceae;D_5__Bifidobacterium	10409	0	0	0	0	0	0	0	160	0	132	0	0	516	0	0	30	0	376	0	0	0	0	0	1074	376	0	376	0	0	0	0	0	0	611	150	10	0	301	16	259	60	0	24	290	98	0	0
408013013e54a8b8a82499adf080f01f	D_0__Bacteria;D_1__Actinobacteria;D_2__Actinobacteria;D_3__Bifidobacteriales;D_4__Bifidobacteriaceae;D_5__Bifidobacterium	18788	251	95	0	301	137	440	145	66	882	78	111	0	307	1645	99	106	110	205	1776	0	94	274	164	338	105	0	355	311	0	173	287	123	0	240	262	75	378	64	549	518	12	492	54	150	120	210	214
4b2b5cf8f04cd22bce6638083d9bf7ce	D_0__Bacteria;D_1__Actinobacteria;D_2__Actinobacteria;D_3__Bifidobacteriales;D_4__Bifidobacteriaceae;D_5__Bifidobacterium	23894	1150	0	0	0	0	415	252	112	1240	0	351	197	0	0	3	368	362	0	0	502	0	578	394	627	277	84	0	1144	121	0	0	486	0	0	0	241	0	302	250	64	0	0	0	394	1182	1090	726
908c62506934a09724320c470042c1e0	D_0__Bacteria;D_1__Actinobacteria;D_2__Actinobacteria;D_3__Bifidobacteriales;D_4__Bifidobacteriaceae;D_5__Bifidobacterium;D_6__Bifidobacterium bifidum;D_7__;D_8__;D_9__;D_10__;D_11__;D_12__;D_13__;D_14__	1114	0	0	0	0	0	0	0	0	96	0	0	0	0	0	0	0	0	43	0	0	0	74	0	0	0	0	0	101	0	0	0	0	0	0	0	0	0	0	0	0	0	101	0	77	76	0	93
4f2e78c93a58d63a0a4b1fe03dd1431e	D_0__Bacteria;D_1__Actinobacteria;D_2__Actinobacteria;D_3__Bifidobacteriales;D_4__Bifidobacteriaceae;D_5__Gardnerella;D_6__uncultured bacterium;D_7__;D_8__;D_9__;D_10__;D_11__;D_12__;D_13__;D_14__	63	0	0	0	0	0	0	0	0	0	0	0	0	0	0	0	0	0	0	0	0	0	0	0	0	0	0	0	0	0	0	0	0	0	0	0	0	0	0	0	0	0	0	0	0	0	0	0
ab2ae21fb30964194f3f979efc8c477a	D_0__Bacteria;D_1__Actinobacteria;D_2__Actinobacteria;D_3__Bifidobacteriales;D_4__Bifidobacteriaceae;D_5__Gardnerella;D_6__uncultured bacterium;D_7__;D_8__;D_9__;D_10__;D_11__;D_12__;D_13__;D_14__	199	0	0	0	0	0	0	0	0	0	0	0	0	0	0	0	0	0	0	0	0	0	0	0	0	0	0	0	0	0	0	0	0	0	0	0	0	0	0	0	199	0	0	0	0	0	0	0
353a7931c34d8d0e8a9131487cdded5d	D_0__Bacteria;D_1__Actinobacteria;D_2__Actinobacteria;D_3__Micrococcales;D_4__Micrococcaceae;D_5__Rothia	20	0	0	0	0	0	0	0	0	0	0	0	0	0	0	0	0	0	0	20	0	0	0	0	0	0	0	0	0	0	0	0	0	0	0	0	0	0	0	0	0	0	0	0	0	0	0	0
8621629da6d2c615035ecfd8dce29040	D_0__Bacteria;D_1__Actinobacteria;D_2__Actinobacteria;D_3__Micrococcales;D_4__Micrococcaceae;D_5__Rothia	76	0	0	0	0	0	0	0	0	0	0	0	0	0	34	0	0	0	0	0	0	0	0	0	0	0	0	0	0	0	0	0	0	0	0	0	0	0	0	7	0	0	0	0	10	0	25	0
2a0ae720e614a6b72c47545397e002d0	D_0__Bacteria;D_1__Actinobacteria;D_2__Actinobacteria;D_3__Micrococcales;D_4__Micrococcaceae;D_5__Rothia;D_6__Rothia dentocariosa;D_7__;D_8__;D_9__;D_10__;D_11__;D_12__;D_13__;D_14__	38	0	11	0	0	0	0	0	0	0	0	0	0	0	0	0	0	0	0	0	0	0	0	0	0	0	13	0	0	0	0	0	0	0	14	0	0	0	0	0	0	0	0	0	0	0	0	0
25de9100814842b241b761f556cf1ff9	D_0__Bacteria;D_1__Actinobacteria;D_2__Actinobacteria;D_3__Micrococcales;D_4__Micrococcaceae;D_5__Rothia;D_6__Rothia dentocariosa;D_7__;D_8__;D_9__;D_10__;D_11__;D_12__;D_13__;D_14__	128	0	0	18	0	0	24	0	0	11	9	11	0	0	0	0	0	0	16	0	0	12	0	0	0	0	0	0	0	0	0	0	0	0	0	0	0	10	0	0	0	0	0	0	0	0	0	0
34e571790522b346d1d18d437bb43f44	D_0__Bacteria;D_1__Actinobacteria;D_2__Actinobacteria;D_3__Micrococcales;D_4__Micrococcaceae;D_5__Rothia;D_6__uncultured organism;D_7__;D_8__;D_9__;D_10__;D_11__;D_12__;D_13__;D_14__	18	0	0	0	0	0	0	0	0	0	0	0	0	0	0	0	0	0	0	0	0	0	0	0	0	0	0	0	0	0	0	0	0	0	0	0	0	0	0	0	0	0	0	0	0	0	18	0
94e81a2b8c9eea9293dce86e0c70802a	D_0__Bacteria;D_1__Actinobacteria;D_2__Actinobacteria;D_3__Micrococcales;D_4__Micrococcaceae;D_5__Rothia;D_6__uncultured organism;D_7__;D_8__;D_9__;D_10__;D_11__;D_12__;D_13__;D_14__	28	0	0	0	0	0	0	0	0	0	0	0	0	0	0	0	0	0	0	0	0	0	0	0	0	0	0	0	0	0	0	0	0	0	0	0	0	0	0	0	0	0	0	0	0	0	0	0
aa9d197290b8b53498a598e2050943f9	D_0__Bacteria;D_1__Actinobacteria;D_2__Actinobacteria;D_3__Micrococcales;D_4__Micrococcaceae;D_5__Rothia;D_6__uncultured organism;D_7__;D_8__;D_9__;D_10__;D_11__;D_12__;D_13__;D_14__	36	0	0	0	0	0	0	0	0	0	0	0	0	0	0	0	0	0	0	0	0	0	0	0	0	0	0	0	0	0	0	0	0	0	0	0	0	0	0	0	0	0	0	9	0	0	0	15
6ddb66ba501e6e0ac5662b32a7604f5c	D_0__Bacteria;D_1__Actinobacteria;D_2__Actinobacteria;D_3__Micrococcales;D_4__Micrococcaceae;D_5__Rothia;D_6__uncultured organism;D_7__;D_8__;D_9__;D_10__;D_11__;D_12__;D_13__;D_14__	138	0	0	0	0	0	0	0	26	0	0	0	18	0	0	16	0	0	0	0	0	0	0	31	0	0	0	0	0	0	0	0	0	0	0	10	0	0	0	0	0	0	0	0	0	0	0	0
56db4f80c845243cb89744ba77a3d72d	D_0__Bacteria;D_1__Actinobacteria;D_2__Actinobacteria;D_3__Micrococcales;D_4__Micrococcaceae;D_5__Rothia;D_6__uncultured organism;D_7__;D_8__;D_9__;D_10__;D_11__;D_12__;D_13__;D_14__	212	0	0	0	38	0	0	0	0	0	0	0	0	0	0	0	0	25	0	0	0	0	33	0	73	0	0	0	0	0	0	0	19	0	0	0	0	0	0	0	0	0	0	0	0	0	0	0
639ded1c5162282c54b06ddee9a99c1c	D_0__Bacteria;D_1__Actinobacteria;D_2__Coriobacteriia;D_3__Coriobacteriales;D_4__Atopobiaceae;D_5__Atopobium	2	0	0	0	0	0	0	0	0	0	0	0	0	0	0	0	0	0	0	0	0	0	0	0	0	0	0	0	0	0	0	0	0	0	0	0	0	0	0	0	0	0	0	0	0	0	2	0
c773716012e6652aceb536bbd544457b	D_0__Bacteria;D_1__Actinobacteria;D_2__Coriobacteriia;D_3__Coriobacteriales;D_4__Atopobiaceae;D_5__Atopobium;D_6__Atopobium vaginae;D_7__;D_8__;D_9__;D_10__;D_11__;D_12__;D_13__;D_14__	4	0	0	0	0	0	0	0	0	0	4	0	0	0	0	0	0	0	0	0	0	0	0	0	0	0	0	0	0	0	0	0	0	0	0	0	0	0	0	0	0	0	0	0	0	0	0	0
7b9030cf37b3beea8ded118031522e82	D_0__Bacteria;D_1__Actinobacteria;D_2__Coriobacteriia;D_3__Coriobacteriales;D_4__Atopobiaceae;D_5__Atopobium;D_6__Atopobium vaginae;D_7__;D_8__;D_9__;D_10__;D_11__;D_12__;D_13__;D_14__	141	0	0	0	0	0	0	0	0	0	0	0	0	0	0	0	0	0	0	0	0	0	0	0	0	0	0	0	13	0	0	0	0	0	0	0	10	0	0	0	22	0	0	0	0	0	0	0
d915eb934e005b63a88748b1ac93dbaf	D_0__Bacteria;D_1__Actinobacteria;D_2__Coriobacteriia;D_3__Coriobacteriales;D_4__Atopobiaceae;D_5__Libanicoccus	69	0	0	0	0	0	0	0	0	0	0	0	0	0	0	0	0	0	0	0	0	0	0	0	0	0	0	0	0	0	0	0	0	0	0	0	0	0	0	0	0	0	0	0	65	0	0	0
b5522fae0bbf1f4a9a5dfc1a27980ebe	D_0__Bacteria;D_1__Actinobacteria;D_2__Coriobacteriia;D_3__Coriobacteriales;D_4__Atopobiaceae;D_5__Libanicoccus;D_6__uncultured bacterium;D_7__;D_8__;D_9__;D_10__;D_11__;D_12__;D_13__;D_14__	19	0	0	0	0	0	0	0	0	0	0	0	0	0	0	0	0	0	0	0	0	0	0	0	0	0	0	0	0	0	0	0	0	0	0	0	0	0	19	0	0	0	0	0	0	0	0	0
80af6d1041d381e743af5694d9863424	D_0__Bacteria;D_1__Actinobacteria;D_2__Coriobacteriia;D_3__Coriobacteriales;D_4__Atopobiaceae;D_5__Olsenella	28	0	0	0	0	0	0	0	0	0	0	0	0	0	0	0	0	0	0	0	0	19	0	0	0	0	0	0	0	0	0	0	0	0	0	0	0	0	0	0	0	0	0	0	0	0	0	0
4e2a0cfe614209dfd61b2931e2aed386	D_0__Bacteria;D_1__Actinobacteria;D_2__Coriobacteriia;D_3__Coriobacteriales;D_4__Atopobiaceae;D_5__Olsenella	47	0	0	0	0	0	0	0	0	0	0	0	0	0	0	0	0	0	0	0	0	0	0	0	0	0	0	0	0	0	0	0	0	0	0	0	0	0	0	9	0	0	0	0	0	0	0	0
7cd3c56d69326660aa3a8eaa148f5ec2	D_0__Bacteria;D_1__Actinobacteria;D_2__Coriobacteriia;D_3__Coriobacteriales;D_4__Atopobiaceae;D_5__Olsenella	70	0	0	0	0	0	0	0	0	0	0	0	0	0	0	0	0	0	0	0	0	0	0	0	0	0	0	0	0	0	0	0	0	0	0	0	0	0	0	0	0	0	0	0	0	0	0	0
1e3f5f2e47547cc458384a65a1848d25	D_0__Bacteria;D_1__Actinobacteria;D_2__Coriobacteriia;D_3__Coriobacteriales;D_4__Atopobiaceae;D_5__Olsenella	127	0	0	0	0	0	0	0	0	0	0	0	0	0	0	0	0	0	0	0	0	0	0	0	0	0	0	0	0	0	0	0	0	0	0	0	0	0	0	0	0	0	0	0	70	0	0	0
fff068085300c1b04d4efead1ad35454	D_0__Bacteria;D_1__Actinobacteria;D_2__Coriobacteriia;D_3__Coriobacteriales;D_4__Atopobiaceae;D_5__uncultured;D_6__uncultured bacterium;D_7__;D_8__;D_9__;D_10__;D_11__;D_12__;D_13__;D_14__	15	0	0	0	0	0	0	0	0	0	0	0	0	0	0	0	0	0	0	0	0	0	0	0	0	0	0	0	0	0	0	0	0	0	0	0	0	0	0	0	0	0	0	0	0	0	0	0
068266bce3c1d0ac61335bfd7592a35c	D_0__Bacteria;D_1__Actinobacteria;D_2__Coriobacteriia;D_3__Coriobacteriales;D_4__Coriobacteriaceae;D_5__Collinsella	47	0	0	0	0	0	0	0	0	0	0	0	0	0	0	0	0	0	0	0	0	0	0	0	0	0	0	0	0	0	0	0	0	0	0	0	0	0	0	0	0	0	0	0	0	0	0	0
b346d1ebea349c59da7567dcdcae04b7	D_0__Bacteria;D_1__Actinobacteria;D_2__Coriobacteriia;D_3__Coriobacteriales;D_4__Coriobacteriaceae;D_5__Collinsella	11857	253	64	92	102	0	973	0	64	80	37	54	65	74	256	0	150	57	61	910	64	354	395	150	111	112	27	422	0	208	0	64	49	0	117	0	165	601	123	102	457	170	206	0	164	155	0	0
e9e82166af95552c67441caf472cfb93	D_0__Bacteria;D_1__Actinobacteria;D_2__Coriobacteriia;D_3__Coriobacteriales;D_4__Coriobacteriaceae;D_5__Enorma	9	0	0	0	0	0	0	0	0	0	0	0	0	0	0	0	0	0	0	0	0	0	0	0	0	0	0	0	0	0	0	0	0	0	0	0	0	0	0	0	0	0	0	0	0	0	0	0
16796c361713ff56f7f7adff9709a006	D_0__Bacteria;D_1__Actinobacteria;D_2__Coriobacteriia;D_3__Coriobacteriales;D_4__Coriobacteriales Incertae Sedis;D_5__uncultured;D_6__gut metagenome;D_7__;D_8__;D_9__;D_10__;D_11__;D_12__;D_13__;D_14__	28	0	0	0	0	0	0	0	0	0	0	0	0	0	0	0	0	0	0	0	0	0	0	0	0	0	0	0	0	0	0	0	0	0	0	0	0	0	0	0	0	0	0	0	0	0	0	0
302f429aac129caae88047be31d8c189	D_0__Bacteria;D_1__Actinobacteria;D_2__Coriobacteriia;D_3__Coriobacteriales;D_4__Coriobacteriales Incertae Sedis;D_5__uncultured;D_6__gut metagenome;D_7__;D_8__;D_9__;D_10__;D_11__;D_12__;D_13__;D_14__	40	0	0	0	0	0	0	0	0	0	0	0	0	0	0	0	0	0	0	0	0	0	0	0	0	0	0	0	0	0	0	0	0	0	0	0	0	0	0	0	0	0	0	0	0	0	0	0
39bfbdbe74801bff0516898640a4032b	D_0__Bacteria;D_1__Actinobacteria;D_2__Coriobacteriia;D_3__Coriobacteriales;D_4__Coriobacteriales Incertae Sedis;D_5__uncultured;D_6__gut metagenome;D_7__;D_8__;D_9__;D_10__;D_11__;D_12__;D_13__;D_14__	277	0	0	0	0	0	0	0	0	0	0	0	0	0	0	0	0	0	0	0	0	0	41	0	0	0	0	0	0	52	0	0	0	0	0	0	0	4	0	0	0	0	0	46	0	0	0	0
cb3a99a7a0145a1bd212be4f6ffe0261	D_0__Bacteria;D_1__Actinobacteria;D_2__Coriobacteriia;D_3__Coriobacteriales;D_4__Coriobacteriales Incertae Sedis;D_5__uncultured;D_6__gut metagenome;D_7__;D_8__;D_9__;D_10__;D_11__;D_12__;D_13__;D_14__	544	0	48	0	0	0	0	0	0	59	0	0	0	0	0	0	0	0	0	0	0	0	57	0	42	8	0	0	0	58	0	0	0	0	6	0	0	0	0	0	0	0	0	0	0	0	0	0
a5d0757afa0aca9b696f8dd932673af4	D_0__Bacteria;D_1__Actinobacteria;D_2__Coriobacteriia;D_3__Coriobacteriales;D_4__Coriobacteriales Incertae Sedis;D_5__uncultured;D_6__uncultured bacterium;D_7__;D_8__;D_9__;D_10__;D_11__;D_12__;D_13__;D_14__	70	0	0	0	0	0	0	0	0	0	0	0	0	0	0	0	0	0	0	0	0	0	0	0	0	0	0	0	0	0	0	0	0	0	0	0	0	0	0	0	0	0	0	0	0	0	0	0
0e2078bcc7dbfd213f76474ace60af68	D_0__Bacteria;D_1__Actinobacteria;D_2__Coriobacteriia;D_3__Coriobacteriales;D_4__Coriobacteriales Incertae Sedis;D_5__uncultured;D_6__uncultured organism;D_7__;D_8__;D_9__;D_10__;D_11__;D_12__;D_13__;D_14__	281	0	0	0	0	106	0	0	0	0	0	11	0	0	43	0	0	0	0	0	0	0	0	0	0	0	0	0	0	0	0	0	0	0	0	0	0	0	0	0	0	0	0	0	0	0	0	31
3a2ef2c01557fe7cd66793da501aab96	D_0__Bacteria;D_1__Actinobacteria;D_2__Coriobacteriia;D_3__Coriobacteriales;D_4__Coriobacteriales Incertae Sedis;D_5__uncultured;D_6__uncultured organism;D_7__;D_8__;D_9__;D_10__;D_11__;D_12__;D_13__;D_14__	509	0	0	0	0	179	0	0	0	0	0	0	0	0	51	0	0	0	0	0	0	0	0	73	0	0	0	0	0	0	0	0	0	0	0	0	6	0	0	24	0	0	0	0	0	0	0	30
d033d7e9f241cfe5767bf9c5f1d70de9	D_0__Bacteria;D_1__Actinobacteria;D_2__Coriobacteriia;D_3__Coriobacteriales;D_4__Eggerthellaceae;D_5__Adlercreutzia;D_6__uncultured bacterium;D_7__;D_8__;D_9__;D_10__;D_11__;D_12__;D_13__;D_14__	267	35	0	0	46	35	0	57	0	0	0	0	0	0	12	0	0	0	0	0	0	0	0	0	0	0	0	0	0	0	0	0	0	0	0	24	0	0	0	0	0	0	0	6	0	0	0	0
5f32132272a95d0fb18e2db437e4ce88	D_0__Bacteria;D_1__Actinobacteria;D_2__Coriobacteriia;D_3__Coriobacteriales;D_4__Eggerthellaceae;D_5__Adlercreutzia;D_6__uncultured bacterium;D_7__;D_8__;D_9__;D_10__;D_11__;D_12__;D_13__;D_14__	598	0	0	0	88	41	0	0	19	0	9	10	0	0	0	0	0	14	0	18	0	0	43	0	19	0	0	0	0	18	0	0	0	0	25	0	0	11	0	33	0	0	0	0	0	0	0	48
b9b96c67e222a0a2473026b7a3d04210	D_0__Bacteria;D_1__Actinobacteria;D_2__Coriobacteriia;D_3__Coriobacteriales;D_4__Eggerthellaceae;D_5__CHKCI002;D_6__Coriobacteriaceae bacterium CHKCI002;D_7__;D_8__;D_9__;D_10__;D_11__;D_12__;D_13__;D_14__	12	0	0	0	0	0	0	0	0	0	0	0	0	0	0	0	0	0	0	0	0	0	0	0	0	0	0	0	0	0	0	0	0	0	0	0	0	0	0	0	0	0	0	0	0	0	0	0
48980789b45b3b737aec9ffd0b5b2339	D_0__Bacteria;D_1__Actinobacteria;D_2__Coriobacteriia;D_3__Coriobacteriales;D_4__Eggerthellaceae;D_5__CHKCI002;D_6__uncultured bacterium;D_7__;D_8__;D_9__;D_10__;D_11__;D_12__;D_13__;D_14__	6	0	0	0	0	0	0	0	0	0	0	0	0	0	0	0	6	0	0	0	0	0	0	0	0	0	0	0	0	0	0	0	0	0	0	0	0	0	0	0	0	0	0	0	0	0	0	0
7d28a8965aefc2b97a32d4f20c467cd7	D_0__Bacteria;D_1__Actinobacteria;D_2__Coriobacteriia;D_3__Coriobacteriales;D_4__Eggerthellaceae;D_5__DNF00809;D_6__Coriobacteriales bacterium DNF00809;D_7__;D_8__;D_9__;D_10__;D_11__;D_12__;D_13__;D_14__	35	0	0	0	0	0	0	0	0	0	0	0	0	0	0	0	0	0	0	0	0	0	0	0	0	0	0	0	0	0	0	0	0	0	0	0	0	0	0	0	35	0	0	0	0	0	0	0
4ad9d9c59ca5fa2b39cb46ab5ac4f605	D_0__Bacteria;D_1__Actinobacteria;D_2__Coriobacteriia;D_3__Coriobacteriales;D_4__Eggerthellaceae;D_5__DNF00809;D_6__uncultured bacterium;D_7__;D_8__;D_9__;D_10__;D_11__;D_12__;D_13__;D_14__	27	0	0	0	0	0	0	0	0	0	0	0	0	0	0	0	0	0	0	0	0	0	0	0	0	0	0	0	0	0	0	0	0	0	0	0	0	0	0	0	0	0	0	0	0	0	0	0
6f5736adf87ef6b9b5c0c579f83a0bf1	D_0__Bacteria;D_1__Actinobacteria;D_2__Coriobacteriia;D_3__Coriobacteriales;D_4__Eggerthellaceae;D_5__Eggerthella	10	0	0	0	0	0	0	0	0	0	0	0	0	0	0	0	0	0	0	0	0	0	0	0	0	0	0	0	0	0	0	0	0	0	0	0	0	0	0	0	0	0	0	0	0	0	0	0
341327fec22d07a2887663bb0338ead3	D_0__Bacteria;D_1__Actinobacteria;D_2__Coriobacteriia;D_3__Coriobacteriales;D_4__Eggerthellaceae;D_5__Eggerthella	132	0	20	0	0	0	0	0	0	0	0	0	0	0	0	0	0	0	0	0	0	0	0	0	0	0	0	0	0	0	0	6	0	0	0	0	0	0	0	0	15	0	13	0	0	0	0	0
7981b39551decb548b3248369d363ea2	D_0__Bacteria;D_1__Actinobacteria;D_2__Coriobacteriia;D_3__Coriobacteriales;D_4__Eggerthellaceae;D_5__Eggerthella	356	7	0	0	6	0	0	0	0	25	0	0	0	19	0	9	0	0	0	50	0	0	0	0	27	0	0	0	71	0	33	0	0	0	0	0	0	0	0	0	0	0	0	0	0	0	32	0
aa03bee92c0290bfbee42e9ad6817918	D_0__Bacteria;D_1__Actinobacteria;D_2__Coriobacteriia;D_3__Coriobacteriales;D_4__Eggerthellaceae;D_5__Enterorhabdus;D_6__uncultured bacterium;D_7__;D_8__;D_9__;D_10__;D_11__;D_12__;D_13__;D_14__	21	0	0	0	0	0	0	0	0	0	0	0	0	0	0	0	0	0	0	0	0	0	0	0	0	0	0	0	0	0	0	0	0	0	0	0	0	0	0	0	0	0	0	0	0	0	0	0
374889d76df8306a9bb684ff52c658d2	D_0__Bacteria;D_1__Actinobacteria;D_2__Coriobacteriia;D_3__Coriobacteriales;D_4__Eggerthellaceae;D_5__Enterorhabdus;D_6__uncultured bacterium;D_7__;D_8__;D_9__;D_10__;D_11__;D_12__;D_13__;D_14__	57	0	0	0	0	0	0	0	0	0	0	0	0	0	0	0	0	0	0	0	0	0	0	0	0	0	0	12	0	0	0	0	0	0	0	0	0	0	0	0	0	0	0	0	0	0	0	0
107e1dd25fc2134a3e72579dc9cefe11	D_0__Bacteria;D_1__Actinobacteria;D_2__Coriobacteriia;D_3__Coriobacteriales;D_4__Eggerthellaceae;D_5__Enterorhabdus;D_6__uncultured bacterium;D_7__;D_8__;D_9__;D_10__;D_11__;D_12__;D_13__;D_14__	200	0	0	5	0	68	0	0	0	0	0	0	0	0	0	0	0	0	0	0	0	0	0	0	0	0	0	0	0	0	0	0	18	0	14	0	0	0	0	0	0	0	0	0	15	0	0	0
1a14b3a5a4dbcfce6ce6eb5b21eabdb2	D_0__Bacteria;D_1__Actinobacteria;D_2__Coriobacteriia;D_3__Coriobacteriales;D_4__Eggerthellaceae;D_5__Gordonibacter;D_6__unidentified;D_7__;D_8__;D_9__;D_10__;D_11__;D_12__;D_13__;D_14__	20	0	0	0	0	0	0	0	0	0	0	0	0	0	0	0	0	0	0	0	0	5	0	0	0	0	0	0	0	6	0	0	0	0	0	0	0	0	0	0	0	0	0	0	0	0	0	0
b6e94d29d71714bd787ec9ecfb3eff3c	D_0__Bacteria;D_1__Actinobacteria;D_2__Coriobacteriia;D_3__Coriobacteriales;D_4__Eggerthellaceae;D_5__Gordonibacter;D_6__unidentified;D_7__;D_8__;D_9__;D_10__;D_11__;D_12__;D_13__;D_14__	40	13	0	0	0	0	0	0	0	0	0	0	0	0	0	0	0	0	0	0	0	0	0	0	10	0	0	0	0	0	0	17	0	0	0	0	0	0	0	0	0	0	0	0	0	0	0	0
f76a567210dbf1fd6d5ea587acf30502	D_0__Bacteria;D_1__Actinobacteria;D_2__Coriobacteriia;D_3__Coriobacteriales;D_4__Eggerthellaceae;D_5__Paraeggerthella;D_6__Eggerthellaceae bacterium;D_7__;D_8__;D_9__;D_10__;D_11__;D_12__;D_13__;D_14__	16	5	0	0	11	0	0	0	0	0	0	0	0	0	0	0	0	0	0	0	0	0	0	0	0	0	0	0	0	0	0	0	0	0	0	0	0	0	0	0	0	0	0	0	0	0	0	0
425a435e8271222eb2fc93d1b0746fbe	D_0__Bacteria;D_1__Actinobacteria;D_2__Coriobacteriia;D_3__Coriobacteriales;D_4__Eggerthellaceae;D_5__Parvibacter;D_6__uncultured bacterium;D_7__;D_8__;D_9__;D_10__;D_11__;D_12__;D_13__;D_14__	112	0	0	0	0	0	0	0	0	0	0	0	0	0	0	0	0	0	0	0	0	0	0	0	0	0	0	0	0	0	0	0	0	0	0	0	0	0	0	0	0	0	0	0	0	0	0	0
0a1b4b7e1fe81ce160609b8c260fcb9d	D_0__Bacteria;D_1__Actinobacteria;D_2__Coriobacteriia;D_3__Coriobacteriales;D_4__Eggerthellaceae;D_5__Senegalimassilia	22	0	0	0	0	0	0	0	0	0	0	0	0	0	0	0	0	0	0	0	0	0	0	0	0	0	0	0	0	0	0	0	0	0	0	0	22	0	0	0	0	0	0	0	0	0	0	0
681b955f6d9225e2f5bc7d5daf800004	D_0__Bacteria;D_1__Actinobacteria;D_2__Coriobacteriia;D_3__Coriobacteriales;D_4__Eggerthellaceae;D_5__Senegalimassilia;D_6__uncultured bacterium;D_7__;D_8__;D_9__;D_10__;D_11__;D_12__;D_13__;D_14__	90	0	56	0	0	0	0	0	0	0	0	0	0	0	0	0	0	0	0	0	0	0	0	0	0	0	0	0	0	0	0	0	0	0	0	0	0	0	0	0	0	0	0	0	0	0	0	0
1a3cb7825596eed27c9da4472779376a	D_0__Bacteria;D_1__Actinobacteria;D_2__Coriobacteriia;D_3__Coriobacteriales;D_4__Eggerthellaceae;D_5__Senegalimassilia;D_6__uncultured bacterium;D_7__;D_8__;D_9__;D_10__;D_11__;D_12__;D_13__;D_14__	307	0	0	54	0	0	0	0	0	0	0	0	0	42	0	0	0	0	0	0	0	0	0	0	0	0	0	0	0	0	0	0	0	0	0	0	0	29	0	0	0	0	0	0	0	0	0	0
deae53a0c59dc27bea6a09e66afe13e0	D_0__Bacteria;D_1__Actinobacteria;D_2__Coriobacteriia;D_3__Coriobacteriales;D_4__Eggerthellaceae;D_5__Senegalimassilia;D_6__uncultured bacterium;D_7__;D_8__;D_9__;D_10__;D_11__;D_12__;D_13__;D_14__	605	0	0	0	0	0	108	0	0	0	0	0	0	46	0	0	0	0	0	0	0	0	0	14	0	19	0	0	0	0	0	0	19	0	34	0	0	0	25	0	0	25	0	0	14	0	0	0
14707c0bab11763354a131dc6b91f68e	D_0__Bacteria;D_1__Actinobacteria;D_2__Coriobacteriia;D_3__Coriobacteriales;D_4__Eggerthellaceae;D_5__Slackia	12	0	0	0	0	0	0	0	0	0	0	0	0	0	0	0	0	0	0	0	0	0	0	0	0	0	0	0	0	0	0	0	0	0	0	0	0	0	0	0	0	0	0	0	0	0	0	0
102841e23ebbc70b144a313e387f0a26	D_0__Bacteria;D_1__Actinobacteria;D_2__Coriobacteriia;D_3__Coriobacteriales;D_4__Eggerthellaceae;D_5__Slackia	293	0	0	0	0	0	0	0	15	0	0	0	0	0	0	0	0	0	0	0	12	23	0	0	0	0	0	0	0	0	0	0	0	0	38	0	0	0	0	42	0	0	0	0	11	0	0	0
278dc10d20f0fa8ab24d5eccf5758f7c	D_0__Bacteria;D_1__Actinobacteria;D_2__Coriobacteriia;D_3__Coriobacteriales;D_4__Eggerthellaceae;D_5__Slackia;D_6__uncultured bacterium;D_7__;D_8__;D_9__;D_10__;D_11__;D_12__;D_13__;D_14__	8	0	0	0	0	0	0	0	0	0	0	0	0	0	0	0	0	0	0	0	0	0	0	0	0	0	0	0	0	0	0	0	0	0	0	0	0	0	0	0	0	0	0	0	0	0	0	0
14f56cd9c76265b5ca74b4f4593ffcd1	D_0__Bacteria;D_1__Actinobacteria;D_2__Coriobacteriia;D_3__Coriobacteriales;D_4__Eggerthellaceae;D_5__uncultured	7	0	0	0	0	0	0	0	0	0	0	0	0	0	0	0	0	0	0	0	0	0	0	0	0	0	0	0	0	0	0	0	0	0	0	0	0	0	0	0	0	0	0	0	0	0	0	0
4790000a318f4d4d7eb98ec638cd5847	D_0__Bacteria;D_1__Actinobacteria;D_2__Coriobacteriia;D_3__Coriobacteriales;D_4__Eggerthellaceae;D_5__uncultured	313	0	0	0	0	0	0	0	0	0	0	0	0	0	0	0	0	0	41	66	0	0	0	0	0	44	0	0	0	0	0	0	39	11	21	0	0	0	0	0	0	0	0	0	27	0	0	0
3ec0f492bac23e1bce57874ddba8d0c8	D_0__Bacteria;D_1__Actinobacteria;D_2__Coriobacteriia;D_3__Coriobacteriales;D_4__Eggerthellaceae;D_5__uncultured	546	0	0	0	0	0	0	0	49	0	0	0	12	0	0	0	22	22	0	83	0	0	0	0	0	0	0	0	0	0	0	0	63	0	0	0	0	30	0	0	0	9	0	0	0	14	0	0
732b44b0caa43727cf891d570dfbe795	D_0__Bacteria;D_1__Actinobacteria;D_2__Coriobacteriia;D_3__Coriobacteriales;D_4__Eggerthellaceae;D_5__uncultured;D_6__metagenome;D_7__;D_8__;D_9__;D_10__;D_11__;D_12__;D_13__;D_14__	10	0	0	0	0	0	0	0	0	0	0	0	0	0	0	0	0	0	0	0	0	0	0	0	0	0	10	0	0	0	0	0	0	0	0	0	0	0	0	0	0	0	0	0	0	0	0	0
3a4c9d8b55c9030b957d4834861e5596	D_0__Bacteria;D_1__Actinobacteria;D_2__Coriobacteriia;D_3__Coriobacteriales;D_4__uncultured;D_5__uncultured bacterium;D_6__;D_7__;D_8__;D_9__;D_10__;D_11__;D_12__;D_13__;D_14__	26	0	0	0	0	0	0	0	7	0	0	0	0	0	0	0	0	0	0	0	0	0	0	0	0	0	0	0	0	0	0	0	0	0	0	0	0	19	0	0	0	0	0	0	0	0	0	0
b03f4eae46f431990c05ab844014efba	D_0__Bacteria;D_1__Actinobacteria;D_2__Coriobacteriia;D_3__Coriobacteriales;D_4__uncultured;D_5__uncultured bacterium;D_6__;D_7__;D_8__;D_9__;D_10__;D_11__;D_12__;D_13__;D_14__	48	0	0	0	0	0	0	0	0	0	9	0	0	0	0	0	0	0	0	0	0	0	0	0	0	0	11	0	0	0	0	0	0	0	0	0	0	0	0	5	0	0	0	0	0	0	0	0
074ffeded90839b1dbbfde8bed22ff11	D_0__Bacteria;D_1__Actinobacteria;D_2__Thermoleophilia;D_3__Solirubrobacterales;D_4__67-14	5	5	0	0	0	0	0	0	0	0	0	0	0	0	0	0	0	0	0	0	0	0	0	0	0	0	0	0	0	0	0	0	0	0	0	0	0	0	0	0	0	0	0	0	0	0	0	0
ecd34d8a67bda1e02813c07e27a99123	D_0__Bacteria;D_1__Bacteroidetes;D_2__Bacteroidia;D_3__Bacteroidales	69	0	0	0	0	0	0	0	0	0	0	69	0	0	0	0	0	0	0	0	0	0	0	0	0	0	0	0	0	0	0	0	0	0	0	0	0	0	0	0	0	0	0	0	0	0	0	0
4efecec1768d3f1a8652710aa1eb4705	D_0__Bacteria;D_1__Bacteroidetes;D_2__Bacteroidia;D_3__Bacteroidales;D_4__Bacteroidaceae;D_5__Bacteroides	2	0	0	0	0	0	0	0	0	0	0	0	0	0	0	0	0	0	0	0	0	0	0	0	0	0	0	0	0	0	0	0	0	0	0	0	0	0	0	0	0	2	0	0	0	0	0	0
8daaac831472ab5369c4ba19facdaefb	D_0__Bacteria;D_1__Bacteroidetes;D_2__Bacteroidia;D_3__Bacteroidales;D_4__Bacteroidaceae;D_5__Bacteroides	2	0	0	0	0	0	0	0	0	0	0	0	0	0	0	0	0	0	0	0	0	0	0	0	0	0	0	0	0	0	0	0	0	0	0	0	0	2	0	0	0	0	0	0	0	0	0	0
b0f076dd61bfa02fa65dcdcbf3d9cec5	D_0__Bacteria;D_1__Bacteroidetes;D_2__Bacteroidia;D_3__Bacteroidales;D_4__Bacteroidaceae;D_5__Bacteroides	2	0	0	0	0	0	0	0	0	0	0	0	0	0	0	0	0	0	0	0	0	0	0	0	0	0	0	0	0	0	0	0	0	0	0	0	0	0	0	0	0	0	0	0	0	0	0	0
bde9162b401ccdf491ecb0d7c6333287	D_0__Bacteria;D_1__Bacteroidetes;D_2__Bacteroidia;D_3__Bacteroidales;D_4__Bacteroidaceae;D_5__Bacteroides	2	0	0	0	0	0	0	0	0	0	0	0	0	0	0	0	0	0	0	0	0	0	0	0	0	0	0	0	0	0	0	0	0	0	0	0	0	0	0	0	0	0	0	0	0	0	0	0
add75165e060ec1959ac7a6f4519bc59	D_0__Bacteria;D_1__Bacteroidetes;D_2__Bacteroidia;D_3__Bacteroidales;D_4__Bacteroidaceae;D_5__Bacteroides	3	0	0	0	0	3	0	0	0	0	0	0	0	0	0	0	0	0	0	0	0	0	0	0	0	0	0	0	0	0	0	0	0	0	0	0	0	0	0	0	0	0	0	0	0	0	0	0
b71d5936523af673b22d8caf43681fa1	D_0__Bacteria;D_1__Bacteroidetes;D_2__Bacteroidia;D_3__Bacteroidales;D_4__Bacteroidaceae;D_5__Bacteroides	3	0	0	0	0	0	0	0	0	0	0	0	0	0	0	0	0	0	0	0	0	0	0	0	0	0	0	0	0	0	0	0	3	0	0	0	0	0	0	0	0	0	0	0	0	0	0	0
0145ced1a2b08fa0a5f10b591813ffd6	D_0__Bacteria;D_1__Bacteroidetes;D_2__Bacteroidia;D_3__Bacteroidales;D_4__Bacteroidaceae;D_5__Bacteroides	4	0	0	0	0	0	0	0	0	0	0	0	0	0	0	0	0	0	0	0	0	0	0	0	0	0	0	0	0	0	0	0	0	0	0	0	0	0	0	0	0	0	0	0	0	0	0	0
c2d993d2440ca91c517d3f1ce11ac915	D_0__Bacteria;D_1__Bacteroidetes;D_2__Bacteroidia;D_3__Bacteroidales;D_4__Bacteroidaceae;D_5__Bacteroides	5	0	0	0	0	0	0	0	0	0	0	0	0	0	0	0	0	0	0	0	0	0	0	0	0	0	0	0	0	0	0	0	0	0	0	0	0	0	5	0	0	0	0	0	0	0	0	0
ce4f0835e5a28f93c75266122486944e	D_0__Bacteria;D_1__Bacteroidetes;D_2__Bacteroidia;D_3__Bacteroidales;D_4__Bacteroidaceae;D_5__Bacteroides	6	0	0	0	0	0	0	0	0	0	0	0	0	0	0	0	0	0	0	0	0	0	0	0	0	0	0	0	0	0	0	0	0	0	0	0	0	0	0	0	0	0	0	0	0	0	0	0
fd3fda9e17a46a9ada4dd36788e293e7	D_0__Bacteria;D_1__Bacteroidetes;D_2__Bacteroidia;D_3__Bacteroidales;D_4__Bacteroidaceae;D_5__Bacteroides	9	0	0	0	0	0	0	0	0	0	0	0	0	0	0	0	0	0	0	0	0	0	0	0	0	0	0	0	0	0	0	0	0	9	0	0	0	0	0	0	0	0	0	0	0	0	0	0
90ecf918d7040cd37f6c5027d4b4c496	D_0__Bacteria;D_1__Bacteroidetes;D_2__Bacteroidia;D_3__Bacteroidales;D_4__Bacteroidaceae;D_5__Bacteroides	11	0	0	0	0	0	0	0	0	0	0	11	0	0	0	0	0	0	0	0	0	0	0	0	0	0	0	0	0	0	0	0	0	0	0	0	0	0	0	0	0	0	0	0	0	0	0	0
75a7683a8454385f2ef21011d17c9bd7	D_0__Bacteria;D_1__Bacteroidetes;D_2__Bacteroidia;D_3__Bacteroidales;D_4__Bacteroidaceae;D_5__Bacteroides	13	0	0	0	0	0	0	0	0	0	0	0	0	0	0	0	0	0	0	0	0	0	0	0	0	0	0	0	0	0	0	0	0	0	0	0	0	0	0	0	0	0	0	0	0	0	0	0
f6f9debfe9e05c07b8e974d489b97e1b	D_0__Bacteria;D_1__Bacteroidetes;D_2__Bacteroidia;D_3__Bacteroidales;D_4__Bacteroidaceae;D_5__Bacteroides	24	0	0	0	0	0	0	0	0	0	0	0	0	0	0	0	0	0	0	0	0	0	0	0	0	0	0	0	0	0	0	0	24	0	0	0	0	0	0	0	0	0	0	0	0	0	0	0
9308ffbd897197abacb9c4444c245daa	D_0__Bacteria;D_1__Bacteroidetes;D_2__Bacteroidia;D_3__Bacteroidales;D_4__Bacteroidaceae;D_5__Bacteroides	26	0	0	0	0	0	0	0	0	0	2	0	0	0	0	0	0	0	0	0	0	0	0	0	0	0	0	0	0	0	0	0	0	0	0	0	9	0	0	0	0	0	0	0	0	0	0	0
58ef875fc49d094e5570e44ce2bced85	D_0__Bacteria;D_1__Bacteroidetes;D_2__Bacteroidia;D_3__Bacteroidales;D_4__Bacteroidaceae;D_5__Bacteroides	29	0	0	0	0	3	0	0	0	0	1	0	0	0	0	0	0	0	0	0	0	0	0	0	8	0	5	0	0	0	0	5	0	0	0	0	0	0	0	0	0	1	0	0	0	0	0	0
004194c1d7224a2ebf8ebf89385df480	D_0__Bacteria;D_1__Bacteroidetes;D_2__Bacteroidia;D_3__Bacteroidales;D_4__Bacteroidaceae;D_5__Bacteroides	30	0	0	0	0	0	0	0	0	0	0	0	0	0	0	0	0	0	0	0	0	0	0	0	0	0	0	0	0	0	0	0	0	0	0	0	0	0	0	0	0	0	0	0	0	0	0	0
e9685f0afa97640a9f5331cafbdb993c	D_0__Bacteria;D_1__Bacteroidetes;D_2__Bacteroidia;D_3__Bacteroidales;D_4__Bacteroidaceae;D_5__Bacteroides	30	0	0	0	0	0	0	0	0	0	0	0	0	0	0	0	0	0	0	0	0	0	0	0	0	0	0	0	0	0	0	0	0	0	0	0	0	0	0	0	0	0	0	0	0	0	0	0
5778cda5c507d1d306d472cd540bb8ff	D_0__Bacteria;D_1__Bacteroidetes;D_2__Bacteroidia;D_3__Bacteroidales;D_4__Bacteroidaceae;D_5__Bacteroides	34	0	0	0	0	0	0	0	0	0	0	0	0	0	0	0	0	0	0	0	0	0	0	0	0	0	34	0	0	0	0	0	0	0	0	0	0	0	0	0	0	0	0	0	0	0	0	0
e5ae3e2bf112f02bd665613273f589d5	D_0__Bacteria;D_1__Bacteroidetes;D_2__Bacteroidia;D_3__Bacteroidales;D_4__Bacteroidaceae;D_5__Bacteroides	35	0	0	0	0	0	0	0	0	0	35	0	0	0	0	0	0	0	0	0	0	0	0	0	0	0	0	0	0	0	0	0	0	0	0	0	0	0	0	0	0	0	0	0	0	0	0	0
ee2317b804b53cd8308b20ca75800c2c	D_0__Bacteria;D_1__Bacteroidetes;D_2__Bacteroidia;D_3__Bacteroidales;D_4__Bacteroidaceae;D_5__Bacteroides	35	0	0	0	0	35	0	0	0	0	0	0	0	0	0	0	0	0	0	0	0	0	0	0	0	0	0	0	0	0	0	0	0	0	0	0	0	0	0	0	0	0	0	0	0	0	0	0
38638970daed8956148d20a0571a55bf	D_0__Bacteria;D_1__Bacteroidetes;D_2__Bacteroidia;D_3__Bacteroidales;D_4__Bacteroidaceae;D_5__Bacteroides	38	0	0	0	0	0	0	0	0	0	0	0	0	0	0	0	0	0	0	0	38	0	0	0	0	0	0	0	0	0	0	0	0	0	0	0	0	0	0	0	0	0	0	0	0	0	0	0
b40c8573e43a7aabc7728e6d201eaace	D_0__Bacteria;D_1__Bacteroidetes;D_2__Bacteroidia;D_3__Bacteroidales;D_4__Bacteroidaceae;D_5__Bacteroides	43	0	0	0	0	0	0	0	0	0	0	0	0	0	0	0	0	0	0	0	0	0	0	0	0	0	0	0	0	0	0	0	0	0	0	0	0	0	0	0	0	0	0	0	0	0	0	0
d2f2ca42b330fba0c6a55ec964701709	D_0__Bacteria;D_1__Bacteroidetes;D_2__Bacteroidia;D_3__Bacteroidales;D_4__Bacteroidaceae;D_5__Bacteroides	46	0	0	0	0	0	0	0	0	0	0	0	0	0	0	0	0	0	0	0	0	0	0	0	0	0	0	0	0	0	0	0	0	0	0	0	0	0	0	46	0	0	0	0	0	0	0	0
879383d5f0f1f5959cd4c26d34cbfbfe	D_0__Bacteria;D_1__Bacteroidetes;D_2__Bacteroidia;D_3__Bacteroidales;D_4__Bacteroidaceae;D_5__Bacteroides	51	0	0	0	0	0	0	0	0	0	0	0	0	0	0	0	0	0	0	0	0	0	0	0	0	0	0	51	0	0	0	0	0	0	0	0	0	0	0	0	0	0	0	0	0	0	0	0
0ef2bd3b2970c80400b5ced8643f5f84	D_0__Bacteria;D_1__Bacteroidetes;D_2__Bacteroidia;D_3__Bacteroidales;D_4__Bacteroidaceae;D_5__Bacteroides	58	0	0	0	0	0	0	0	0	0	0	0	0	0	0	0	0	0	0	0	0	0	0	0	0	0	0	0	0	0	0	0	0	0	0	0	0	0	0	0	0	0	0	0	0	0	0	0
7e6ddd212f6d5d5555c063b7cabca4ab	D_0__Bacteria;D_1__Bacteroidetes;D_2__Bacteroidia;D_3__Bacteroidales;D_4__Bacteroidaceae;D_5__Bacteroides	62	0	0	0	62	0	0	0	0	0	0	0	0	0	0	0	0	0	0	0	0	0	0	0	0	0	0	0	0	0	0	0	0	0	0	0	0	0	0	0	0	0	0	0	0	0	0	0
2ad18b4d87a96da44a5da7ab51a2b88b	D_0__Bacteria;D_1__Bacteroidetes;D_2__Bacteroidia;D_3__Bacteroidales;D_4__Bacteroidaceae;D_5__Bacteroides	63	0	0	0	0	0	0	0	0	0	0	0	0	0	0	0	0	0	0	0	0	0	0	0	0	0	0	0	0	0	0	0	0	0	0	0	0	0	0	0	0	0	0	0	0	0	0	0
b1464bba9ce2cf2500298d3d3bb305e3	D_0__Bacteria;D_1__Bacteroidetes;D_2__Bacteroidia;D_3__Bacteroidales;D_4__Bacteroidaceae;D_5__Bacteroides	63	0	0	0	0	0	0	0	0	0	0	0	0	0	0	0	0	0	0	0	0	0	0	0	0	0	0	0	0	0	0	0	0	0	0	0	0	0	0	0	0	0	0	0	0	0	0	63
64ad914c5455d462195de97b76d812ce	D_0__Bacteria;D_1__Bacteroidetes;D_2__Bacteroidia;D_3__Bacteroidales;D_4__Bacteroidaceae;D_5__Bacteroides	74	0	0	0	0	0	0	0	0	0	0	0	0	0	0	0	0	0	0	0	0	0	0	0	0	0	0	0	0	0	0	0	0	0	0	0	0	0	0	0	0	0	0	0	0	0	0	0
43e1bde3891fd356ec4c8b606aeb69ad	D_0__Bacteria;D_1__Bacteroidetes;D_2__Bacteroidia;D_3__Bacteroidales;D_4__Bacteroidaceae;D_5__Bacteroides	76	0	0	0	0	0	0	0	0	0	0	0	0	0	0	0	0	0	0	0	0	0	0	0	0	0	0	0	0	0	0	0	0	0	0	0	0	0	0	0	0	0	0	0	0	0	0	0
7eae46f58799761f5dd44c29aa382358	D_0__Bacteria;D_1__Bacteroidetes;D_2__Bacteroidia;D_3__Bacteroidales;D_4__Bacteroidaceae;D_5__Bacteroides	78	0	0	0	78	0	0	0	0	0	0	0	0	0	0	0	0	0	0	0	0	0	0	0	0	0	0	0	0	0	0	0	0	0	0	0	0	0	0	0	0	0	0	0	0	0	0	0
5962b8eabf58a0541bd293a6949a1d2d	D_0__Bacteria;D_1__Bacteroidetes;D_2__Bacteroidia;D_3__Bacteroidales;D_4__Bacteroidaceae;D_5__Bacteroides	83	0	0	0	0	0	0	0	0	0	0	0	0	0	0	0	0	0	0	0	0	83	0	0	0	0	0	0	0	0	0	0	0	0	0	0	0	0	0	0	0	0	0	0	0	0	0	0
50d23bb9afcdd74b4e63c8419c328642	D_0__Bacteria;D_1__Bacteroidetes;D_2__Bacteroidia;D_3__Bacteroidales;D_4__Bacteroidaceae;D_5__Bacteroides	87	0	0	0	0	0	0	0	0	0	0	0	0	0	0	0	0	0	0	0	0	0	0	0	0	0	0	0	0	0	0	0	0	0	0	0	0	0	0	0	0	0	0	0	0	0	0	0
09ecc07befe74cb57d5723939a23ae70	D_0__Bacteria;D_1__Bacteroidetes;D_2__Bacteroidia;D_3__Bacteroidales;D_4__Bacteroidaceae;D_5__Bacteroides	99	0	0	0	0	0	0	0	0	0	0	0	0	0	0	0	0	0	0	0	99	0	0	0	0	0	0	0	0	0	0	0	0	0	0	0	0	0	0	0	0	0	0	0	0	0	0	0
31a7e645a5963fcb7ac36c55192bff17	D_0__Bacteria;D_1__Bacteroidetes;D_2__Bacteroidia;D_3__Bacteroidales;D_4__Bacteroidaceae;D_5__Bacteroides	106	0	0	0	0	0	0	0	0	0	0	0	0	0	0	0	0	0	0	0	0	0	0	0	0	0	0	0	0	0	0	0	0	0	0	0	0	0	0	106	0	0	0	0	0	0	0	0
6ed5d02a7f3db8b31016b79ee335168b	D_0__Bacteria;D_1__Bacteroidetes;D_2__Bacteroidia;D_3__Bacteroidales;D_4__Bacteroidaceae;D_5__Bacteroides	124	0	0	0	0	0	124	0	0	0	0	0	0	0	0	0	0	0	0	0	0	0	0	0	0	0	0	0	0	0	0	0	0	0	0	0	0	0	0	0	0	0	0	0	0	0	0	0
9f1931bec432d8acca3935f72de16056	D_0__Bacteria;D_1__Bacteroidetes;D_2__Bacteroidia;D_3__Bacteroidales;D_4__Bacteroidaceae;D_5__Bacteroides	156	0	0	0	0	0	0	0	0	0	0	0	0	0	0	0	0	0	0	0	0	0	0	0	0	0	0	0	0	0	0	0	0	0	0	0	0	0	0	156	0	0	0	0	0	0	0	0
b46dfa3fa493437b4d4df92a03a64cdd	D_0__Bacteria;D_1__Bacteroidetes;D_2__Bacteroidia;D_3__Bacteroidales;D_4__Bacteroidaceae;D_5__Bacteroides	157	0	0	157	0	0	0	0	0	0	0	0	0	0	0	0	0	0	0	0	0	0	0	0	0	0	0	0	0	0	0	0	0	0	0	0	0	0	0	0	0	0	0	0	0	0	0	0
57c6d73e0f364b5f578017265fc5646e	D_0__Bacteria;D_1__Bacteroidetes;D_2__Bacteroidia;D_3__Bacteroidales;D_4__Bacteroidaceae;D_5__Bacteroides	207	0	0	0	0	0	0	0	0	0	0	0	0	0	0	0	0	0	0	0	0	0	0	0	0	0	0	0	0	0	0	0	0	0	0	0	0	0	0	0	0	0	0	0	0	0	0	0
2134f1323341bd4505d24b94b07259f8	D_0__Bacteria;D_1__Bacteroidetes;D_2__Bacteroidia;D_3__Bacteroidales;D_4__Bacteroidaceae;D_5__Bacteroides	230	0	0	0	0	0	0	145	0	0	0	0	0	0	0	0	0	0	0	0	0	0	0	0	0	0	0	0	0	0	0	0	0	0	0	0	0	0	0	0	0	0	0	0	43	0	0	0
eae2b979d0df98a5d7db1cf88cd78c41	D_0__Bacteria;D_1__Bacteroidetes;D_2__Bacteroidia;D_3__Bacteroidales;D_4__Bacteroidaceae;D_5__Bacteroides	285	0	0	0	0	0	0	0	0	0	0	18	0	0	0	0	0	0	0	0	0	0	0	0	0	0	0	0	0	0	0	0	0	0	0	0	0	0	0	0	0	0	0	0	0	0	0	0
a92805ec958ee319dd73326cf6ebae0b	D_0__Bacteria;D_1__Bacteroidetes;D_2__Bacteroidia;D_3__Bacteroidales;D_4__Bacteroidaceae;D_5__Bacteroides	337	0	0	0	0	0	0	0	0	10	0	0	0	0	0	0	0	0	0	0	0	0	0	0	0	0	0	0	0	0	0	0	0	0	0	0	0	0	0	0	0	0	0	0	0	0	0	0
bc4fd92d599a8d0a5688a891ba076140	D_0__Bacteria;D_1__Bacteroidetes;D_2__Bacteroidia;D_3__Bacteroidales;D_4__Bacteroidaceae;D_5__Bacteroides	374	0	374	0	0	0	0	0	0	0	0	0	0	0	0	0	0	0	0	0	0	0	0	0	0	0	0	0	0	0	0	0	0	0	0	0	0	0	0	0	0	0	0	0	0	0	0	0
e034ea08b0d1ec3a22fe2b3a17d2a2e3	D_0__Bacteria;D_1__Bacteroidetes;D_2__Bacteroidia;D_3__Bacteroidales;D_4__Bacteroidaceae;D_5__Bacteroides	454	0	0	0	0	0	0	0	0	0	0	0	0	0	0	0	0	0	0	0	0	0	0	0	0	0	0	0	0	0	0	0	0	0	0	0	0	0	0	0	0	0	0	0	0	0	0	0
d7a3f57e8cef4be8a0ca9dcc0797d17c	D_0__Bacteria;D_1__Bacteroidetes;D_2__Bacteroidia;D_3__Bacteroidales;D_4__Bacteroidaceae;D_5__Bacteroides	583	0	0	0	0	0	0	0	0	0	0	0	0	0	0	0	0	0	0	0	0	0	0	0	176	0	0	0	0	0	0	0	0	0	0	0	0	0	0	0	0	0	0	0	0	0	268	0
3b477ece98da707d46e82d4b528681d1	D_0__Bacteria;D_1__Bacteroidetes;D_2__Bacteroidia;D_3__Bacteroidales;D_4__Bacteroidaceae;D_5__Bacteroides	663	0	0	0	0	0	0	0	0	0	0	0	0	0	0	0	0	0	0	0	0	0	0	0	0	0	0	0	0	0	0	0	0	0	0	0	0	0	0	0	0	0	0	0	0	0	0	0
5e16e1e5fb9e813d5979d8dc0e59dd62	D_0__Bacteria;D_1__Bacteroidetes;D_2__Bacteroidia;D_3__Bacteroidales;D_4__Bacteroidaceae;D_5__Bacteroides	955	0	0	0	0	0	0	35	0	0	0	0	0	0	0	0	0	0	0	0	0	0	0	0	0	0	0	0	0	0	0	0	0	0	0	366	0	0	0	0	0	0	0	0	0	0	0	0
90671a27c63289e7c2563cb16b1f71c0	D_0__Bacteria;D_1__Bacteroidetes;D_2__Bacteroidia;D_3__Bacteroidales;D_4__Bacteroidaceae;D_5__Bacteroides	1018	0	0	0	0	30	0	0	0	0	0	0	16	0	0	101	7	0	0	0	0	0	0	0	0	0	0	62	0	81	0	0	0	0	0	0	0	0	0	0	0	0	0	154	0	0	0	0
aeb89c00c2bc99a98913404c1e27f711	D_0__Bacteria;D_1__Bacteroidetes;D_2__Bacteroidia;D_3__Bacteroidales;D_4__Bacteroidaceae;D_5__Bacteroides	1287	0	0	0	0	0	0	0	0	0	0	0	0	0	0	0	0	0	0	0	0	0	0	0	0	0	0	0	0	0	0	0	0	0	0	0	0	0	0	0	0	0	0	0	0	0	0	0
784fd57369f2d96d2c50ff7ebb010ca5	D_0__Bacteria;D_1__Bacteroidetes;D_2__Bacteroidia;D_3__Bacteroidales;D_4__Bacteroidaceae;D_5__Bacteroides	1858	0	0	0	0	182	0	0	138	0	0	81	0	0	0	0	22	0	0	0	0	229	0	0	0	0	0	0	0	0	0	96	0	0	0	0	0	0	0	0	0	0	0	0	0	0	0	0
b586774b62554267c014e7ebf5bc3a94	D_0__Bacteria;D_1__Bacteroidetes;D_2__Bacteroidia;D_3__Bacteroidales;D_4__Bacteroidaceae;D_5__Bacteroides	1999	0	0	0	0	0	0	0	0	0	0	0	0	0	0	0	0	3	0	0	0	0	0	0	0	0	0	0	0	0	0	0	2	0	0	0	0	0	0	0	0	0	0	0	0	397	337	0
420c4ecaa501ff375cc366ebaa09d289	D_0__Bacteria;D_1__Bacteroidetes;D_2__Bacteroidia;D_3__Bacteroidales;D_4__Bacteroidaceae;D_5__Bacteroides	2268	65	0	0	0	0	0	0	77	0	0	0	0	0	0	0	196	0	0	0	0	932	0	0	0	0	0	0	0	248	0	0	0	0	0	0	0	0	0	28	0	128	0	177	0	0	0	0
16e7819b67fc20a2a84ce076c962327c	D_0__Bacteria;D_1__Bacteroidetes;D_2__Bacteroidia;D_3__Bacteroidales;D_4__Bacteroidaceae;D_5__Bacteroides	3496	0	0	58	0	0	0	0	0	0	0	0	0	0	0	0	0	28	0	0	0	0	0	0	0	0	0	0	0	0	0	0	70	0	0	0	0	0	0	0	0	0	0	0	0	5	11	0
7749527dc782b882706b19bf3953e6f7	D_0__Bacteria;D_1__Bacteroidetes;D_2__Bacteroidia;D_3__Bacteroidales;D_4__Bacteroidaceae;D_5__Bacteroides	5083	0	0	0	0	0	0	0	0	0	0	0	0	0	0	1267	0	0	0	30	0	0	0	0	0	0	0	0	0	0	0	0	0	0	0	0	0	0	0	0	628	1174	0	0	0	0	0	0
b60893f791b8bdfdf617944c5b3007dd	D_0__Bacteria;D_1__Bacteroidetes;D_2__Bacteroidia;D_3__Bacteroidales;D_4__Bacteroidaceae;D_5__Bacteroides	5083	249	0	303	0	67	0	0	0	0	54	0	143	57	0	164	0	0	0	0	0	561	92	0	81	69	58	267	0	69	0	0	79	0	0	0	68	0	0	0	0	23	0	79	52	179	0	178
c570ea810410887c0183de49a2036063	D_0__Bacteria;D_1__Bacteroidetes;D_2__Bacteroidia;D_3__Bacteroidales;D_4__Bacteroidaceae;D_5__Bacteroides	5238	0	0	0	0	157	0	23	0	0	0	34	0	80	51	70	0	0	0	432	0	857	0	0	7	0	138	0	17	124	592	18	0	0	6	0	0	0	0	0	295	197	7	4	0	0	466	214
61dd33f188256d7f1fe0cc0495ad3b66	D_0__Bacteria;D_1__Bacteroidetes;D_2__Bacteroidia;D_3__Bacteroidales;D_4__Bacteroidaceae;D_5__Bacteroides	6234	0	0	109	77	0	0	848	0	0	0	0	0	0	0	0	0	105	0	0	0	845	21	0	0	0	0	0	0	224	0	0	0	0	0	0	0	0	0	0	0	0	333	0	0	549	0	0
f614d68cd4aeaa98804f03187bd18bf4	D_0__Bacteria;D_1__Bacteroidetes;D_2__Bacteroidia;D_3__Bacteroidales;D_4__Bacteroidaceae;D_5__Bacteroides	7395	0	0	0	0	0	0	0	0	0	0	0	0	0	0	1732	0	0	0	0	0	0	0	0	0	0	0	0	0	0	0	0	0	0	0	0	0	0	0	40	825	1729	0	0	0	0	10	0
f5c730e6996ca169b75145730153ac55	D_0__Bacteria;D_1__Bacteroidetes;D_2__Bacteroidia;D_3__Bacteroidales;D_4__Bacteroidaceae;D_5__Bacteroides	7686	0	0	0	0	218	0	22	0	0	0	45	0	118	65	73	0	0	0	627	0	1235	0	0	8	0	217	0	10	192	915	30	0	0	6	0	0	0	0	0	418	275	17	12	0	0	648	256
c365d49a87316323cadad9b671596c21	D_0__Bacteria;D_1__Bacteroidetes;D_2__Bacteroidia;D_3__Bacteroidales;D_4__Bacteroidaceae;D_5__Bacteroides	8047	0	0	411	0	0	0	0	0	0	0	0	0	0	0	1391	0	0	604	0	0	0	0	0	0	0	119	0	0	0	0	231	0	0	0	0	0	0	0	0	0	0	270	286	0	0	0	0
78b8b540271e000685c3bc5aaa9abd72	D_0__Bacteria;D_1__Bacteroidetes;D_2__Bacteroidia;D_3__Bacteroidales;D_4__Bacteroidaceae;D_5__Bacteroides	8790	61	0	0	22	53	0	26	0	0	280	0	90	0	0	178	52	172	35	0	92	0	0	271	0	0	0	0	905	0	0	0	73	0	595	0	0	72	0	235	718	69	132	60	0	223	13	133
d99835ea0e6fa2989d922fb1ba25d1c7	D_0__Bacteria;D_1__Bacteroidetes;D_2__Bacteroidia;D_3__Bacteroidales;D_4__Bacteroidaceae;D_5__Bacteroides	12558	0	474	61	109	102	0	0	0	0	55	0	29	125	50	77	0	42	93	356	120	0	0	357	0	53	55	445	155	0	957	0	92	0	57	384	128	0	203	36	1615	0	312	36	99	271	197	0
1bba5c9a2e66ce523a6a4b5b9019f59c	D_0__Bacteria;D_1__Bacteroidetes;D_2__Bacteroidia;D_3__Bacteroidales;D_4__Bacteroidaceae;D_5__Bacteroides	13223	26	48	39	300	319	435	183	32	0	45	0	226	145	688	213	88	64	221	0	39	83	0	176	103	278	85	41	264	103	0	164	59	110	155	0	277	99	113	103	19	75	106	13	89	924	315	112
177f6b6ee856c84deafef9a8262ca22f	D_0__Bacteria;D_1__Bacteroidetes;D_2__Bacteroidia;D_3__Bacteroidales;D_4__Bacteroidaceae;D_5__Bacteroides	13284	128	0	608	480	182	137	0	133	0	15	0	152	0	0	0	0	0	0	997	0	211	151	93	70	110	34	207	0	170	0	380	269	167	0	0	151	107	199	397	0	246	629	60	376	84	525	0
d2fe7d8e8e3c13dc17fa712ba5a30745	D_0__Bacteria;D_1__Bacteroidetes;D_2__Bacteroidia;D_3__Bacteroidales;D_4__Bacteroidaceae;D_5__Bacteroides	16286	0	402	0	160	46	1117	0	65	2513	168	108	101	397	94	0	62	0	0	0	0	0	182	0	0	0	139	0	0	213	846	61	0	229	34	0	167	0	0	46	44	0	154	0	0	0	75	735
6b1f6e011fa3a7becfb3930846453c97	D_0__Bacteria;D_1__Bacteroidetes;D_2__Bacteroidia;D_3__Bacteroidales;D_4__Bacteroidaceae;D_5__Bacteroides	18704	0	603	100	163	146	0	0	63	0	49	73	0	173	80	103	0	52	109	566	200	0	0	515	45	0	80	594	232	29	1402	0	105	0	53	594	182	34	279	52	2312	0	467	30	164	413	303	38
c6677d7229973a13ffcae3b8c7395099	D_0__Bacteria;D_1__Bacteroidetes;D_2__Bacteroidia;D_3__Bacteroidales;D_4__Bacteroidaceae;D_5__Bacteroides	24952	1080	0	0	1184	162	0	2666	0	0	0	0	77	841	232	0	1042	0	0	0	162	0	0	0	0	2019	0	0	0	439	0	488	259	409	309	12	0	2052	176	245	362	0	0	0	355	0	0	0
582851e94c213588a71a23faf3c20e71	D_0__Bacteria;D_1__Bacteroidetes;D_2__Bacteroidia;D_3__Bacteroidales;D_4__Bacteroidaceae;D_5__Bacteroides	32742	0	0	802	0	84	1842	0	0	0	0	780	870	1513	6	51	1481	0	280	2262	0	288	213	0	58	475	28	290	178	709	0	0	483	0	87	0	0	0	0	155	0	63	0	0	115	1324	1246	0
db4579f9c2d9140cfa00f5d77813dde7	D_0__Bacteria;D_1__Bacteroidetes;D_2__Bacteroidia;D_3__Bacteroidales;D_4__Bacteroidaceae;D_5__Bacteroides	39798	0	81	0	347	0	526	658	98	2980	38	0	174	0	1312	0	0	520	435	0	0	27	473	76	252	1094	304	496	0	1195	0	1781	1167	1168	204	620	58	0	125	0	0	48	0	995	195	0	0	0
8c1441c42cf9e3d206887cf760149084	D_0__Bacteria;D_1__Bacteroidetes;D_2__Bacteroidia;D_3__Bacteroidales;D_4__Bacteroidaceae;D_5__Bacteroides	40170	0	68	540	0	664	701	119	84	883	91	1204	177	1471	559	324	47	201	0	354	442	70	1448	1139	0	0	106	248	0	0	1549	204	0	0	629	676	53	778	24	360	0	0	1634	119	215	1585	0	906
0b867aefb062175a43fc425869ed2fd9	D_0__Bacteria;D_1__Bacteroidetes;D_2__Bacteroidia;D_3__Bacteroidales;D_4__Bacteroidaceae;D_5__Bacteroides	47133	0	0	1158	0	136	2504	0	0	0	0	1104	1137	2092	0	70	2095	0	459	3269	0	443	342	0	79	612	45	434	273	942	0	0	743	0	133	0	0	0	0	305	0	139	0	0	170	1751	1803	0
477d6a8bcb68573456b2a50af1a6c86e	D_0__Bacteria;D_1__Bacteroidetes;D_2__Bacteroidia;D_3__Bacteroidales;D_4__Bacteroidaceae;D_5__Bacteroides	93845	150	2165	727	1092	1010	519	657	882	89	1158	0	377	300	0	432	0	988	1093	0	972	918	72	1273	657	290	512	840	1958	855	2683	1259	1190	320	1268	1830	781	1706	506	223	1671	644	958	647	262	2194	0	1756
5970ce679b336da3944ba900f42705d2	D_0__Bacteria;D_1__Bacteroidetes;D_2__Bacteroidia;D_3__Bacteroidales;D_4__Bacteroidaceae;D_5__Bacteroides	133897	251	3173	924	1552	1371	690	968	1350	104	1637	0	567	386	0	550	0	1331	1540	0	1452	1311	110	1752	919	379	818	1114	2651	1169	3893	1751	1672	486	1682	2535	1104	2389	719	350	2405	896	1498	917	411	3041	0	2456
a9da24fe8d26428af7852526e810d889	D_0__Bacteria;D_1__Bacteroidetes;D_2__Bacteroidia;D_3__Bacteroidales;D_4__Bacteroidaceae;D_5__Bacteroides;D_6__bacterium 'New Zealand B';D_7__;D_8__;D_9__;D_10__;D_11__;D_12__;D_13__;D_14__	1649	0	1125	0	0	0	0	0	0	0	0	0	0	0	0	0	0	0	0	0	0	0	0	0	0	0	0	0	0	0	0	0	0	0	0	0	0	0	0	0	0	0	0	0	0	0	0	0
8926824387ea72210c72d9de2348579c	D_0__Bacteria;D_1__Bacteroidetes;D_2__Bacteroidia;D_3__Bacteroidales;D_4__Bacteroidaceae;D_5__Bacteroides;D_6__bacterium NLAE-zl-H46;D_7__;D_8__;D_9__;D_10__;D_11__;D_12__;D_13__;D_14__	2067	0	0	55	0	0	49	0	50	0	0	183	0	0	0	0	0	0	0	0	0	0	0	0	0	238	0	0	0	0	0	712	0	0	0	0	0	0	0	0	0	0	0	0	0	0	0	0
9e7a624e3780fd3f40118e69013c29d6	D_0__Bacteria;D_1__Bacteroidetes;D_2__Bacteroidia;D_3__Bacteroidales;D_4__Bacteroidaceae;D_5__Bacteroides;D_6__Bacteroides eggerthii DSM 20697;D_7__;D_8__;D_9__;D_10__;D_11__;D_12__;D_13__;D_14__	5055	0	0	0	0	0	0	0	0	0	0	0	0	0	0	0	0	294	158	0	0	0	465	0	0	0	599	0	0	0	0	0	0	0	72	0	0	0	0	0	0	0	0	0	0	0	0	0
fa6175a7df5eda746ea8b5292a5a7685	D_0__Bacteria;D_1__Bacteroidetes;D_2__Bacteroidia;D_3__Bacteroidales;D_4__Bacteroidaceae;D_5__Bacteroides;D_6__Bacteroides eggerthii DSM 20697;D_7__;D_8__;D_9__;D_10__;D_11__;D_12__;D_13__;D_14__	6972	0	0	0	0	0	0	0	0	0	0	0	0	0	0	0	0	239	632	0	585	0	456	0	0	0	0	0	0	829	1090	0	0	0	21	0	0	0	0	93	0	0	0	0	0	0	0	0
9b4c30757512c535873cb36ad22d77fb	D_0__Bacteria;D_1__Bacteroidetes;D_2__Bacteroidia;D_3__Bacteroidales;D_4__Bacteroidaceae;D_5__Bacteroides;D_6__Bacteroides massiliensis B84634 = Timone 84634 = DSM 17679 = JCM 13223;D_7__;D_8__;D_9__;D_10__;D_11__;D_12__;D_13__;D_14__	22799	582	0	202	0	0	1105	0	715	0	145	0	127	0	0	0	916	259	0	0	618	0	0	431	54	368	0	607	0	0	0	0	514	0	51	0	0	176	241	0	0	468	12	520	367	0	0	0
572236f97a2c53ce43c1a8f89cbf7f86	D_0__Bacteria;D_1__Bacteroidetes;D_2__Bacteroidia;D_3__Bacteroidales;D_4__Bacteroidaceae;D_5__Bacteroides;D_6__Bacteroides massiliensis dnLKV3;D_7__;D_8__;D_9__;D_10__;D_11__;D_12__;D_13__;D_14__	245	0	0	0	0	0	0	0	0	0	0	0	0	0	0	0	0	0	0	0	0	0	0	0	0	0	245	0	0	0	0	0	0	0	0	0	0	0	0	0	0	0	0	0	0	0	0	0
0cc8f71c8dbc1f20113070b2c0c11bb8	D_0__Bacteria;D_1__Bacteroidetes;D_2__Bacteroidia;D_3__Bacteroidales;D_4__Bacteroidaceae;D_5__Bacteroides;D_6__Bacteroides mediterraneensis;D_7__;D_8__;D_9__;D_10__;D_11__;D_12__;D_13__;D_14__	342	0	342	0	0	0	0	0	0	0	0	0	0	0	0	0	0	0	0	0	0	0	0	0	0	0	0	0	0	0	0	0	0	0	0	0	0	0	0	0	0	0	0	0	0	0	0	0
9279ccbb04863d4a2badd2e42a1f46ee	D_0__Bacteria;D_1__Bacteroidetes;D_2__Bacteroidia;D_3__Bacteroidales;D_4__Bacteroidaceae;D_5__Bacteroides;D_6__Bacteroides plebeius;D_7__;D_8__;D_9__;D_10__;D_11__;D_12__;D_13__;D_14__	5025	0	0	0	0	0	0	0	0	0	0	82	0	0	0	0	0	0	0	0	0	0	0	0	0	0	0	0	0	0	0	0	0	0	167	0	0	0	0	211	0	0	1411	0	0	0	0	0
64746f6448c44d0070bffcd2242ea92c	D_0__Bacteria;D_1__Bacteroidetes;D_2__Bacteroidia;D_3__Bacteroidales;D_4__Bacteroidaceae;D_5__Bacteroides;D_6__Bacteroides sp. HPS0048;D_7__;D_8__;D_9__;D_10__;D_11__;D_12__;D_13__;D_14__	213	0	0	0	0	32	0	0	28	0	28	0	0	0	0	0	0	0	0	0	0	0	0	0	0	0	30	0	0	0	0	0	0	0	0	0	0	0	0	0	0	49	0	0	0	0	0	0
9efd01958fdafbcb29349e24f748dd84	D_0__Bacteria;D_1__Bacteroidetes;D_2__Bacteroidia;D_3__Bacteroidales;D_4__Bacteroidaceae;D_5__Bacteroides;D_6__Bacteroides sp. HPS0048;D_7__;D_8__;D_9__;D_10__;D_11__;D_12__;D_13__;D_14__	392	0	0	0	0	0	0	0	34	0	24	0	0	0	0	0	0	0	0	0	0	0	0	0	0	0	53	0	0	0	0	0	0	11	0	0	0	0	0	0	0	83	0	0	0	0	0	0
6eb54d35daab3b76569922adc977f85b	D_0__Bacteria;D_1__Bacteroidetes;D_2__Bacteroidia;D_3__Bacteroidales;D_4__Bacteroidaceae;D_5__Bacteroides;D_6__Bacteroides sp. Marseille-P3166;D_7__;D_8__;D_9__;D_10__;D_11__;D_12__;D_13__;D_14__	31	0	0	0	0	0	0	0	0	0	0	0	0	0	0	0	0	0	0	0	0	0	0	0	0	0	0	0	0	0	0	0	0	0	0	0	0	0	0	0	0	0	0	0	0	0	0	0
7bbe570ca110cfef61a4aae1fa6eba33	D_0__Bacteria;D_1__Bacteroidetes;D_2__Bacteroidia;D_3__Bacteroidales;D_4__Bacteroidaceae;D_5__Bacteroides;D_6__Bacteroides stercorirosoris;D_7__;D_8__;D_9__;D_10__;D_11__;D_12__;D_13__;D_14__	317	0	0	0	0	0	0	0	0	0	0	0	0	0	0	0	0	0	0	0	0	0	14	0	0	0	0	97	0	0	0	0	0	110	0	0	0	0	0	0	0	0	0	0	0	0	0	0
6767fd3f7467c5e6b7dfd8dd003bb838	D_0__Bacteria;D_1__Bacteroidetes;D_2__Bacteroidia;D_3__Bacteroidales;D_4__Bacteroidaceae;D_5__Bacteroides;D_6__Bacteroides stercorirosoris;D_7__;D_8__;D_9__;D_10__;D_11__;D_12__;D_13__;D_14__	464	0	0	0	0	0	0	0	0	0	0	0	0	0	0	0	0	0	0	0	0	0	0	0	0	0	0	0	0	0	0	0	0	0	0	0	0	0	0	0	0	0	0	0	0	0	0	0
26db0095487c199244d827a1df62292f	D_0__Bacteria;D_1__Bacteroidetes;D_2__Bacteroidia;D_3__Bacteroidales;D_4__Bacteroidaceae;D_5__Bacteroides;D_6__Bacteroides stercoris ATCC 43183;D_7__;D_8__;D_9__;D_10__;D_11__;D_12__;D_13__;D_14__	1172	0	0	0	0	386	0	0	0	0	0	0	0	0	0	0	220	0	0	0	0	0	0	0	0	0	0	0	0	0	0	300	0	0	0	0	0	0	0	0	0	0	0	0	0	0	0	0
7e8c0a0237ffd36ed71d8a85dc081b70	D_0__Bacteria;D_1__Bacteroidetes;D_2__Bacteroidia;D_3__Bacteroidales;D_4__Bacteroidaceae;D_5__Bacteroides;D_6__human gut metagenome;D_7__;D_8__;D_9__;D_10__;D_11__;D_12__;D_13__;D_14__	27	0	0	4	0	0	0	0	0	0	0	1	0	0	0	22	0	0	0	0	0	0	0	0	0	0	0	0	0	0	0	0	0	0	0	0	0	0	0	0	0	0	0	0	0	0	0	0
b516ea545bf44a0193fc8864bc8ea234	D_0__Bacteria;D_1__Bacteroidetes;D_2__Bacteroidia;D_3__Bacteroidales;D_4__Bacteroidaceae;D_5__Bacteroides;D_6__metagenome;D_7__;D_8__;D_9__;D_10__;D_11__;D_12__;D_13__;D_14__	144	0	0	0	0	0	0	0	0	0	0	0	0	0	0	0	0	0	0	0	0	0	0	0	0	0	0	0	0	0	0	0	0	0	0	0	0	0	65	0	0	0	0	0	0	0	0	0
f341d993e448afd353b83d185bb84ab1	D_0__Bacteria;D_1__Bacteroidetes;D_2__Bacteroidia;D_3__Bacteroidales;D_4__Bacteroidaceae;D_5__Bacteroides;D_6__metagenome;D_7__;D_8__;D_9__;D_10__;D_11__;D_12__;D_13__;D_14__	179	0	0	0	0	0	0	0	0	0	0	0	0	0	0	0	0	0	0	0	0	0	0	0	0	0	0	0	0	0	0	0	0	0	0	0	0	0	179	0	0	0	0	0	0	0	0	0
83b27241ba2c6e8ab428fd509a4df76d	D_0__Bacteria;D_1__Bacteroidetes;D_2__Bacteroidia;D_3__Bacteroidales;D_4__Bacteroidaceae;D_5__Bacteroides;D_6__metagenome;D_7__;D_8__;D_9__;D_10__;D_11__;D_12__;D_13__;D_14__	1097	0	0	0	0	0	0	0	0	0	0	0	0	0	0	0	0	0	0	0	0	0	0	0	0	0	0	0	0	0	0	0	0	0	0	0	0	0	0	0	0	0	0	0	0	0	0	0
821dc21d70a5b67d45f06147a0159913	D_0__Bacteria;D_1__Bacteroidetes;D_2__Bacteroidia;D_3__Bacteroidales;D_4__Barnesiellaceae;D_5__Barnesiella	2	0	0	0	0	0	0	0	0	0	0	0	0	0	0	0	0	0	0	0	0	0	0	0	0	0	0	0	0	0	0	0	2	0	0	0	0	0	0	0	0	0	0	0	0	0	0	0
51ac79ce421ee41ed8f342d77ada31ff	D_0__Bacteria;D_1__Bacteroidetes;D_2__Bacteroidia;D_3__Bacteroidales;D_4__Barnesiellaceae;D_5__Barnesiella	79	0	0	0	0	0	0	0	0	0	0	0	0	0	0	0	0	0	0	0	0	0	0	0	0	0	0	0	0	0	0	0	0	0	0	0	0	0	0	0	0	0	0	0	0	0	0	0
5044275783eafdf8e8e169a33dfdf78f	D_0__Bacteria;D_1__Bacteroidetes;D_2__Bacteroidia;D_3__Bacteroidales;D_4__Barnesiellaceae;D_5__Barnesiella	88	0	0	0	0	0	0	0	0	0	0	0	0	0	0	0	0	0	0	0	0	0	0	0	0	0	0	0	0	0	0	0	0	0	0	0	0	0	0	0	0	0	0	0	0	0	0	0
808afdbe2b93860b608ec74d14ac6d09	D_0__Bacteria;D_1__Bacteroidetes;D_2__Bacteroidia;D_3__Bacteroidales;D_4__Barnesiellaceae;D_5__Barnesiella	102	0	0	0	0	0	0	0	0	0	0	69	0	0	0	0	0	0	0	0	0	0	0	0	0	0	0	0	0	0	0	0	0	0	0	0	0	0	0	0	0	0	0	0	0	0	0	0
98948761c6fc0c6710715f02633d3fbf	D_0__Bacteria;D_1__Bacteroidetes;D_2__Bacteroidia;D_3__Bacteroidales;D_4__Barnesiellaceae;D_5__Barnesiella	246	0	0	0	0	0	0	0	0	0	0	0	0	0	0	0	0	0	0	0	0	0	0	0	0	0	0	0	0	0	0	0	0	0	0	0	0	0	0	0	0	0	0	0	0	0	0	0
5b2d0a963c78668c1dc0da1a85c09bd7	D_0__Bacteria;D_1__Bacteroidetes;D_2__Bacteroidia;D_3__Bacteroidales;D_4__Barnesiellaceae;D_5__Barnesiella	467	0	0	0	0	0	0	0	0	0	0	0	0	0	0	0	0	0	0	0	0	0	0	0	0	0	0	0	0	0	0	0	0	0	0	0	0	0	0	0	0	0	0	0	0	0	0	0
91dcf4f85a093c2be2f6aa0f7b357e2f	D_0__Bacteria;D_1__Bacteroidetes;D_2__Bacteroidia;D_3__Bacteroidales;D_4__Barnesiellaceae;D_5__Barnesiella	1177	0	0	0	0	0	0	0	58	0	0	0	0	0	0	0	0	0	0	0	0	0	0	0	0	0	0	0	0	0	0	0	0	0	0	175	0	0	0	0	0	0	0	0	0	0	0	0
fc13e1c3bb6d2159b171a677d6d7be34	D_0__Bacteria;D_1__Bacteroidetes;D_2__Bacteroidia;D_3__Bacteroidales;D_4__Barnesiellaceae;D_5__Barnesiella	1507	0	0	0	0	0	0	0	0	0	0	0	0	0	0	0	0	0	0	0	0	0	0	0	0	0	0	0	0	0	0	0	0	0	0	0	0	0	0	0	0	0	0	0	0	0	0	0
2a07bee0f979f73ddf72824562566f75	D_0__Bacteria;D_1__Bacteroidetes;D_2__Bacteroidia;D_3__Bacteroidales;D_4__Barnesiellaceae;D_5__Barnesiella	1619	0	0	0	0	0	0	0	0	0	0	0	0	0	0	0	0	0	0	0	0	99	0	0	0	0	0	0	0	0	0	599	0	0	0	214	0	0	0	0	0	0	0	0	0	0	0	0
7041922b6927b96bb1be7b65ede0c261	D_0__Bacteria;D_1__Bacteroidetes;D_2__Bacteroidia;D_3__Bacteroidales;D_4__Barnesiellaceae;D_5__Barnesiella	1802	0	0	0	0	0	0	0	0	0	0	0	0	0	0	0	0	0	0	0	0	0	61	0	0	356	0	95	0	0	0	0	0	0	169	240	0	0	0	0	0	0	0	0	856	0	0	0
fc82b7db3e5c31b1855de7e8a9726a84	D_0__Bacteria;D_1__Bacteroidetes;D_2__Bacteroidia;D_3__Bacteroidales;D_4__Barnesiellaceae;D_5__Barnesiella	2187	0	0	632	0	0	0	0	0	0	0	365	0	0	0	0	0	0	0	0	0	0	0	0	0	0	0	0	0	0	0	0	0	0	0	0	0	0	0	0	0	0	0	0	0	0	0	0
f7397d4b2ecbacab6c435b16798fa772	D_0__Bacteria;D_1__Bacteroidetes;D_2__Bacteroidia;D_3__Bacteroidales;D_4__Barnesiellaceae;D_5__Barnesiella	2198	0	0	0	0	0	0	0	0	0	0	0	0	0	0	0	0	0	0	0	0	87	0	0	0	0	0	0	0	0	0	821	0	0	0	350	0	0	0	0	0	0	0	0	0	0	0	0
db2000d535c8e0549fe27c21db4de55a	D_0__Bacteria;D_1__Bacteroidetes;D_2__Bacteroidia;D_3__Bacteroidales;D_4__Barnesiellaceae;D_5__Barnesiella	2369	0	0	0	0	0	0	0	0	0	0	0	0	109	0	353	295	0	0	0	0	0	0	0	0	0	0	0	0	0	0	0	0	0	0	0	0	692	191	0	0	0	6	0	0	0	0	0
7ffcd8fa67c72604818cbb4d1c35ca08	D_0__Bacteria;D_1__Bacteroidetes;D_2__Bacteroidia;D_3__Bacteroidales;D_4__Barnesiellaceae;D_5__Barnesiella	4434	0	0	0	0	0	136	0	0	0	761	0	0	0	0	0	0	0	0	0	0	211	0	0	0	0	51	0	0	0	0	0	0	0	297	0	0	0	0	204	0	0	0	0	0	0	0	0
bfbe4d3e9c80abc4b4e41b9f010c32c3	D_0__Bacteria;D_1__Bacteroidetes;D_2__Bacteroidia;D_3__Bacteroidales;D_4__Barnesiellaceae;D_5__Barnesiella	6069	0	0	0	0	0	0	507	0	0	0	0	0	0	0	0	0	352	0	0	0	201	216	0	0	0	277	0	0	482	0	0	653	144	209	0	199	0	0	0	213	0	0	0	0	327	0	0
de053270b89db01009b27aba9c8bfdec	D_0__Bacteria;D_1__Bacteroidetes;D_2__Bacteroidia;D_3__Bacteroidales;D_4__Barnesiellaceae;D_5__Barnesiella;D_6__uncultured Firmicutes bacterium;D_7__;D_8__;D_9__;D_10__;D_11__;D_12__;D_13__;D_14__	494	0	0	0	0	0	0	0	237	0	0	0	0	0	0	0	0	0	0	0	0	0	0	0	0	0	0	0	0	0	0	0	0	0	0	0	0	0	45	0	0	0	0	0	0	0	0	0
aae37679755522bd748cda7ea05906f9	D_0__Bacteria;D_1__Bacteroidetes;D_2__Bacteroidia;D_3__Bacteroidales;D_4__Barnesiellaceae;D_5__Barnesiella;D_6__uncultured organism;D_7__;D_8__;D_9__;D_10__;D_11__;D_12__;D_13__;D_14__	54	0	0	0	0	0	0	0	0	0	0	0	0	0	0	0	0	0	0	0	0	0	0	0	0	0	0	0	0	0	0	0	0	0	0	0	0	0	0	0	0	0	0	0	0	0	0	0
9b92269190263e5615558c50f374c43e	D_0__Bacteria;D_1__Bacteroidetes;D_2__Bacteroidia;D_3__Bacteroidales;D_4__Barnesiellaceae;D_5__Barnesiella;D_6__uncultured organism;D_7__;D_8__;D_9__;D_10__;D_11__;D_12__;D_13__;D_14__	5248	295	0	0	0	419	0	0	0	0	0	0	749	0	0	0	0	0	324	0	0	0	0	577	658	0	0	399	150	0	0	0	153	0	0	0	0	0	0	0	0	226	0	0	0	0	0	0
b46d9e0c08b251f736c1eef16adb1617	D_0__Bacteria;D_1__Bacteroidetes;D_2__Bacteroidia;D_3__Bacteroidales;D_4__Barnesiellaceae;D_5__Coprobacter	26	0	0	0	0	0	0	0	0	0	0	0	0	0	0	0	0	0	0	0	0	0	0	0	0	0	0	0	0	0	0	0	0	0	0	0	0	0	0	0	0	0	0	0	0	0	0	0
18f9586acf43fee9882af6beedbd9bd2	D_0__Bacteria;D_1__Bacteroidetes;D_2__Bacteroidia;D_3__Bacteroidales;D_4__Barnesiellaceae;D_5__Coprobacter	377	0	0	0	0	0	0	0	15	0	0	0	0	0	0	0	0	0	0	0	0	0	0	0	0	0	0	0	0	0	0	0	0	11	0	0	61	0	0	0	0	0	0	0	0	0	0	0
56ee6f4b85e974280ed2e53bb80a54fe	D_0__Bacteria;D_1__Bacteroidetes;D_2__Bacteroidia;D_3__Bacteroidales;D_4__Barnesiellaceae;D_5__Coprobacter	916	0	0	60	0	0	0	0	0	0	29	0	0	0	0	0	0	0	0	0	27	0	62	0	0	0	0	42	0	0	0	45	0	0	0	31	0	0	0	0	0	0	0	0	0	0	0	0
5c2bf39de6342a397e03e036d2358f3f	D_0__Bacteria;D_1__Bacteroidetes;D_2__Bacteroidia;D_3__Bacteroidales;D_4__Barnesiellaceae;D_5__Coprobacter	1710	0	0	94	0	0	0	0	0	0	0	0	0	0	0	0	17	54	0	0	54	0	0	19	0	24	8	73	0	29	0	59	29	0	69	34	0	13	0	19	0	9	0	0	13	0	0	0
86c4bf01c6b2476a415358d6c6b89fc4	D_0__Bacteria;D_1__Bacteroidetes;D_2__Bacteroidia;D_3__Bacteroidales;D_4__Barnesiellaceae;D_5__Coprobacter;D_6__Gabonia massiliensis;D_7__;D_8__;D_9__;D_10__;D_11__;D_12__;D_13__;D_14__	128	0	57	0	0	0	0	0	0	0	0	0	0	0	0	0	0	0	0	0	0	0	0	0	0	0	0	0	0	0	0	0	0	0	0	0	0	0	0	0	0	0	0	0	0	0	0	0
5e392e3505b90e295d82ff4982f864fa	D_0__Bacteria;D_1__Bacteroidetes;D_2__Bacteroidia;D_3__Bacteroidales;D_4__Barnesiellaceae;D_5__Coprobacter;D_6__Gabonia massiliensis;D_7__;D_8__;D_9__;D_10__;D_11__;D_12__;D_13__;D_14__	211	0	0	0	0	26	0	0	0	0	0	0	0	0	0	0	0	0	0	0	0	0	0	0	0	0	0	0	0	0	0	0	23	0	0	0	0	0	0	0	72	0	0	0	0	0	0	0
1cbc9295ceec485a6958478418f5da2b	D_0__Bacteria;D_1__Bacteroidetes;D_2__Bacteroidia;D_3__Bacteroidales;D_4__Barnesiellaceae;D_5__Coprobacter;D_6__Gabonia massiliensis;D_7__;D_8__;D_9__;D_10__;D_11__;D_12__;D_13__;D_14__	505	11	70	0	0	0	53	0	0	0	0	0	0	0	0	0	39	0	0	0	0	0	0	0	11	25	0	0	0	0	0	0	0	0	0	0	0	15	0	7	0	0	0	0	0	0	0	0
22b11b1500d8d547b94e5234b2809998	D_0__Bacteria;D_1__Bacteroidetes;D_2__Bacteroidia;D_3__Bacteroidales;D_4__Barnesiellaceae;D_5__Coprobacter;D_6__uncultured bacterium;D_7__;D_8__;D_9__;D_10__;D_11__;D_12__;D_13__;D_14__	152	0	0	0	0	0	0	0	0	0	0	0	0	0	121	0	0	0	0	0	0	0	0	0	0	0	0	0	0	0	0	0	0	0	0	0	0	0	0	0	0	0	0	0	0	0	0	0
af2456a5aa106089c72369cabeb7f351	D_0__Bacteria;D_1__Bacteroidetes;D_2__Bacteroidia;D_3__Bacteroidales;D_4__Barnesiellaceae;D_5__uncultured;D_6__gut metagenome;D_7__;D_8__;D_9__;D_10__;D_11__;D_12__;D_13__;D_14__	38	0	0	0	0	0	0	0	0	0	0	0	0	0	0	0	0	0	0	0	0	0	0	0	0	0	0	0	0	0	0	0	0	0	0	0	0	0	0	0	0	0	0	0	0	0	0	0
75821384ae645dca2825bdd281230ce9	D_0__Bacteria;D_1__Bacteroidetes;D_2__Bacteroidia;D_3__Bacteroidales;D_4__Barnesiellaceae;D_5__uncultured;D_6__gut metagenome;D_7__;D_8__;D_9__;D_10__;D_11__;D_12__;D_13__;D_14__	887	0	0	111	0	0	54	0	0	0	0	32	0	0	0	0	0	36	0	0	0	0	144	0	36	0	0	12	0	0	0	0	0	0	0	0	0	49	0	0	0	0	0	0	0	0	0	0
82141ff2627e58796c299fd38876aaff	D_0__Bacteria;D_1__Bacteroidetes;D_2__Bacteroidia;D_3__Bacteroidales;D_4__Barnesiellaceae;D_5__uncultured;D_6__gut metagenome;D_7__;D_8__;D_9__;D_10__;D_11__;D_12__;D_13__;D_14__	1499	0	0	113	0	0	60	0	0	0	0	47	0	0	0	0	0	52	0	0	0	0	219	0	57	66	0	0	0	19	0	0	0	0	0	0	0	0	0	34	0	0	0	0	51	0	0	0
0fe0814f995268d511c24ce295237908	D_0__Bacteria;D_1__Bacteroidetes;D_2__Bacteroidia;D_3__Bacteroidales;D_4__Barnesiellaceae;D_5__uncultured;D_6__uncultured organism;D_7__;D_8__;D_9__;D_10__;D_11__;D_12__;D_13__;D_14__	24	0	0	0	0	0	0	0	0	0	0	0	0	0	0	0	0	0	0	0	0	0	0	0	0	0	24	0	0	0	0	0	0	0	0	0	0	0	0	0	0	0	0	0	0	0	0	0
3f820b3c0e8ec7c8caf19dbe3793acd2	D_0__Bacteria;D_1__Bacteroidetes;D_2__Bacteroidia;D_3__Bacteroidales;D_4__Barnesiellaceae;D_5__uncultured;D_6__uncultured organism;D_7__;D_8__;D_9__;D_10__;D_11__;D_12__;D_13__;D_14__	190	0	0	0	0	0	0	0	0	0	0	0	0	0	0	0	0	0	0	0	0	0	0	0	0	0	0	0	0	0	0	0	0	0	0	0	0	0	0	0	0	0	0	0	0	0	0	0
3e658720b6ab7c71476941859a28fb4f	D_0__Bacteria;D_1__Bacteroidetes;D_2__Bacteroidia;D_3__Bacteroidales;D_4__Dysgonomonadaceae;D_5__Dysgonomonas;D_6__uncultured Porphyromonadaceae bacterium;D_7__;D_8__;D_9__;D_10__;D_11__;D_12__;D_13__;D_14__	28	0	0	0	0	0	0	0	0	0	28	0	0	0	0	0	0	0	0	0	0	0	0	0	0	0	0	0	0	0	0	0	0	0	0	0	0	0	0	0	0	0	0	0	0	0	0	0
5bba5895f946020e6e68b3b2a7a5a3b5	D_0__Bacteria;D_1__Bacteroidetes;D_2__Bacteroidia;D_3__Bacteroidales;D_4__Marinifilaceae;D_5__Butyricimonas	16	0	0	0	0	0	0	0	0	0	0	0	16	0	0	0	0	0	0	0	0	0	0	0	0	0	0	0	0	0	0	0	0	0	0	0	0	0	0	0	0	0	0	0	0	0	0	0
db7bdc7a32e8fb6239bc23ad8dc8bfae	D_0__Bacteria;D_1__Bacteroidetes;D_2__Bacteroidia;D_3__Bacteroidales;D_4__Marinifilaceae;D_5__Butyricimonas	25	0	0	0	0	0	0	0	0	0	0	0	0	0	0	25	0	0	0	0	0	0	0	0	0	0	0	0	0	0	0	0	0	0	0	0	0	0	0	0	0	0	0	0	0	0	0	0
d85b8da45442c6d782d681d88dedd4e9	D_0__Bacteria;D_1__Bacteroidetes;D_2__Bacteroidia;D_3__Bacteroidales;D_4__Marinifilaceae;D_5__Butyricimonas	30	0	0	0	0	0	0	0	0	0	0	0	0	0	0	0	0	0	0	0	0	0	0	0	0	0	0	0	0	0	0	0	0	0	0	0	0	0	0	0	0	0	0	0	0	0	0	0
d0ff4c00e0c8ef1070a7e664f6188e85	D_0__Bacteria;D_1__Bacteroidetes;D_2__Bacteroidia;D_3__Bacteroidales;D_4__Marinifilaceae;D_5__Butyricimonas	40	0	0	0	0	0	0	0	0	0	0	0	0	0	0	40	0	0	0	0	0	0	0	0	0	0	0	0	0	0	0	0	0	0	0	0	0	0	0	0	0	0	0	0	0	0	0	0
4f085a9ef2cd2da95ec0b9a139dfeb7e	D_0__Bacteria;D_1__Bacteroidetes;D_2__Bacteroidia;D_3__Bacteroidales;D_4__Marinifilaceae;D_5__Butyricimonas	99	0	0	0	0	0	0	0	0	0	0	0	0	0	0	0	0	0	0	0	0	0	37	0	0	0	36	0	0	0	0	0	0	0	0	0	0	0	0	0	0	0	0	0	0	0	0	0
f35f346b678fd7ceeb4856b8582b610f	D_0__Bacteria;D_1__Bacteroidetes;D_2__Bacteroidia;D_3__Bacteroidales;D_4__Marinifilaceae;D_5__Butyricimonas	295	0	0	0	0	0	0	0	265	0	0	30	0	0	0	0	0	0	0	0	0	0	0	0	0	0	0	0	0	0	0	0	0	0	0	0	0	0	0	0	0	0	0	0	0	0	0	0
df1ee82c0ec0b3fe27c64dd0679fea37	D_0__Bacteria;D_1__Bacteroidetes;D_2__Bacteroidia;D_3__Bacteroidales;D_4__Marinifilaceae;D_5__Butyricimonas	493	0	0	0	0	0	0	0	0	0	0	0	39	0	0	0	0	0	0	0	0	0	0	0	73	0	0	0	0	0	0	0	0	0	0	0	24	0	0	0	0	0	0	0	0	79	0	0
ca2c97327edc75423fa63873ab899961	D_0__Bacteria;D_1__Bacteroidetes;D_2__Bacteroidia;D_3__Bacteroidales;D_4__Marinifilaceae;D_5__Butyricimonas	530	0	0	0	0	66	0	0	0	0	0	0	0	51	0	44	0	0	0	0	0	38	0	0	0	0	0	0	0	0	0	0	0	41	0	0	0	0	0	0	0	0	0	58	0	33	0	0
d993bbe759d77fa867acb8220ad73c8c	D_0__Bacteria;D_1__Bacteroidetes;D_2__Bacteroidia;D_3__Bacteroidales;D_4__Marinifilaceae;D_5__Butyricimonas	549	0	0	0	0	0	0	0	0	0	0	0	31	0	0	0	0	0	0	0	0	0	0	0	0	0	35	0	0	0	0	68	0	0	0	0	81	0	66	0	0	0	0	0	0	232	0	0
509613bf55c6ac44feae463beba1ce6b	D_0__Bacteria;D_1__Bacteroidetes;D_2__Bacteroidia;D_3__Bacteroidales;D_4__Marinifilaceae;D_5__Butyricimonas	765	0	0	0	0	0	0	0	0	0	0	0	46	0	0	0	0	0	0	0	0	0	0	0	117	0	0	0	0	0	0	0	0	0	0	0	0	0	0	0	0	0	0	0	0	74	0	0
4bf8895604746b44c3799b7fbed3cd6d	D_0__Bacteria;D_1__Bacteroidetes;D_2__Bacteroidia;D_3__Bacteroidales;D_4__Marinifilaceae;D_5__Butyricimonas;D_6__uncultured bacterium adhufec84;D_7__;D_8__;D_9__;D_10__;D_11__;D_12__;D_13__;D_14__	186	0	0	0	0	0	0	0	0	0	0	0	0	0	0	0	0	0	0	0	0	0	0	0	0	0	0	0	0	0	0	0	0	0	0	0	0	0	0	0	0	0	0	0	0	0	0	0
42f885b3160c56568c83ad31a66aeac9	D_0__Bacteria;D_1__Bacteroidetes;D_2__Bacteroidia;D_3__Bacteroidales;D_4__Marinifilaceae;D_5__Butyricimonas;D_6__uncultured bacterium;D_7__;D_8__;D_9__;D_10__;D_11__;D_12__;D_13__;D_14__	14	0	0	0	0	0	0	0	0	0	0	0	0	0	0	0	0	0	0	0	0	0	0	0	0	0	0	0	0	0	0	0	0	0	0	0	0	0	0	0	0	0	0	0	0	0	0	0
bc363791317b89015490991a2dae0cf9	D_0__Bacteria;D_1__Bacteroidetes;D_2__Bacteroidia;D_3__Bacteroidales;D_4__Marinifilaceae;D_5__Butyricimonas;D_6__uncultured bacterium;D_7__;D_8__;D_9__;D_10__;D_11__;D_12__;D_13__;D_14__	27	0	0	0	0	0	0	0	0	0	0	0	0	0	0	0	0	0	0	0	0	0	0	0	0	0	0	0	0	0	0	0	0	0	0	0	0	0	0	0	0	0	0	0	0	0	0	0
f89793e6441b6e4904e447bf14fcb646	D_0__Bacteria;D_1__Bacteroidetes;D_2__Bacteroidia;D_3__Bacteroidales;D_4__Marinifilaceae;D_5__Butyricimonas;D_6__uncultured bacterium;D_7__;D_8__;D_9__;D_10__;D_11__;D_12__;D_13__;D_14__	54	0	0	0	0	0	0	0	0	0	0	0	0	0	0	0	0	0	0	0	0	0	0	0	0	0	0	0	0	0	0	0	0	0	0	0	0	0	0	0	0	0	0	0	0	0	0	0
49139cfc1c6efd8f707603953f0e6340	D_0__Bacteria;D_1__Bacteroidetes;D_2__Bacteroidia;D_3__Bacteroidales;D_4__Marinifilaceae;D_5__Butyricimonas;D_6__uncultured bacterium;D_7__;D_8__;D_9__;D_10__;D_11__;D_12__;D_13__;D_14__	80	0	0	0	0	0	0	0	80	0	0	0	0	0	0	0	0	0	0	0	0	0	0	0	0	0	0	0	0	0	0	0	0	0	0	0	0	0	0	0	0	0	0	0	0	0	0	0
e62c1ad6c16c9d4246ac4623f4ce31c9	D_0__Bacteria;D_1__Bacteroidetes;D_2__Bacteroidia;D_3__Bacteroidales;D_4__Marinifilaceae;D_5__Butyricimonas;D_6__uncultured bacterium;D_7__;D_8__;D_9__;D_10__;D_11__;D_12__;D_13__;D_14__	134	0	0	0	0	0	0	0	0	0	0	0	0	0	0	0	0	0	0	0	0	0	0	0	0	0	0	0	0	0	0	0	0	0	0	0	0	0	0	0	0	0	0	0	68	0	0	0
e42c71817f19db3581e5dfce9f56d6b6	D_0__Bacteria;D_1__Bacteroidetes;D_2__Bacteroidia;D_3__Bacteroidales;D_4__Marinifilaceae;D_5__Butyricimonas;D_6__uncultured bacterium;D_7__;D_8__;D_9__;D_10__;D_11__;D_12__;D_13__;D_14__	344	0	0	0	0	40	0	0	0	0	104	0	0	0	53	0	0	77	0	0	0	0	0	0	0	0	0	0	0	0	0	0	0	0	0	0	0	0	0	0	0	0	0	0	46	0	0	0
b76d3e295e45835e05ef1c9b32085f86	D_0__Bacteria;D_1__Bacteroidetes;D_2__Bacteroidia;D_3__Bacteroidales;D_4__Marinifilaceae;D_5__Butyricimonas;D_6__uncultured Bacteroidetes bacterium;D_7__;D_8__;D_9__;D_10__;D_11__;D_12__;D_13__;D_14__	18	0	0	0	0	0	0	0	0	0	0	0	0	0	0	18	0	0	0	0	0	0	0	0	0	0	0	0	0	0	0	0	0	0	0	0	0	0	0	0	0	0	0	0	0	0	0	0
ccf2df8755295f374346fef0e97d5786	D_0__Bacteria;D_1__Bacteroidetes;D_2__Bacteroidia;D_3__Bacteroidales;D_4__Marinifilaceae;D_5__Butyricimonas;D_6__uncultured Bacteroidetes bacterium;D_7__;D_8__;D_9__;D_10__;D_11__;D_12__;D_13__;D_14__	176	0	0	0	0	0	0	0	0	0	0	0	0	0	0	0	0	0	0	0	0	57	0	0	0	0	0	0	0	0	0	0	0	0	0	0	0	0	0	0	0	0	0	0	0	0	0	0
73d0d77f79f67d6fba731186b7fc7bae	D_0__Bacteria;D_1__Bacteroidetes;D_2__Bacteroidia;D_3__Bacteroidales;D_4__Marinifilaceae;D_5__Butyricimonas;D_6__uncultured Bacteroidetes bacterium;D_7__;D_8__;D_9__;D_10__;D_11__;D_12__;D_13__;D_14__	311	0	0	0	0	0	0	0	0	0	0	0	0	0	0	0	0	0	0	0	0	0	0	0	0	0	0	0	0	0	0	0	0	0	0	0	0	0	0	0	0	0	0	0	0	0	0	0
e84a73e045516b8bc927473a2e1ff318	D_0__Bacteria;D_1__Bacteroidetes;D_2__Bacteroidia;D_3__Bacteroidales;D_4__Marinifilaceae;D_5__Butyricimonas;D_6__uncultured organism;D_7__;D_8__;D_9__;D_10__;D_11__;D_12__;D_13__;D_14__	15	0	0	0	0	0	15	0	0	0	0	0	0	0	0	0	0	0	0	0	0	0	0	0	0	0	0	0	0	0	0	0	0	0	0	0	0	0	0	0	0	0	0	0	0	0	0	0
05c1baab0f56ac3c8c5db615d6e5aac0	D_0__Bacteria;D_1__Bacteroidetes;D_2__Bacteroidia;D_3__Bacteroidales;D_4__Marinifilaceae;D_5__Butyricimonas;D_6__uncultured organism;D_7__;D_8__;D_9__;D_10__;D_11__;D_12__;D_13__;D_14__	45	45	0	0	0	0	0	0	0	0	0	0	0	0	0	0	0	0	0	0	0	0	0	0	0	0	0	0	0	0	0	0	0	0	0	0	0	0	0	0	0	0	0	0	0	0	0	0
7a74ed8cb433a6e072273266a1fbe060	D_0__Bacteria;D_1__Bacteroidetes;D_2__Bacteroidia;D_3__Bacteroidales;D_4__Marinifilaceae;D_5__Butyricimonas;D_6__uncultured organism;D_7__;D_8__;D_9__;D_10__;D_11__;D_12__;D_13__;D_14__	83	0	0	0	0	0	0	0	0	0	0	0	0	0	0	0	0	0	0	0	0	0	0	0	0	0	0	0	0	0	0	0	0	0	0	0	0	0	0	0	0	0	0	0	0	0	0	0
fff13120941e31bf2608e0925a5cf4e8	D_0__Bacteria;D_1__Bacteroidetes;D_2__Bacteroidia;D_3__Bacteroidales;D_4__Marinifilaceae;D_5__Butyricimonas;D_6__uncultured organism;D_7__;D_8__;D_9__;D_10__;D_11__;D_12__;D_13__;D_14__	1204	12	0	0	0	53	0	0	47	0	0	0	82	34	0	0	46	0	52	0	0	0	35	119	0	60	0	42	0	53	0	0	0	0	0	0	0	31	0	35	0	0	0	0	0	0	0	0
f9c0d6b047f9d1f17a74e52a3b1cd6eb	D_0__Bacteria;D_1__Bacteroidetes;D_2__Bacteroidia;D_3__Bacteroidales;D_4__Marinifilaceae;D_5__Butyricimonas;D_6__uncultured organism;D_7__;D_8__;D_9__;D_10__;D_11__;D_12__;D_13__;D_14__	1363	45	0	0	0	0	69	0	0	0	0	0	0	59	0	0	13	33	139	0	0	87	0	0	105	0	0	0	0	0	0	0	0	0	0	0	0	30	0	32	0	18	0	0	0	0	0	0
a2eda5ca432c164b88553c28ea10bd12	D_0__Bacteria;D_1__Bacteroidetes;D_2__Bacteroidia;D_3__Bacteroidales;D_4__Marinifilaceae;D_5__Odoribacter	378	0	0	0	0	0	0	0	0	0	0	0	0	0	0	0	0	0	0	0	0	0	0	0	316	0	0	0	0	0	0	0	0	0	0	0	0	0	0	0	0	0	0	0	0	0	0	0
7200de102c203c04f6ca559e6846502d	D_0__Bacteria;D_1__Bacteroidetes;D_2__Bacteroidia;D_3__Bacteroidales;D_4__Marinifilaceae;D_5__Odoribacter;D_6__gut metagenome;D_7__;D_8__;D_9__;D_10__;D_11__;D_12__;D_13__;D_14__	29	0	0	0	0	0	0	0	0	0	0	0	0	0	0	0	0	0	0	0	0	0	0	0	0	0	0	0	0	0	0	0	0	0	0	0	0	0	0	0	0	0	0	0	0	0	0	0
b00fec6279fe13ee68ab42d8a5c8178d	D_0__Bacteria;D_1__Bacteroidetes;D_2__Bacteroidia;D_3__Bacteroidales;D_4__Marinifilaceae;D_5__Odoribacter;D_6__gut metagenome;D_7__;D_8__;D_9__;D_10__;D_11__;D_12__;D_13__;D_14__	36	0	0	0	0	0	0	0	0	0	0	0	0	0	0	0	0	0	0	0	0	0	0	0	0	0	0	0	0	36	0	0	0	0	0	0	0	0	0	0	0	0	0	0	0	0	0	0
a3c64a1e404615bc0772d6e5b47dad67	D_0__Bacteria;D_1__Bacteroidetes;D_2__Bacteroidia;D_3__Bacteroidales;D_4__Marinifilaceae;D_5__Odoribacter;D_6__gut metagenome;D_7__;D_8__;D_9__;D_10__;D_11__;D_12__;D_13__;D_14__	49	0	0	0	0	0	0	0	0	0	0	0	0	0	0	0	0	0	0	0	0	0	0	0	0	0	0	0	0	0	0	0	0	0	0	0	0	0	0	0	0	0	0	0	0	0	0	0
30a390cbddb35ce211263e47acc0163d	D_0__Bacteria;D_1__Bacteroidetes;D_2__Bacteroidia;D_3__Bacteroidales;D_4__Marinifilaceae;D_5__Odoribacter;D_6__gut metagenome;D_7__;D_8__;D_9__;D_10__;D_11__;D_12__;D_13__;D_14__	151	0	0	0	0	0	0	0	38	0	0	0	0	0	0	0	0	0	0	0	0	0	0	0	0	0	0	0	0	0	0	0	0	0	0	0	0	0	0	0	0	47	0	0	0	0	0	44
8ca053350ddd83b731797df095bc112b	D_0__Bacteria;D_1__Bacteroidetes;D_2__Bacteroidia;D_3__Bacteroidales;D_4__Marinifilaceae;D_5__Odoribacter;D_6__gut metagenome;D_7__;D_8__;D_9__;D_10__;D_11__;D_12__;D_13__;D_14__	1200	0	200	0	174	0	0	0	0	0	0	0	0	0	0	0	0	0	0	0	0	72	0	85	0	0	0	0	0	0	0	0	0	0	0	182	0	0	0	0	0	0	0	0	0	0	0	0
0a25780ff5b35f1f35845c018b6ca157	D_0__Bacteria;D_1__Bacteroidetes;D_2__Bacteroidia;D_3__Bacteroidales;D_4__Marinifilaceae;D_5__Odoribacter;D_6__gut metagenome;D_7__;D_8__;D_9__;D_10__;D_11__;D_12__;D_13__;D_14__	8108	46	182	50	0	163	287	70	107	0	54	132	50	146	116	39	135	44	0	51	69	89	55	0	41	96	84	99	51	205	0	159	128	0	58	54	71	47	43	36	43	180	296	75	80	204	0	110
dc06a09a3fd40ffb9542133e91a1aed0	D_0__Bacteria;D_1__Bacteroidetes;D_2__Bacteroidia;D_3__Bacteroidales;D_4__Marinifilaceae;D_5__Odoribacter;D_6__uncultured bacterium;D_7__;D_8__;D_9__;D_10__;D_11__;D_12__;D_13__;D_14__	45	0	0	0	0	0	0	0	0	0	0	0	0	0	0	0	0	0	0	0	0	0	0	0	0	0	0	45	0	0	0	0	0	0	0	0	0	0	0	0	0	0	0	0	0	0	0	0
528b8557109fd4b4b63d71a613a11894	D_0__Bacteria;D_1__Bacteroidetes;D_2__Bacteroidia;D_3__Bacteroidales;D_4__Marinifilaceae;D_5__Sanguibacteroides;D_6__Gabonibacter timonensis;D_7__;D_8__;D_9__;D_10__;D_11__;D_12__;D_13__;D_14__	6	0	0	0	0	0	0	0	0	0	0	0	0	0	0	0	0	0	0	0	0	0	0	0	0	0	0	0	0	0	0	0	0	0	0	0	0	0	0	0	0	0	0	0	0	0	0	0
40611df941b3b7e4a5ec8b7ae9849706	D_0__Bacteria;D_1__Bacteroidetes;D_2__Bacteroidia;D_3__Bacteroidales;D_4__Marinifilaceae;D_5__Sanguibacteroides;D_6__Gabonibacter timonensis;D_7__;D_8__;D_9__;D_10__;D_11__;D_12__;D_13__;D_14__	11	0	0	0	0	0	0	0	0	0	0	0	0	0	0	0	0	0	0	0	0	0	0	0	0	0	0	0	0	0	0	0	0	0	0	0	0	0	0	0	0	0	0	0	0	0	0	0
5aae3969a0340d6158d5747bbba047e9	D_0__Bacteria;D_1__Bacteroidetes;D_2__Bacteroidia;D_3__Bacteroidales;D_4__Marinifilaceae;D_5__Sanguibacteroides;D_6__Sanguibacteroides justesenii;D_7__;D_8__;D_9__;D_10__;D_11__;D_12__;D_13__;D_14__	37	0	0	0	0	28	0	0	0	0	0	0	0	0	0	0	0	0	0	0	0	0	0	0	0	0	0	9	0	0	0	0	0	0	0	0	0	0	0	0	0	0	0	0	0	0	0	0
4d22c9b436a9124b787ac92ad1143cf6	D_0__Bacteria;D_1__Bacteroidetes;D_2__Bacteroidia;D_3__Bacteroidales;D_4__Marinifilaceae;D_5__Sanguibacteroides;D_6__Sanguibacteroides justesenii;D_7__;D_8__;D_9__;D_10__;D_11__;D_12__;D_13__;D_14__	39	0	0	0	0	0	0	0	0	0	0	0	0	0	0	0	0	0	0	0	0	0	0	0	0	0	0	0	0	0	0	0	0	0	0	0	0	0	0	0	0	0	0	0	0	0	0	0
81c82334a541417be61d7a1f00a81f3c	D_0__Bacteria;D_1__Bacteroidetes;D_2__Bacteroidia;D_3__Bacteroidales;D_4__Muribaculaceae	11	0	0	0	0	0	0	0	0	0	0	0	0	0	0	0	0	0	0	0	0	0	0	0	0	0	0	0	0	0	0	0	0	0	0	0	0	0	0	0	0	0	0	0	0	0	0	0
93def9ab709dc9597ab8804e8c345805	D_0__Bacteria;D_1__Bacteroidetes;D_2__Bacteroidia;D_3__Bacteroidales;D_4__Muribaculaceae	33	0	0	0	0	0	0	0	0	0	0	0	0	0	0	0	0	0	0	0	0	0	0	0	0	0	0	0	0	0	0	0	0	0	0	0	0	0	0	0	0	0	0	0	0	0	0	0
f252ef7b69060a39ef34486231018209	D_0__Bacteria;D_1__Bacteroidetes;D_2__Bacteroidia;D_3__Bacteroidales;D_4__Muribaculaceae;D_5__gut metagenome;D_6__;D_7__;D_8__;D_9__;D_10__;D_11__;D_12__;D_13__;D_14__	33	0	0	0	0	33	0	0	0	0	0	0	0	0	0	0	0	0	0	0	0	0	0	0	0	0	0	0	0	0	0	0	0	0	0	0	0	0	0	0	0	0	0	0	0	0	0	0
c7133a3297fdcd3c27a21b24daf7f133	D_0__Bacteria;D_1__Bacteroidetes;D_2__Bacteroidia;D_3__Bacteroidales;D_4__Muribaculaceae;D_5__gut metagenome;D_6__;D_7__;D_8__;D_9__;D_10__;D_11__;D_12__;D_13__;D_14__	83	0	0	0	0	0	0	0	0	0	0	0	0	0	0	0	0	0	0	0	0	0	0	0	0	0	0	0	0	0	0	0	0	0	0	0	0	0	0	0	0	0	0	0	0	0	0	0
34d77c0d13bc03e34f1d15080f525fd7	D_0__Bacteria;D_1__Bacteroidetes;D_2__Bacteroidia;D_3__Bacteroidales;D_4__Muribaculaceae;D_5__metagenome;D_6__;D_7__;D_8__;D_9__;D_10__;D_11__;D_12__;D_13__;D_14__	268	0	0	0	0	0	0	0	0	0	0	0	0	0	0	0	0	0	0	0	0	0	0	0	0	0	0	0	0	0	0	0	0	0	0	0	0	0	0	0	0	0	0	0	0	0	0	0
ec45e00ac63774eaf3f94ee3fb0b8692	D_0__Bacteria;D_1__Bacteroidetes;D_2__Bacteroidia;D_3__Bacteroidales;D_4__Muribaculaceae;D_5__metagenome;D_6__;D_7__;D_8__;D_9__;D_10__;D_11__;D_12__;D_13__;D_14__	452	0	0	0	0	0	0	0	0	0	0	0	0	0	0	0	0	0	0	0	0	0	0	0	0	0	0	0	0	0	0	0	0	0	0	0	0	0	0	0	0	0	0	0	0	0	0	0
81846be0a2c0c14e7b0b2bfa7a254c60	D_0__Bacteria;D_1__Bacteroidetes;D_2__Bacteroidia;D_3__Bacteroidales;D_4__Muribaculaceae;D_5__metagenome;D_6__;D_7__;D_8__;D_9__;D_10__;D_11__;D_12__;D_13__;D_14__	557	0	0	0	0	0	0	0	0	0	0	0	0	0	0	0	0	0	0	0	0	0	0	0	0	0	0	0	0	0	0	0	0	0	0	0	0	0	0	0	0	0	0	0	0	0	0	0
0d3be8b00b7eca43ffb5ef1c8b511c43	D_0__Bacteria;D_1__Bacteroidetes;D_2__Bacteroidia;D_3__Bacteroidales;D_4__Muribaculaceae;D_5__Muribaculum;D_6__uncultured bacterium;D_7__;D_8__;D_9__;D_10__;D_11__;D_12__;D_13__;D_14__	26	0	0	0	0	0	0	0	0	0	0	0	0	0	0	0	0	0	0	0	0	0	0	0	0	0	0	0	0	0	0	0	0	0	0	0	0	0	0	0	0	0	0	0	0	0	0	0
a03c3f3f384090f62af25a91bf9212e0	D_0__Bacteria;D_1__Bacteroidetes;D_2__Bacteroidia;D_3__Bacteroidales;D_4__Muribaculaceae;D_5__uncultured bacterium;D_6__;D_7__;D_8__;D_9__;D_10__;D_11__;D_12__;D_13__;D_14__	13	0	0	0	0	13	0	0	0	0	0	0	0	0	0	0	0	0	0	0	0	0	0	0	0	0	0	0	0	0	0	0	0	0	0	0	0	0	0	0	0	0	0	0	0	0	0	0
11b8a8485ba10fdebd23db1d483841ff	D_0__Bacteria;D_1__Bacteroidetes;D_2__Bacteroidia;D_3__Bacteroidales;D_4__Muribaculaceae;D_5__uncultured bacterium;D_6__;D_7__;D_8__;D_9__;D_10__;D_11__;D_12__;D_13__;D_14__	22	0	0	0	0	0	0	0	0	0	0	0	0	0	0	0	0	0	0	0	0	0	0	0	0	0	0	0	0	0	0	0	0	0	0	0	0	0	0	0	0	0	0	0	0	0	0	0
0cc4686954d2db998a65e3c3121be33b	D_0__Bacteria;D_1__Bacteroidetes;D_2__Bacteroidia;D_3__Bacteroidales;D_4__Muribaculaceae;D_5__uncultured bacterium;D_6__;D_7__;D_8__;D_9__;D_10__;D_11__;D_12__;D_13__;D_14__	36	0	0	0	0	0	0	0	0	0	0	0	0	0	0	0	0	0	0	0	0	0	0	0	0	0	0	0	0	0	0	0	0	0	0	0	0	0	0	0	0	0	0	0	0	0	0	0
2d5a11a1794176fd0a5fe598d0eea226	D_0__Bacteria;D_1__Bacteroidetes;D_2__Bacteroidia;D_3__Bacteroidales;D_4__Muribaculaceae;D_5__uncultured bacterium;D_6__;D_7__;D_8__;D_9__;D_10__;D_11__;D_12__;D_13__;D_14__	37	0	0	0	0	0	0	0	0	0	0	0	0	0	0	0	0	0	0	0	0	0	0	0	0	0	0	0	0	37	0	0	0	0	0	0	0	0	0	0	0	0	0	0	0	0	0	0
8e57531c11c7630f7fcfcc9daeaac6fd	D_0__Bacteria;D_1__Bacteroidetes;D_2__Bacteroidia;D_3__Bacteroidales;D_4__Muribaculaceae;D_5__uncultured bacterium;D_6__;D_7__;D_8__;D_9__;D_10__;D_11__;D_12__;D_13__;D_14__	95	0	0	0	0	0	0	0	0	0	0	0	0	0	0	0	0	0	0	0	0	0	0	0	0	0	0	0	0	0	0	0	0	0	0	0	0	0	0	0	0	0	0	0	0	0	0	0
d230c01e43ec67c84a73cd9e6c7742b7	D_0__Bacteria;D_1__Bacteroidetes;D_2__Bacteroidia;D_3__Bacteroidales;D_4__Muribaculaceae;D_5__uncultured bacterium;D_6__;D_7__;D_8__;D_9__;D_10__;D_11__;D_12__;D_13__;D_14__	117	0	0	0	0	0	0	0	0	0	0	0	0	0	0	0	0	0	0	0	0	0	0	0	0	0	0	0	0	0	0	0	0	0	0	0	0	0	0	0	0	0	0	0	0	0	0	0
0e5d57e2573d35a37a0759c750d9d3d0	D_0__Bacteria;D_1__Bacteroidetes;D_2__Bacteroidia;D_3__Bacteroidales;D_4__Muribaculaceae;D_5__uncultured bacterium;D_6__;D_7__;D_8__;D_9__;D_10__;D_11__;D_12__;D_13__;D_14__	137	0	0	0	0	0	0	0	0	0	0	0	0	0	0	0	0	0	0	0	0	0	0	0	0	0	0	0	0	0	0	0	0	0	0	0	0	0	0	0	0	0	0	0	0	0	0	0
313a8fc55e205809939e60efabc99f48	D_0__Bacteria;D_1__Bacteroidetes;D_2__Bacteroidia;D_3__Bacteroidales;D_4__Muribaculaceae;D_5__uncultured bacterium;D_6__;D_7__;D_8__;D_9__;D_10__;D_11__;D_12__;D_13__;D_14__	392	0	0	0	0	0	0	0	0	0	0	0	0	0	0	0	0	0	0	0	0	0	0	0	0	0	0	0	0	0	0	0	0	0	0	0	0	0	0	0	0	0	0	0	0	0	0	0
b99d81eedc71127f4413d0af1bf36fac	D_0__Bacteria;D_1__Bacteroidetes;D_2__Bacteroidia;D_3__Bacteroidales;D_4__Muribaculaceae;D_5__uncultured bacterium;D_6__;D_7__;D_8__;D_9__;D_10__;D_11__;D_12__;D_13__;D_14__	583	0	0	0	0	0	0	0	0	0	583	0	0	0	0	0	0	0	0	0	0	0	0	0	0	0	0	0	0	0	0	0	0	0	0	0	0	0	0	0	0	0	0	0	0	0	0	0
b6b6fa531dc1f2a1a136260e2febc312	D_0__Bacteria;D_1__Bacteroidetes;D_2__Bacteroidia;D_3__Bacteroidales;D_4__Muribaculaceae;D_5__uncultured Bacteroidales bacterium;D_6__;D_7__;D_8__;D_9__;D_10__;D_11__;D_12__;D_13__;D_14__	29	0	0	0	0	0	0	0	0	0	0	0	0	0	0	0	0	0	0	0	0	0	0	0	0	0	0	0	0	0	0	0	0	0	0	0	0	0	0	0	0	0	0	0	0	0	0	0
4d12a1bd3c87aba3fdbbbaa30b784c28	D_0__Bacteria;D_1__Bacteroidetes;D_2__Bacteroidia;D_3__Bacteroidales;D_4__Muribaculaceae;D_5__uncultured Bacteroidales bacterium;D_6__;D_7__;D_8__;D_9__;D_10__;D_11__;D_12__;D_13__;D_14__	56	0	0	0	0	0	0	0	0	0	0	0	0	0	0	0	0	0	0	0	0	0	0	0	0	0	0	0	0	0	0	0	0	0	0	0	0	0	0	0	0	0	0	0	0	0	0	0
18b7dbc28e9499476796c030a650f979	D_0__Bacteria;D_1__Bacteroidetes;D_2__Bacteroidia;D_3__Bacteroidales;D_4__Muribaculaceae;D_5__uncultured organism;D_6__;D_7__;D_8__;D_9__;D_10__;D_11__;D_12__;D_13__;D_14__	45	0	0	0	0	0	0	0	0	0	0	0	0	0	0	0	0	0	0	0	0	0	0	0	0	0	0	0	0	0	0	0	0	0	0	0	0	0	0	0	0	0	0	0	0	0	0	0
f8ffcc2109a91f756ddd78e24de621a8	D_0__Bacteria;D_1__Bacteroidetes;D_2__Bacteroidia;D_3__Bacteroidales;D_4__Muribaculaceae;D_5__uncultured organism;D_6__;D_7__;D_8__;D_9__;D_10__;D_11__;D_12__;D_13__;D_14__	86	0	0	0	0	0	0	0	0	0	0	0	0	0	0	0	0	0	0	0	0	0	0	0	0	0	0	0	0	0	0	0	0	0	0	0	0	0	0	0	0	0	0	0	0	0	0	0
43a8cd4d78a65d7f3b8b9d5382127680	D_0__Bacteria;D_1__Bacteroidetes;D_2__Bacteroidia;D_3__Bacteroidales;D_4__Muribaculaceae;D_5__uncultured organism;D_6__;D_7__;D_8__;D_9__;D_10__;D_11__;D_12__;D_13__;D_14__	187	0	0	0	0	0	0	0	0	0	0	0	0	0	0	0	0	0	0	0	0	0	0	0	0	0	0	0	0	0	0	0	0	0	0	0	0	0	0	120	0	0	0	0	0	0	0	0
0231eeaed69a7320f843d15ca90c23ee	D_0__Bacteria;D_1__Bacteroidetes;D_2__Bacteroidia;D_3__Bacteroidales;D_4__Muribaculaceae;D_5__uncultured organism;D_6__;D_7__;D_8__;D_9__;D_10__;D_11__;D_12__;D_13__;D_14__	673	0	0	0	0	0	0	0	0	0	0	0	0	0	0	0	0	0	0	0	0	0	0	0	0	0	0	0	0	0	0	0	0	0	0	0	0	0	0	0	0	0	0	673	0	0	0	0
812de17605502e76a36e1352d134d98b	D_0__Bacteria;D_1__Bacteroidetes;D_2__Bacteroidia;D_3__Bacteroidales;D_4__Muribaculaceae;D_5__uncultured organism;D_6__;D_7__;D_8__;D_9__;D_10__;D_11__;D_12__;D_13__;D_14__	1567	0	0	0	0	0	0	0	0	0	0	0	0	0	0	0	0	0	0	0	0	0	0	0	0	0	0	0	0	0	0	0	0	0	0	0	0	0	0	0	0	0	0	1567	0	0	0	0
e16e92130733d49d953adc5b8eb74264	D_0__Bacteria;D_1__Bacteroidetes;D_2__Bacteroidia;D_3__Bacteroidales;D_4__Muribaculaceae;D_5__uncultured organism;D_6__;D_7__;D_8__;D_9__;D_10__;D_11__;D_12__;D_13__;D_14__	1777	0	0	0	0	0	0	0	0	0	0	0	0	0	0	0	0	0	0	0	0	0	0	0	0	0	1259	0	0	0	0	0	0	0	0	0	0	0	0	0	0	0	0	0	0	0	0	0
801f243b340672c5afa2ada49cfe0d15	D_0__Bacteria;D_1__Bacteroidetes;D_2__Bacteroidia;D_3__Bacteroidales;D_4__Muribaculaceae;D_5__uncultured organism;D_6__;D_7__;D_8__;D_9__;D_10__;D_11__;D_12__;D_13__;D_14__	2555	0	0	0	99	0	0	0	0	0	0	0	0	0	0	0	0	0	0	0	0	0	0	0	0	0	1378	0	0	0	0	0	0	0	0	0	0	0	0	0	0	0	0	0	0	0	0	0
2985942eaa7f2bc8a59db50b71706e75	D_0__Bacteria;D_1__Bacteroidetes;D_2__Bacteroidia;D_3__Bacteroidales;D_4__Porphyromonadaceae;D_5__Porphyromonas	4	0	0	0	0	0	0	0	0	0	0	0	0	0	0	0	0	0	0	0	0	0	0	0	0	4	0	0	0	0	0	0	0	0	0	0	0	0	0	0	0	0	0	0	0	0	0	0
2d7abb42a186c967e9610b3d40974612	D_0__Bacteria;D_1__Bacteroidetes;D_2__Bacteroidia;D_3__Bacteroidales;D_4__Porphyromonadaceae;D_5__Porphyromonas	6	0	0	0	0	0	0	0	0	0	0	6	0	0	0	0	0	0	0	0	0	0	0	0	0	0	0	0	0	0	0	0	0	0	0	0	0	0	0	0	0	0	0	0	0	0	0	0
c941df42b9b61041b621553567a8758f	D_0__Bacteria;D_1__Bacteroidetes;D_2__Bacteroidia;D_3__Bacteroidales;D_4__Porphyromonadaceae;D_5__Porphyromonas	6	0	0	0	0	0	0	0	0	0	0	0	0	0	0	0	0	0	0	0	0	0	0	0	0	0	0	0	0	0	0	0	0	0	0	0	0	0	0	0	0	0	0	0	0	0	0	0
19997ef448b30fbf0b1f0668cb2c907d	D_0__Bacteria;D_1__Bacteroidetes;D_2__Bacteroidia;D_3__Bacteroidales;D_4__Porphyromonadaceae;D_5__Porphyromonas	9	0	0	0	0	0	0	0	0	0	0	0	0	0	0	0	0	0	0	0	0	0	0	0	9	0	0	0	0	0	0	0	0	0	0	0	0	0	0	0	0	0	0	0	0	0	0	0
8221f5fe9570765e520070a70aaa606d	D_0__Bacteria;D_1__Bacteroidetes;D_2__Bacteroidia;D_3__Bacteroidales;D_4__Porphyromonadaceae;D_5__Porphyromonas	10	0	0	0	0	0	0	0	0	0	0	0	0	0	0	0	0	0	0	0	0	0	0	0	0	0	0	0	0	0	0	0	0	0	0	0	0	0	0	0	3	0	0	0	0	0	0	0
aa9aca47518494b09eb54be159f3e3ce	D_0__Bacteria;D_1__Bacteroidetes;D_2__Bacteroidia;D_3__Bacteroidales;D_4__Porphyromonadaceae;D_5__Porphyromonas	11	0	0	0	0	11	0	0	0	0	0	0	0	0	0	0	0	0	0	0	0	0	0	0	0	0	0	0	0	0	0	0	0	0	0	0	0	0	0	0	0	0	0	0	0	0	0	0
a53c4e545640f989d07473c38019fb3c	D_0__Bacteria;D_1__Bacteroidetes;D_2__Bacteroidia;D_3__Bacteroidales;D_4__Porphyromonadaceae;D_5__Porphyromonas	19	0	0	0	0	0	0	0	0	0	0	0	0	0	0	0	0	0	0	0	0	0	0	0	19	0	0	0	0	0	0	0	0	0	0	0	0	0	0	0	0	0	0	0	0	0	0	0
18ce193aa67db59f37456b6ea74c8a7d	D_0__Bacteria;D_1__Bacteroidetes;D_2__Bacteroidia;D_3__Bacteroidales;D_4__Porphyromonadaceae;D_5__Porphyromonas	41	0	0	0	0	6	0	0	0	0	0	0	10	12	0	0	0	0	0	0	0	0	0	0	0	0	0	0	0	0	0	0	0	0	0	0	0	0	0	0	0	0	0	0	0	0	13	0
c9d2f704fcc22efba35a8fb9fdc443fb	D_0__Bacteria;D_1__Bacteroidetes;D_2__Bacteroidia;D_3__Bacteroidales;D_4__Porphyromonadaceae;D_5__Porphyromonas	85	0	0	0	0	0	0	0	0	0	0	0	0	0	0	0	0	0	0	0	0	0	0	0	76	0	0	0	0	0	0	0	0	0	0	0	0	0	0	9	0	0	0	0	0	0	0	0
d899836d7c99309e1920510e69689db3	D_0__Bacteria;D_1__Bacteroidetes;D_2__Bacteroidia;D_3__Bacteroidales;D_4__Porphyromonadaceae;D_5__Porphyromonas;D_6__Porphyromonas asaccharolytica;D_7__;D_8__;D_9__;D_10__;D_11__;D_12__;D_13__;D_14__	7	0	0	0	0	0	0	0	0	0	0	0	0	0	0	0	0	0	0	0	0	0	0	0	0	0	0	0	0	0	0	0	0	0	0	0	0	0	0	0	0	0	0	0	0	0	0	0
a3f9fc4c8f42aee35d63b0e06241dedb	D_0__Bacteria;D_1__Bacteroidetes;D_2__Bacteroidia;D_3__Bacteroidales;D_4__Porphyromonadaceae;D_5__Porphyromonas;D_6__Porphyromonas bennonis;D_7__;D_8__;D_9__;D_10__;D_11__;D_12__;D_13__;D_14__	4	0	0	0	0	0	0	0	0	0	0	0	0	0	0	0	0	0	0	0	0	0	0	0	0	0	0	0	0	0	0	0	0	0	0	0	0	0	0	0	0	0	0	0	0	0	4	0
f3eb18fc4b5aca1a5e5aa96f921d4fdb	D_0__Bacteria;D_1__Bacteroidetes;D_2__Bacteroidia;D_3__Bacteroidales;D_4__Porphyromonadaceae;D_5__Porphyromonas;D_6__Porphyromonas sp. oral clone HF001;D_7__;D_8__;D_9__;D_10__;D_11__;D_12__;D_13__;D_14__	5	0	0	0	0	0	0	0	0	0	0	0	0	0	0	0	0	0	0	0	0	0	0	0	0	0	0	0	0	0	0	0	5	0	0	0	0	0	0	0	0	0	0	0	0	0	0	0
59cea42af041aae28ff6c773831f35d4	D_0__Bacteria;D_1__Bacteroidetes;D_2__Bacteroidia;D_3__Bacteroidales;D_4__Porphyromonadaceae;D_5__Porphyromonas;D_6__Porphyromonas sp. oral clone HF001;D_7__;D_8__;D_9__;D_10__;D_11__;D_12__;D_13__;D_14__	12	12	0	0	0	0	0	0	0	0	0	0	0	0	0	0	0	0	0	0	0	0	0	0	0	0	0	0	0	0	0	0	0	0	0	0	0	0	0	0	0	0	0	0	0	0	0	0
cc9c9dbadc905df412157c0acff96d74	D_0__Bacteria;D_1__Bacteroidetes;D_2__Bacteroidia;D_3__Bacteroidales;D_4__Prevotellaceae	190	0	0	0	0	0	0	0	0	0	0	0	0	0	0	0	0	0	0	0	0	0	0	0	0	0	0	0	0	0	0	0	0	0	0	0	0	0	0	0	0	0	0	0	0	0	0	0
c94d6390d72ba3e13d9712415c71494a	D_0__Bacteria;D_1__Bacteroidetes;D_2__Bacteroidia;D_3__Bacteroidales;D_4__Prevotellaceae;D_5__Alloprevotella	3	0	0	0	0	0	0	0	0	0	0	0	0	0	0	0	0	0	3	0	0	0	0	0	0	0	0	0	0	0	0	0	0	0	0	0	0	0	0	0	0	0	0	0	0	0	0	0
9e0d73d16070c9ea4fe648fe1dd97ce3	D_0__Bacteria;D_1__Bacteroidetes;D_2__Bacteroidia;D_3__Bacteroidales;D_4__Prevotellaceae;D_5__Alloprevotella	13	0	0	0	0	0	0	0	0	0	0	0	0	0	0	0	0	0	0	0	0	0	0	0	0	0	0	0	0	0	0	0	13	0	0	0	0	0	0	0	0	0	0	0	0	0	0	0
984fa1faa047a0dc2ba817bfeca6291e	D_0__Bacteria;D_1__Bacteroidetes;D_2__Bacteroidia;D_3__Bacteroidales;D_4__Prevotellaceae;D_5__Alloprevotella	32	32	0	0	0	0	0	0	0	0	0	0	0	0	0	0	0	0	0	0	0	0	0	0	0	0	0	0	0	0	0	0	0	0	0	0	0	0	0	0	0	0	0	0	0	0	0	0
77f01929c524aa35499ea34553631b7c	D_0__Bacteria;D_1__Bacteroidetes;D_2__Bacteroidia;D_3__Bacteroidales;D_4__Prevotellaceae;D_5__Alloprevotella;D_6__gut metagenome;D_7__;D_8__;D_9__;D_10__;D_11__;D_12__;D_13__;D_14__	114	0	0	0	0	0	0	0	0	0	0	0	0	0	0	0	0	0	0	0	0	0	0	0	0	0	0	0	0	0	0	0	0	0	0	0	0	0	0	0	0	0	0	0	0	0	0	0
c697e5f518a332c7a00e0455743b7cf6	D_0__Bacteria;D_1__Bacteroidetes;D_2__Bacteroidia;D_3__Bacteroidales;D_4__Prevotellaceae;D_5__Alloprevotella;D_6__gut metagenome;D_7__;D_8__;D_9__;D_10__;D_11__;D_12__;D_13__;D_14__	810	0	0	0	0	0	0	0	0	0	0	0	0	0	0	0	0	0	0	0	0	0	0	0	0	0	0	0	0	0	0	0	0	0	0	0	0	0	0	0	0	0	0	0	0	0	0	0
11ee4b168c894852d1f89c26b593c5c7	D_0__Bacteria;D_1__Bacteroidetes;D_2__Bacteroidia;D_3__Bacteroidales;D_4__Prevotellaceae;D_5__Alloprevotella;D_6__Prevotellamassilia timonensis;D_7__;D_8__;D_9__;D_10__;D_11__;D_12__;D_13__;D_14__	251	0	0	0	0	0	0	0	0	0	0	0	0	0	0	0	0	0	0	0	0	0	0	0	0	0	0	0	0	0	0	0	0	0	0	0	0	0	0	0	0	0	0	0	0	0	0	0
881ceabd9c4e7cc69ea8dab23dd69b1b	D_0__Bacteria;D_1__Bacteroidetes;D_2__Bacteroidia;D_3__Bacteroidales;D_4__Prevotellaceae;D_5__Alloprevotella;D_6__uncultured organism;D_7__;D_8__;D_9__;D_10__;D_11__;D_12__;D_13__;D_14__	163	0	0	0	0	0	0	0	0	0	0	0	0	0	0	0	0	0	0	0	0	0	0	0	0	0	0	0	0	0	0	0	0	0	94	0	0	0	0	0	0	0	0	0	0	0	0	0
adaff1e4ea21382659be1886310a6e0d	D_0__Bacteria;D_1__Bacteroidetes;D_2__Bacteroidia;D_3__Bacteroidales;D_4__Prevotellaceae;D_5__Paraprevotella	9	0	0	0	0	0	0	0	0	0	0	0	0	0	0	0	0	0	0	0	0	0	0	0	0	0	0	0	0	0	0	0	0	0	0	0	0	0	0	0	0	0	0	0	0	0	0	0
a4e0a1b35e8fe2844053bcd5f68bb495	D_0__Bacteria;D_1__Bacteroidetes;D_2__Bacteroidia;D_3__Bacteroidales;D_4__Prevotellaceae;D_5__Paraprevotella	341	0	0	0	0	0	0	0	0	0	0	0	0	0	0	0	0	0	0	0	0	0	0	0	0	0	0	0	0	0	0	0	0	0	0	0	0	0	0	0	0	0	0	0	0	0	0	0
0f18c14ae47a1fe28613c7e460654813	D_0__Bacteria;D_1__Bacteroidetes;D_2__Bacteroidia;D_3__Bacteroidales;D_4__Prevotellaceae;D_5__Paraprevotella	411	0	0	62	0	0	0	0	0	0	0	0	0	0	0	0	115	0	0	0	0	0	0	0	0	0	0	0	0	0	0	0	0	0	0	0	0	0	0	0	0	43	0	0	0	0	0	0
a4da6f0f207430e40e3af8c27884009e	D_0__Bacteria;D_1__Bacteroidetes;D_2__Bacteroidia;D_3__Bacteroidales;D_4__Prevotellaceae;D_5__Paraprevotella	503	0	0	127	0	82	0	0	0	0	0	0	0	0	0	0	0	0	0	0	0	0	0	0	0	0	0	0	0	0	0	0	0	0	0	0	0	0	0	0	0	0	0	0	0	0	0	0
589772781bec36f1c498236b81a699ea	D_0__Bacteria;D_1__Bacteroidetes;D_2__Bacteroidia;D_3__Bacteroidales;D_4__Prevotellaceae;D_5__Paraprevotella;D_6__gut metagenome;D_7__;D_8__;D_9__;D_10__;D_11__;D_12__;D_13__;D_14__	174	0	0	0	0	0	0	0	0	0	0	0	0	0	0	0	0	0	0	0	0	0	0	0	0	0	0	0	0	0	0	0	0	0	0	0	0	0	0	0	0	0	0	0	0	0	0	0
2fb09ed41d428370beec8195453bc03e	D_0__Bacteria;D_1__Bacteroidetes;D_2__Bacteroidia;D_3__Bacteroidales;D_4__Prevotellaceae;D_5__Paraprevotella;D_6__metagenome;D_7__;D_8__;D_9__;D_10__;D_11__;D_12__;D_13__;D_14__	38	0	0	0	0	0	0	0	0	0	0	0	0	0	0	0	0	0	0	0	0	0	0	0	0	0	0	0	0	0	0	0	0	0	0	0	0	0	0	0	0	0	0	0	0	0	0	0
76a80dbe1634568f81baa85d742c3847	D_0__Bacteria;D_1__Bacteroidetes;D_2__Bacteroidia;D_3__Bacteroidales;D_4__Prevotellaceae;D_5__Paraprevotella;D_6__metagenome;D_7__;D_8__;D_9__;D_10__;D_11__;D_12__;D_13__;D_14__	57	0	0	0	0	0	0	0	0	0	0	0	0	0	0	0	0	0	0	0	0	0	0	0	0	0	0	0	0	0	0	0	0	0	0	0	0	0	0	0	0	0	0	0	0	0	0	0
c6a010a80b1f368be828cc195f24f6d4	D_0__Bacteria;D_1__Bacteroidetes;D_2__Bacteroidia;D_3__Bacteroidales;D_4__Prevotellaceae;D_5__Paraprevotella;D_6__metagenome;D_7__;D_8__;D_9__;D_10__;D_11__;D_12__;D_13__;D_14__	368	0	117	0	0	0	0	0	0	0	0	0	0	0	0	0	38	0	16	0	0	0	0	0	0	0	0	0	0	0	0	0	0	0	0	0	0	0	0	0	0	97	23	0	0	0	0	0
914c767e39c7a0fd50cce198ec6577fc	D_0__Bacteria;D_1__Bacteroidetes;D_2__Bacteroidia;D_3__Bacteroidales;D_4__Prevotellaceae;D_5__Paraprevotella;D_6__metagenome;D_7__;D_8__;D_9__;D_10__;D_11__;D_12__;D_13__;D_14__	459	0	144	0	0	0	0	0	0	0	0	0	0	0	0	0	44	0	11	0	0	0	0	0	0	0	0	0	0	0	0	0	0	0	0	0	0	0	0	0	0	136	19	0	0	0	0	0
657c5b2f0a5baf686f3e98b98f03cc6a	D_0__Bacteria;D_1__Bacteroidetes;D_2__Bacteroidia;D_3__Bacteroidales;D_4__Prevotellaceae;D_5__Paraprevotella;D_6__uncultured organism;D_7__;D_8__;D_9__;D_10__;D_11__;D_12__;D_13__;D_14__	67	0	0	0	0	0	0	0	0	0	0	0	0	0	0	0	0	0	0	0	0	0	0	0	0	0	0	0	0	0	0	0	0	0	0	0	0	0	0	0	0	67	0	0	0	0	0	0
0ae632871c79794a10868972a713e0f1	D_0__Bacteria;D_1__Bacteroidetes;D_2__Bacteroidia;D_3__Bacteroidales;D_4__Prevotellaceae;D_5__Paraprevotella;D_6__uncultured organism;D_7__;D_8__;D_9__;D_10__;D_11__;D_12__;D_13__;D_14__	2271	0	109	30	0	0	0	0	0	0	0	0	0	0	0	0	207	0	124	0	0	0	0	0	0	0	0	0	0	0	0	0	0	0	0	0	0	0	0	0	0	174	138	0	0	0	0	0
f97daab3e0d280d016b307cff85d9a4a	D_0__Bacteria;D_1__Bacteroidetes;D_2__Bacteroidia;D_3__Bacteroidales;D_4__Prevotellaceae;D_5__Paraprevotella;D_6__unidentified;D_7__;D_8__;D_9__;D_10__;D_11__;D_12__;D_13__;D_14__	1579	0	0	0	0	0	0	0	151	0	0	0	0	0	0	0	0	0	0	0	0	0	0	0	0	0	0	0	0	0	0	0	0	415	404	0	0	0	398	0	0	0	0	0	0	0	0	0
ad4369f3911bad87d79eb6a47977bfe1	D_0__Bacteria;D_1__Bacteroidetes;D_2__Bacteroidia;D_3__Bacteroidales;D_4__Prevotellaceae;D_5__Prevotella 2	729	0	0	0	0	0	0	0	0	0	0	0	0	0	0	0	0	0	0	0	0	0	0	0	0	0	0	0	0	0	0	0	0	0	0	0	0	0	0	0	0	0	0	0	0	0	0	0
c1d8722b197d14071a9654d4f962abb5	D_0__Bacteria;D_1__Bacteroidetes;D_2__Bacteroidia;D_3__Bacteroidales;D_4__Prevotellaceae;D_5__Prevotella 2	752	0	0	0	0	0	0	0	0	0	0	0	0	0	0	0	0	0	0	0	0	0	0	0	0	0	0	0	0	0	0	0	0	0	0	0	0	0	0	0	0	0	0	0	0	0	0	0
51dc1b4dbc425750d240d25039352039	D_0__Bacteria;D_1__Bacteroidetes;D_2__Bacteroidia;D_3__Bacteroidales;D_4__Prevotellaceae;D_5__Prevotella 2;D_6__gut metagenome;D_7__;D_8__;D_9__;D_10__;D_11__;D_12__;D_13__;D_14__	146	0	0	0	0	0	0	0	0	0	0	0	0	0	0	0	0	0	0	0	0	0	0	0	0	0	0	0	0	0	0	0	0	0	0	0	0	0	0	0	0	0	0	0	0	0	0	0
a6b1f8a2dbd64a6baebfced5eb9d1f92	D_0__Bacteria;D_1__Bacteroidetes;D_2__Bacteroidia;D_3__Bacteroidales;D_4__Prevotellaceae;D_5__Prevotella 2;D_6__gut metagenome;D_7__;D_8__;D_9__;D_10__;D_11__;D_12__;D_13__;D_14__	667	0	0	0	0	0	0	0	0	0	0	0	0	0	0	0	0	0	0	0	0	0	0	0	0	0	0	0	0	0	0	0	0	0	0	0	0	0	0	0	0	0	0	0	0	0	0	0
b926cf5b3dd6ccd6448fac00eb4dc4a9	D_0__Bacteria;D_1__Bacteroidetes;D_2__Bacteroidia;D_3__Bacteroidales;D_4__Prevotellaceae;D_5__Prevotella 2;D_6__uncultured organism;D_7__;D_8__;D_9__;D_10__;D_11__;D_12__;D_13__;D_14__	36	0	0	0	0	0	0	0	0	0	0	0	0	0	0	0	0	0	0	0	0	0	0	0	0	0	0	0	0	0	0	0	0	0	0	0	0	0	0	0	0	0	0	0	0	0	0	0
1165106654daafaa605902229511d3b7	D_0__Bacteria;D_1__Bacteroidetes;D_2__Bacteroidia;D_3__Bacteroidales;D_4__Prevotellaceae;D_5__Prevotella 2;D_6__uncultured organism;D_7__;D_8__;D_9__;D_10__;D_11__;D_12__;D_13__;D_14__	41	0	0	0	0	0	0	0	0	0	0	0	0	0	0	0	0	0	0	0	0	0	0	0	0	0	0	0	0	0	0	0	0	0	0	0	0	0	0	0	0	0	0	0	0	0	0	0
674027b69fe32b3598a076f6ab91fc03	D_0__Bacteria;D_1__Bacteroidetes;D_2__Bacteroidia;D_3__Bacteroidales;D_4__Prevotellaceae;D_5__Prevotella 2;D_6__uncultured organism;D_7__;D_8__;D_9__;D_10__;D_11__;D_12__;D_13__;D_14__	75	0	0	0	0	0	0	0	0	0	0	0	0	0	0	0	0	0	0	0	0	0	0	0	0	0	0	0	0	0	0	0	0	0	0	0	0	0	0	0	0	0	0	0	0	0	0	0
045cbfa21fede3dea812a18cde69a5e9	D_0__Bacteria;D_1__Bacteroidetes;D_2__Bacteroidia;D_3__Bacteroidales;D_4__Prevotellaceae;D_5__Prevotella 6;D_6__Prevotella sp. S7-1-8;D_7__;D_8__;D_9__;D_10__;D_11__;D_12__;D_13__;D_14__	12	0	0	0	0	0	0	0	0	0	0	0	0	0	0	0	0	0	0	0	0	0	0	0	12	0	0	0	0	0	0	0	0	0	0	0	0	0	0	0	0	0	0	0	0	0	0	0
ab6926382d5f4a3ae402402e82ccb85c	D_0__Bacteria;D_1__Bacteroidetes;D_2__Bacteroidia;D_3__Bacteroidales;D_4__Prevotellaceae;D_5__Prevotella 6;D_6__uncultured bacterium;D_7__;D_8__;D_9__;D_10__;D_11__;D_12__;D_13__;D_14__	5	0	0	0	0	0	0	0	0	0	0	0	0	0	0	0	0	0	0	0	0	0	0	0	0	0	0	0	0	0	0	0	0	0	0	0	0	0	0	5	0	0	0	0	0	0	0	0
fa448ca3f72325dd93a576e5b9fadf5d	D_0__Bacteria;D_1__Bacteroidetes;D_2__Bacteroidia;D_3__Bacteroidales;D_4__Prevotellaceae;D_5__Prevotella 6;D_6__uncultured bacterium;D_7__;D_8__;D_9__;D_10__;D_11__;D_12__;D_13__;D_14__	27	0	0	0	0	17	0	0	0	0	0	0	0	0	0	0	0	0	0	0	0	0	0	0	0	0	0	0	0	0	0	0	0	0	0	0	0	0	0	0	0	0	0	0	0	0	0	0
8f19ee6dba9e296f3a6df82488564b7e	D_0__Bacteria;D_1__Bacteroidetes;D_2__Bacteroidia;D_3__Bacteroidales;D_4__Prevotellaceae;D_5__Prevotella 7	6	0	0	0	0	0	0	0	0	0	0	0	0	0	0	0	0	0	6	0	0	0	0	0	0	0	0	0	0	0	0	0	0	0	0	0	0	0	0	0	0	0	0	0	0	0	0	0
bd096206d80a311d5eb762d375a767d3	D_0__Bacteria;D_1__Bacteroidetes;D_2__Bacteroidia;D_3__Bacteroidales;D_4__Prevotellaceae;D_5__Prevotella 7	12	0	0	0	0	12	0	0	0	0	0	0	0	0	0	0	0	0	0	0	0	0	0	0	0	0	0	0	0	0	0	0	0	0	0	0	0	0	0	0	0	0	0	0	0	0	0	0
766d53840af3a37c176aa6b471c2ba1b	D_0__Bacteria;D_1__Bacteroidetes;D_2__Bacteroidia;D_3__Bacteroidales;D_4__Prevotellaceae;D_5__Prevotella 7	792	0	0	0	0	0	0	0	0	0	0	0	0	0	0	0	0	0	0	0	0	0	0	0	0	0	0	0	0	0	0	0	0	0	0	0	0	0	0	0	0	0	0	0	0	0	785	0
772ec5dc4c6c51aaf92e03d8a587d3a5	D_0__Bacteria;D_1__Bacteroidetes;D_2__Bacteroidia;D_3__Bacteroidales;D_4__Prevotellaceae;D_5__Prevotella 7;D_6__Massiliprevotella massiliensis;D_7__;D_8__;D_9__;D_10__;D_11__;D_12__;D_13__;D_14__	100	0	0	0	0	0	0	0	0	0	0	0	0	0	0	0	0	0	0	0	0	0	10	0	0	0	0	0	0	0	0	0	0	0	0	0	0	0	0	0	0	0	0	0	0	0	0	0
8ee062b039c960a58fc13777dd3fb254	D_0__Bacteria;D_1__Bacteroidetes;D_2__Bacteroidia;D_3__Bacteroidales;D_4__Prevotellaceae;D_5__Prevotella 7;D_6__Prevotella melaninogenica;D_7__;D_8__;D_9__;D_10__;D_11__;D_12__;D_13__;D_14__	26	0	0	0	0	0	0	20	0	0	0	0	0	0	0	0	0	0	0	0	0	0	0	0	0	0	0	0	0	0	0	0	0	0	0	0	0	0	0	0	0	0	0	0	0	0	0	0
fb5d755c20bddd9a7234bdf08cd19f84	D_0__Bacteria;D_1__Bacteroidetes;D_2__Bacteroidia;D_3__Bacteroidales;D_4__Prevotellaceae;D_5__Prevotella 7;D_6__Prevotella melaninogenica;D_7__;D_8__;D_9__;D_10__;D_11__;D_12__;D_13__;D_14__	35	0	0	0	0	0	0	0	0	24	0	0	11	0	0	0	0	0	0	0	0	0	0	0	0	0	0	0	0	0	0	0	0	0	0	0	0	0	0	0	0	0	0	0	0	0	0	0
2287c65b920ce2c581e85d31c1fd201b	D_0__Bacteria;D_1__Bacteroidetes;D_2__Bacteroidia;D_3__Bacteroidales;D_4__Prevotellaceae;D_5__Prevotella 9	56	0	0	0	0	0	0	0	0	0	0	0	0	0	0	0	0	0	0	0	0	0	0	0	0	0	0	0	0	0	0	0	0	0	0	0	0	0	0	0	0	0	0	0	0	0	0	0
cb9bfd6696ef36f3f4796de7329c19a4	D_0__Bacteria;D_1__Bacteroidetes;D_2__Bacteroidia;D_3__Bacteroidales;D_4__Prevotellaceae;D_5__Prevotella 9	59	0	0	0	0	0	0	0	0	0	0	0	0	0	0	0	0	0	0	0	0	0	0	0	0	0	0	0	0	0	0	0	0	0	0	0	0	0	0	0	0	0	0	0	0	0	0	0
5e6db349cbd56feff26eb19d2eb2adfb	D_0__Bacteria;D_1__Bacteroidetes;D_2__Bacteroidia;D_3__Bacteroidales;D_4__Prevotellaceae;D_5__Prevotella 9	219	0	0	0	0	0	0	0	0	0	0	0	0	0	0	0	0	0	0	0	0	0	0	0	0	0	0	0	0	0	0	0	0	0	0	0	0	119	0	0	0	0	0	0	0	0	0	0
3497e9fca46e98ca3ff2bb5e5a184c62	D_0__Bacteria;D_1__Bacteroidetes;D_2__Bacteroidia;D_3__Bacteroidales;D_4__Prevotellaceae;D_5__Prevotella 9	270	0	0	0	0	0	0	0	0	0	0	0	0	0	0	0	0	0	0	0	0	0	0	0	0	0	0	0	0	0	0	0	0	0	0	0	0	0	0	0	0	0	0	0	0	0	0	0
51b4f36fb1e34c4f718d1840d08c99ba	D_0__Bacteria;D_1__Bacteroidetes;D_2__Bacteroidia;D_3__Bacteroidales;D_4__Prevotellaceae;D_5__Prevotella 9	285	0	0	0	0	0	0	0	0	0	0	0	0	0	0	0	0	0	0	0	0	0	0	0	0	0	0	0	0	0	0	0	0	0	0	0	0	0	285	0	0	0	0	0	0	0	0	0
41b927e7e8ec9d57b79512a9c07448ad	D_0__Bacteria;D_1__Bacteroidetes;D_2__Bacteroidia;D_3__Bacteroidales;D_4__Prevotellaceae;D_5__Prevotella 9	299	0	0	0	0	0	0	0	0	0	0	0	0	0	0	0	0	0	0	0	0	0	0	0	0	0	0	0	0	0	0	0	0	0	0	0	0	0	0	0	0	0	0	0	0	0	0	0
716dd8fabdf2a39c9f618cf823c9c44f	D_0__Bacteria;D_1__Bacteroidetes;D_2__Bacteroidia;D_3__Bacteroidales;D_4__Prevotellaceae;D_5__Prevotella 9	428	0	0	0	0	0	0	0	0	0	0	0	0	0	0	0	0	0	0	0	0	0	0	0	0	0	0	0	0	0	0	0	0	0	0	0	428	0	0	0	0	0	0	0	0	0	0	0
7c595019f089f28c8b4f1d0e5010962e	D_0__Bacteria;D_1__Bacteroidetes;D_2__Bacteroidia;D_3__Bacteroidales;D_4__Prevotellaceae;D_5__Prevotella 9	467	0	0	0	0	0	0	0	0	0	0	0	0	0	0	0	0	0	0	0	0	0	0	0	0	0	0	0	0	0	0	0	0	0	0	0	0	0	0	0	0	0	0	0	86	0	0	0
d5ef39dc9d620e68cd25a519aad2d658	D_0__Bacteria;D_1__Bacteroidetes;D_2__Bacteroidia;D_3__Bacteroidales;D_4__Prevotellaceae;D_5__Prevotella 9	530	0	0	0	0	0	0	0	530	0	0	0	0	0	0	0	0	0	0	0	0	0	0	0	0	0	0	0	0	0	0	0	0	0	0	0	0	0	0	0	0	0	0	0	0	0	0	0
25b57aae501ac5e68935d38fd90b99f3	D_0__Bacteria;D_1__Bacteroidetes;D_2__Bacteroidia;D_3__Bacteroidales;D_4__Prevotellaceae;D_5__Prevotella 9	630	0	0	0	0	0	0	0	0	0	0	0	0	0	0	0	0	0	0	0	0	0	0	0	0	0	0	0	0	0	0	0	0	0	0	0	0	0	0	0	0	0	0	0	0	0	0	0
45f8a430af8a60cd1514c7cb5ead046a	D_0__Bacteria;D_1__Bacteroidetes;D_2__Bacteroidia;D_3__Bacteroidales;D_4__Prevotellaceae;D_5__Prevotella 9	948	0	0	0	0	0	0	0	0	0	0	0	0	0	0	0	0	0	0	0	0	0	0	0	0	0	0	0	0	0	0	0	0	0	0	0	0	0	0	0	0	0	0	0	0	0	0	0
095aaee62f26f6f8fccbe2c141c20cec	D_0__Bacteria;D_1__Bacteroidetes;D_2__Bacteroidia;D_3__Bacteroidales;D_4__Prevotellaceae;D_5__Prevotella 9	997	0	0	338	0	0	0	0	0	0	0	0	0	0	0	0	0	0	0	0	0	0	0	0	0	0	0	0	0	0	0	0	0	0	0	0	0	0	0	0	0	0	0	0	0	0	0	0
3cad0ac7c85f348f5a8ee10d406c50b8	D_0__Bacteria;D_1__Bacteroidetes;D_2__Bacteroidia;D_3__Bacteroidales;D_4__Prevotellaceae;D_5__Prevotella 9	2529	0	0	0	0	0	0	0	0	0	0	0	0	0	0	0	0	0	0	0	0	0	0	0	0	0	0	0	0	0	0	0	0	0	0	0	0	0	0	0	0	0	0	0	0	0	0	0
34c63c3e891567fa68bfbddb3703155c	D_0__Bacteria;D_1__Bacteroidetes;D_2__Bacteroidia;D_3__Bacteroidales;D_4__Prevotellaceae;D_5__Prevotella 9	3761	0	0	0	0	0	0	0	0	0	0	0	0	0	0	0	0	0	0	0	0	0	0	0	0	0	0	0	0	0	0	0	0	0	0	0	596	0	145	0	0	0	0	0	24	0	0	0
83f0b638d2bb54a6099cb0ee6ad55319	D_0__Bacteria;D_1__Bacteroidetes;D_2__Bacteroidia;D_3__Bacteroidales;D_4__Prevotellaceae;D_5__Prevotella 9	11068	0	0	108	0	0	0	0	283	0	0	0	151	0	0	0	0	0	0	0	0	0	0	0	0	0	0	0	0	0	0	0	0	0	0	0	0	0	1496	0	0	564	24	0	0	0	0	0
8f39c543e184447dae7c1fccc009994a	D_0__Bacteria;D_1__Bacteroidetes;D_2__Bacteroidia;D_3__Bacteroidales;D_4__Prevotellaceae;D_5__Prevotella 9	15903	0	0	125	0	0	0	0	394	0	0	0	173	0	0	0	0	0	0	0	0	0	0	0	0	0	0	0	0	0	0	0	0	0	0	0	0	0	2032	0	0	783	0	0	0	0	0	0
777e7dd30c87de249330679959a8459b	D_0__Bacteria;D_1__Bacteroidetes;D_2__Bacteroidia;D_3__Bacteroidales;D_4__Prevotellaceae;D_5__Prevotella 9;D_6__metagenome;D_7__;D_8__;D_9__;D_10__;D_11__;D_12__;D_13__;D_14__	355	0	0	0	0	0	0	0	0	0	0	0	0	0	0	0	0	0	0	0	0	0	0	0	0	0	0	0	0	0	0	0	0	0	0	0	0	0	0	0	0	0	0	0	0	0	0	0
2bae53c51dee5795132bcf6909871de5	D_0__Bacteria;D_1__Bacteroidetes;D_2__Bacteroidia;D_3__Bacteroidales;D_4__Prevotellaceae;D_5__Prevotella 9;D_6__Prevotellaceae bacterium DJF_LS10;D_7__;D_8__;D_9__;D_10__;D_11__;D_12__;D_13__;D_14__	21	0	0	0	0	0	0	0	0	0	0	0	0	0	0	0	0	0	0	0	0	0	0	0	0	0	0	0	0	0	0	0	0	0	0	0	0	0	0	0	0	0	0	0	21	0	0	0
16a4ea1ce5b5e1652e9e1bd51dabac85	D_0__Bacteria;D_1__Bacteroidetes;D_2__Bacteroidia;D_3__Bacteroidales;D_4__Prevotellaceae;D_5__Prevotella;D_6__Chlamydia trachomatis;D_7__;D_8__;D_9__;D_10__;D_11__;D_12__;D_13__;D_14__	3	0	0	0	0	0	0	0	0	0	0	0	0	0	0	0	0	0	0	0	0	0	0	0	0	0	0	0	0	0	0	0	0	0	0	0	0	0	0	0	0	0	0	0	0	0	0	0
34657827ead9472b57de626767f01b96	D_0__Bacteria;D_1__Bacteroidetes;D_2__Bacteroidia;D_3__Bacteroidales;D_4__Prevotellaceae;D_5__Prevotella;D_6__Chlamydia trachomatis;D_7__;D_8__;D_9__;D_10__;D_11__;D_12__;D_13__;D_14__	72	0	0	0	0	0	0	0	0	0	0	0	0	0	0	0	0	0	0	0	0	0	0	0	26	0	0	0	0	0	0	0	0	0	0	0	0	0	0	0	46	0	0	0	0	0	0	0
e113f4e2134adbf3841128cb803b2199	D_0__Bacteria;D_1__Bacteroidetes;D_2__Bacteroidia;D_3__Bacteroidales;D_4__Prevotellaceae;D_5__Prevotella;D_6__Prevotella bivia;D_7__;D_8__;D_9__;D_10__;D_11__;D_12__;D_13__;D_14__	300	0	0	0	0	0	0	0	0	0	0	0	0	0	0	0	0	0	0	0	0	0	0	0	0	0	0	0	0	0	0	0	0	0	0	0	0	0	0	0	271	0	0	0	0	0	0	0
fd1b4f7fc84931218858d94b1ae4a70a	D_0__Bacteria;D_1__Bacteroidetes;D_2__Bacteroidia;D_3__Bacteroidales;D_4__Prevotellaceae;D_5__Prevotella;D_6__Prevotella buccalis;D_7__;D_8__;D_9__;D_10__;D_11__;D_12__;D_13__;D_14__	15	0	0	0	0	0	4	0	0	0	0	0	0	0	0	0	0	0	0	0	0	0	0	0	0	0	0	0	0	0	0	0	0	0	0	0	0	0	0	0	0	0	0	0	0	0	11	0
3902b988f27715122547ecfb5f28a90d	D_0__Bacteria;D_1__Bacteroidetes;D_2__Bacteroidia;D_3__Bacteroidales;D_4__Prevotellaceae;D_5__Prevotella;D_6__Prevotella disiens JCM 6334 = ATCC 29426;D_7__;D_8__;D_9__;D_10__;D_11__;D_12__;D_13__;D_14__	33	0	0	0	0	0	0	0	0	0	0	0	0	0	0	0	0	0	0	0	0	0	0	0	0	0	0	0	0	0	0	0	0	0	0	0	0	0	0	0	33	0	0	0	0	0	0	0
1d5a8587354842c0c64113f7f79ae79b	D_0__Bacteria;D_1__Bacteroidetes;D_2__Bacteroidia;D_3__Bacteroidales;D_4__Prevotellaceae;D_5__Prevotella;D_6__Prevotella disiens JCM 6334 = ATCC 29426;D_7__;D_8__;D_9__;D_10__;D_11__;D_12__;D_13__;D_14__	35	0	0	0	0	0	0	0	0	0	0	0	0	0	16	0	0	0	0	0	0	0	0	0	19	0	0	0	0	0	0	0	0	0	0	0	0	0	0	0	0	0	0	0	0	0	0	0
f49237dc07273c75941d5b869990c57a	D_0__Bacteria;D_1__Bacteroidetes;D_2__Bacteroidia;D_3__Bacteroidales;D_4__Prevotellaceae;D_5__Prevotella;D_6__Prevotella intermedia;D_7__;D_8__;D_9__;D_10__;D_11__;D_12__;D_13__;D_14__	8	0	8	0	0	0	0	0	0	0	0	0	0	0	0	0	0	0	0	0	0	0	0	0	0	0	0	0	0	0	0	0	0	0	0	0	0	0	0	0	0	0	0	0	0	0	0	0
9897a6d66cda958a722d4b82c45f7f74	D_0__Bacteria;D_1__Bacteroidetes;D_2__Bacteroidia;D_3__Bacteroidales;D_4__Prevotellaceae;D_5__Prevotella;D_6__Prevotella nigrescens;D_7__;D_8__;D_9__;D_10__;D_11__;D_12__;D_13__;D_14__	9	0	0	0	0	0	0	0	0	0	0	0	0	0	0	0	0	0	0	0	0	0	0	0	0	9	0	0	0	0	0	0	0	0	0	0	0	0	0	0	0	0	0	0	0	0	0	0
af11890c1a2d805a236931c24612f158	D_0__Bacteria;D_1__Bacteroidetes;D_2__Bacteroidia;D_3__Bacteroidales;D_4__Prevotellaceae;D_5__Prevotellaceae NK3B31 group;D_6__uncultured organism;D_7__;D_8__;D_9__;D_10__;D_11__;D_12__;D_13__;D_14__	484	0	0	0	0	0	0	0	0	0	0	0	0	0	0	0	0	0	0	0	0	0	0	0	0	0	0	0	0	0	0	0	0	0	0	0	0	0	0	0	0	0	0	0	0	0	0	0
62bf01049a5f31969dbac8b4b144f5cb	D_0__Bacteria;D_1__Bacteroidetes;D_2__Bacteroidia;D_3__Bacteroidales;D_4__Prevotellaceae;D_5__Prevotellaceae UCG-001;D_6__uncultured bacterium;D_7__;D_8__;D_9__;D_10__;D_11__;D_12__;D_13__;D_14__	10	0	0	0	0	10	0	0	0	0	0	0	0	0	0	0	0	0	0	0	0	0	0	0	0	0	0	0	0	0	0	0	0	0	0	0	0	0	0	0	0	0	0	0	0	0	0	0
f7df36214a2281ab14c471ec6355bea4	D_0__Bacteria;D_1__Bacteroidetes;D_2__Bacteroidia;D_3__Bacteroidales;D_4__Prevotellaceae;D_5__Prevotellaceae UCG-001;D_6__uncultured bacterium;D_7__;D_8__;D_9__;D_10__;D_11__;D_12__;D_13__;D_14__	53	0	0	0	0	0	0	0	0	0	0	0	0	0	0	0	0	0	0	0	0	0	0	0	0	0	0	0	0	0	0	0	0	0	0	0	0	0	0	0	0	0	0	0	0	0	0	0
8da159c4e6b5a376afeec58c6c41853e	D_0__Bacteria;D_1__Bacteroidetes;D_2__Bacteroidia;D_3__Bacteroidales;D_4__Prevotellaceae;D_5__uncultured;D_6__metagenome;D_7__;D_8__;D_9__;D_10__;D_11__;D_12__;D_13__;D_14__	38	0	0	0	0	0	0	0	0	0	0	0	0	0	0	0	0	0	0	0	0	0	0	0	0	0	0	0	0	0	0	0	0	0	0	0	38	0	0	0	0	0	0	0	0	0	0	0
b5ce8383ef73244066b97b77bae843aa	D_0__Bacteria;D_1__Bacteroidetes;D_2__Bacteroidia;D_3__Bacteroidales;D_4__Prevotellaceae;D_5__uncultured;D_6__uncultured bacterium;D_7__;D_8__;D_9__;D_10__;D_11__;D_12__;D_13__;D_14__	218	0	0	95	0	0	0	0	123	0	0	0	0	0	0	0	0	0	0	0	0	0	0	0	0	0	0	0	0	0	0	0	0	0	0	0	0	0	0	0	0	0	0	0	0	0	0	0
2d5e8202244ce4b95b8de54d190e7cfa	D_0__Bacteria;D_1__Bacteroidetes;D_2__Bacteroidia;D_3__Bacteroidales;D_4__Rikenellaceae;D_5__Alistipes	3	0	0	0	0	0	0	0	0	0	0	0	0	0	0	0	0	0	0	0	0	0	0	0	0	0	0	0	0	0	0	0	0	0	0	0	0	0	0	0	0	0	0	0	0	0	0	0
5bd01dd5ec26e0f3add8f4f7850d66a2	D_0__Bacteria;D_1__Bacteroidetes;D_2__Bacteroidia;D_3__Bacteroidales;D_4__Rikenellaceae;D_5__Alistipes	4	0	0	0	0	0	0	0	0	0	0	0	0	0	0	0	0	0	0	0	0	0	0	0	0	0	0	0	0	0	0	0	0	0	0	0	0	0	0	0	0	0	0	0	0	0	0	0
6c0431a87f4cc1b35265da39991d4965	D_0__Bacteria;D_1__Bacteroidetes;D_2__Bacteroidia;D_3__Bacteroidales;D_4__Rikenellaceae;D_5__Alistipes	6	0	0	0	0	0	0	0	0	0	0	0	0	0	0	0	0	0	0	0	0	0	0	0	6	0	0	0	0	0	0	0	0	0	0	0	0	0	0	0	0	0	0	0	0	0	0	0
934e466d6921927e52bf7488d0548523	D_0__Bacteria;D_1__Bacteroidetes;D_2__Bacteroidia;D_3__Bacteroidales;D_4__Rikenellaceae;D_5__Alistipes	6	0	0	0	0	0	0	0	0	0	0	0	0	0	0	0	0	0	0	0	0	0	0	0	6	0	0	0	0	0	0	0	0	0	0	0	0	0	0	0	0	0	0	0	0	0	0	0
fa4915626877dc4fc1d7f0e3553efd8f	D_0__Bacteria;D_1__Bacteroidetes;D_2__Bacteroidia;D_3__Bacteroidales;D_4__Rikenellaceae;D_5__Alistipes	15	0	0	0	0	0	0	0	0	0	0	0	0	0	0	0	0	0	0	0	0	0	0	0	0	0	0	0	0	0	0	0	0	0	0	0	0	0	0	0	0	0	0	0	0	0	0	0
9b75fbbb602055869eec2e27a66103ce	D_0__Bacteria;D_1__Bacteroidetes;D_2__Bacteroidia;D_3__Bacteroidales;D_4__Rikenellaceae;D_5__Alistipes	23	0	0	0	0	0	0	0	0	0	0	0	0	0	0	0	0	0	0	0	0	0	0	0	0	0	0	0	0	0	0	0	0	0	0	0	0	0	0	0	0	0	0	0	0	0	0	0
9f876a5125a659734485b4388d83d66d	D_0__Bacteria;D_1__Bacteroidetes;D_2__Bacteroidia;D_3__Bacteroidales;D_4__Rikenellaceae;D_5__Alistipes	28	0	0	0	0	0	0	0	0	0	0	0	0	0	0	0	0	0	0	0	0	0	0	0	0	0	0	0	0	0	0	0	0	0	0	0	0	0	0	0	0	0	0	0	0	0	0	0
caa33e25d3b3c3411f24ee956f28c540	D_0__Bacteria;D_1__Bacteroidetes;D_2__Bacteroidia;D_3__Bacteroidales;D_4__Rikenellaceae;D_5__Alistipes	37	0	0	0	0	0	0	0	0	0	0	0	0	0	0	0	0	0	0	0	0	0	0	0	0	0	0	0	0	0	0	0	0	0	0	0	0	0	0	0	0	0	0	0	0	0	0	0
753ec00cf61760538dfb1da1e7e0d951	D_0__Bacteria;D_1__Bacteroidetes;D_2__Bacteroidia;D_3__Bacteroidales;D_4__Rikenellaceae;D_5__Alistipes	39	0	0	0	0	0	0	0	39	0	0	0	0	0	0	0	0	0	0	0	0	0	0	0	0	0	0	0	0	0	0	0	0	0	0	0	0	0	0	0	0	0	0	0	0	0	0	0
8bebd1e4eeed932c9e570d3c8ad680a5	D_0__Bacteria;D_1__Bacteroidetes;D_2__Bacteroidia;D_3__Bacteroidales;D_4__Rikenellaceae;D_5__Alistipes	41	0	0	0	0	0	0	0	0	0	0	0	0	0	0	0	0	0	0	0	0	0	0	0	0	0	0	0	0	0	0	0	0	0	0	0	0	0	0	0	0	0	0	0	0	0	0	0
0fdf535b1b0db9080c01d3fc06db64aa	D_0__Bacteria;D_1__Bacteroidetes;D_2__Bacteroidia;D_3__Bacteroidales;D_4__Rikenellaceae;D_5__Alistipes	48	0	0	0	0	0	0	0	0	0	0	0	0	0	0	0	0	0	0	0	0	0	0	0	0	0	0	0	0	0	0	0	0	0	0	0	0	0	0	0	0	0	0	0	0	0	0	0
0e31b73ade81e92e55fdba47d7ee0d1d	D_0__Bacteria;D_1__Bacteroidetes;D_2__Bacteroidia;D_3__Bacteroidales;D_4__Rikenellaceae;D_5__Alistipes	54	0	0	0	0	0	0	0	0	0	0	0	0	0	0	3	0	0	0	0	0	0	6	0	0	1	0	0	0	4	0	0	7	0	0	0	9	0	0	0	0	0	0	0	0	0	0	0
6a299535a954fe11f369edd0c753d4b9	D_0__Bacteria;D_1__Bacteroidetes;D_2__Bacteroidia;D_3__Bacteroidales;D_4__Rikenellaceae;D_5__Alistipes	67	0	0	0	0	0	0	0	0	0	0	0	0	0	0	0	0	0	0	0	0	0	0	0	0	0	0	67	0	0	0	0	0	0	0	0	0	0	0	0	0	0	0	0	0	0	0	0
3a764f4e1b7b2e664ba60cd9fa2a7bb9	D_0__Bacteria;D_1__Bacteroidetes;D_2__Bacteroidia;D_3__Bacteroidales;D_4__Rikenellaceae;D_5__Alistipes	87	0	0	0	0	0	0	0	0	0	0	0	0	0	0	3	0	0	0	0	0	0	7	0	0	4	0	0	0	6	0	0	0	0	0	0	11	0	0	0	0	0	0	0	0	0	0	0
85d5ccb095407a95a635177f62e7d369	D_0__Bacteria;D_1__Bacteroidetes;D_2__Bacteroidia;D_3__Bacteroidales;D_4__Rikenellaceae;D_5__Alistipes	88	0	0	0	0	0	0	0	0	0	0	0	0	0	0	55	0	0	0	0	0	0	0	0	0	0	33	0	0	0	0	0	0	0	0	0	0	0	0	0	0	0	0	0	0	0	0	0
b47d962df7b73799fc70e19004383a08	D_0__Bacteria;D_1__Bacteroidetes;D_2__Bacteroidia;D_3__Bacteroidales;D_4__Rikenellaceae;D_5__Alistipes	169	0	0	0	0	0	0	0	0	0	0	0	0	0	0	0	0	0	0	0	0	0	0	0	0	0	0	0	0	0	0	0	0	0	0	0	0	0	0	0	0	0	0	0	0	0	0	0
76dfe44312de7b41a8b4016af04de18b	D_0__Bacteria;D_1__Bacteroidetes;D_2__Bacteroidia;D_3__Bacteroidales;D_4__Rikenellaceae;D_5__Alistipes	232	0	0	0	0	54	0	0	0	0	0	58	0	0	0	0	0	41	0	0	0	0	0	0	0	0	0	0	0	0	0	0	32	0	0	0	0	0	0	0	0	0	0	0	0	0	0	0
9a025179c89c244d647823b308be13a2	D_0__Bacteria;D_1__Bacteroidetes;D_2__Bacteroidia;D_3__Bacteroidales;D_4__Rikenellaceae;D_5__Alistipes	339	0	0	0	0	0	0	0	0	0	0	0	0	0	0	0	0	0	0	0	0	0	0	0	0	0	0	0	0	0	0	0	0	0	0	0	0	0	0	0	0	0	0	0	0	0	0	0
6fae3b6daf2033235ae966fcde399bcd	D_0__Bacteria;D_1__Bacteroidetes;D_2__Bacteroidia;D_3__Bacteroidales;D_4__Rikenellaceae;D_5__Alistipes	728	149	0	0	0	0	0	0	0	0	0	0	0	0	0	0	0	0	0	0	0	0	0	0	0	0	0	0	0	0	0	0	0	0	0	0	0	0	0	0	0	39	0	0	0	0	0	0
1358895a2e72f1e1d85e9b06eeb4aaf8	D_0__Bacteria;D_1__Bacteroidetes;D_2__Bacteroidia;D_3__Bacteroidales;D_4__Rikenellaceae;D_5__Alistipes	1004	131	0	0	0	30	0	11	0	0	13	0	0	0	0	0	0	51	61	0	10	22	0	0	36	0	0	72	0	0	0	26	0	0	0	0	0	0	0	25	0	62	0	0	37	0	0	0
d37072db5fdb8296b634606686e78d1a	D_0__Bacteria;D_1__Bacteroidetes;D_2__Bacteroidia;D_3__Bacteroidales;D_4__Rikenellaceae;D_5__Alistipes	1483	210	0	0	0	51	0	17	0	0	12	0	0	0	0	0	0	75	103	0	17	30	0	0	45	0	0	97	0	0	0	25	0	0	0	0	0	0	0	49	0	79	0	0	55	0	0	0
92448280f417434ed7f7c086e10dfb76	D_0__Bacteria;D_1__Bacteroidetes;D_2__Bacteroidia;D_3__Bacteroidales;D_4__Rikenellaceae;D_5__Alistipes	1707	0	0	0	0	0	0	0	0	0	0	0	0	0	0	0	0	0	0	0	0	0	0	0	0	125	0	0	0	0	0	0	0	0	0	0	0	0	0	9	0	0	0	0	0	0	0	0
f65de7a9ff5ff1db227af902a8b1b8fc	D_0__Bacteria;D_1__Bacteroidetes;D_2__Bacteroidia;D_3__Bacteroidales;D_4__Rikenellaceae;D_5__Alistipes	2580	0	0	0	0	0	0	0	0	0	0	0	0	0	0	0	0	0	0	0	0	0	0	0	0	186	0	0	0	0	0	0	0	0	0	0	0	0	0	6	0	0	0	0	0	0	0	0
e44fa71b215e326a1de1dce5aac8de14	D_0__Bacteria;D_1__Bacteroidetes;D_2__Bacteroidia;D_3__Bacteroidales;D_4__Rikenellaceae;D_5__Alistipes	9165	62	0	288	65	199	24	0	109	118	0	24	156	0	48	0	0	23	243	0	12	24	0	27	19	38	0	31	234	163	0	0	256	27	40	0	45	65	76	7	0	108	0	138	135	0	275	343
ac37ede3c90ccd8d1045bfc7695dcc6d	D_0__Bacteria;D_1__Bacteroidetes;D_2__Bacteroidia;D_3__Bacteroidales;D_4__Rikenellaceae;D_5__Alistipes	13815	0	0	0	81	532	257	338	0	0	198	484	661	0	77	85	60	126	227	0	128	38	418	589	46	176	61	94	87	229	0	0	345	72	716	310	119	166	416	0	167	222	139	414	189	58	206	0
02498998c6f8dc6d15a35ea0f9cd702a	D_0__Bacteria;D_1__Bacteroidetes;D_2__Bacteroidia;D_3__Bacteroidales;D_4__Rikenellaceae;D_5__Alistipes	26425	1223	140	0	330	126	0	31	91	1282	227	194	107	937	58	214	222	1603	365	330	0	29	17	213	2114	116	718	135	0	90	0	531	44	16	156	980	12	10	27	1424	61	12	444	98	0	1125	303	0
fd54111fd01326177dd95481e349537d	D_0__Bacteria;D_1__Bacteroidetes;D_2__Bacteroidia;D_3__Bacteroidales;D_4__Rikenellaceae;D_5__Alistipes;D_6__Alistipes indistinctus YIT 12060;D_7__;D_8__;D_9__;D_10__;D_11__;D_12__;D_13__;D_14__	19	0	0	0	0	0	0	0	0	0	0	0	0	0	0	0	0	0	0	0	0	0	0	0	0	0	0	0	0	0	0	0	0	0	0	0	0	0	0	0	0	0	0	0	0	0	0	0
92ba404b86f4c244b92e09e3aef84fc0	D_0__Bacteria;D_1__Bacteroidetes;D_2__Bacteroidia;D_3__Bacteroidales;D_4__Rikenellaceae;D_5__Alistipes;D_6__Alistipes indistinctus YIT 12060;D_7__;D_8__;D_9__;D_10__;D_11__;D_12__;D_13__;D_14__	832	0	0	0	0	26	0	0	0	0	46	0	182	0	0	0	0	0	0	0	0	0	0	0	0	0	0	0	0	0	0	0	0	0	25	0	0	55	0	0	12	0	0	0	174	0	0	33
71d09d0b6e4538fa381a45b24af2800c	D_0__Bacteria;D_1__Bacteroidetes;D_2__Bacteroidia;D_3__Bacteroidales;D_4__Rikenellaceae;D_5__Alistipes;D_6__Alistipes indistinctus YIT 12060;D_7__;D_8__;D_9__;D_10__;D_11__;D_12__;D_13__;D_14__	1411	0	0	0	10	0	0	0	0	23	0	0	191	0	0	0	0	0	0	0	0	0	33	0	58	0	0	31	0	0	0	0	0	0	39	0	0	78	16	0	0	24	0	0	220	0	0	0
b9474696adffe1538fd9285cdbcceef5	D_0__Bacteria;D_1__Bacteroidetes;D_2__Bacteroidia;D_3__Bacteroidales;D_4__Rikenellaceae;D_5__Alistipes;D_6__Alistipes obesi;D_7__;D_8__;D_9__;D_10__;D_11__;D_12__;D_13__;D_14__	7751	66	0	86	0	85	28	59	54	0	66	81	299	204	558	102	92	321	46	108	0	3	25	222	136	44	169	471	0	140	0	0	261	53	214	0	6	126	57	115	12	4	0	187	41	38	0	0
39984469c4b757bb11036fafcab5e85a	D_0__Bacteria;D_1__Bacteroidetes;D_2__Bacteroidia;D_3__Bacteroidales;D_4__Rikenellaceae;D_5__Alistipes;D_6__Alistipes sp. N15.MGS-157;D_7__;D_8__;D_9__;D_10__;D_11__;D_12__;D_13__;D_14__	31	0	0	0	0	0	0	0	0	0	0	0	0	0	0	0	0	0	0	0	0	15	0	0	0	2	0	0	0	0	0	0	0	0	0	0	0	0	0	0	0	0	0	0	0	0	0	0
df36cf3bb4c7b86f35beaa653f7d0d55	D_0__Bacteria;D_1__Bacteroidetes;D_2__Bacteroidia;D_3__Bacteroidales;D_4__Rikenellaceae;D_5__Alistipes;D_6__Alistipes sp. N15.MGS-157;D_7__;D_8__;D_9__;D_10__;D_11__;D_12__;D_13__;D_14__	149	0	0	0	0	3	0	0	0	0	0	0	0	0	0	0	0	0	21	0	0	0	0	0	6	1	0	0	0	2	0	0	0	0	0	0	0	0	0	0	0	0	0	0	0	0	0	0
8d0dd57d0550c03215b3c9ba8611c8bb	D_0__Bacteria;D_1__Bacteroidetes;D_2__Bacteroidia;D_3__Bacteroidales;D_4__Rikenellaceae;D_5__Alistipes;D_6__Alistipes sp. N15.MGS-157;D_7__;D_8__;D_9__;D_10__;D_11__;D_12__;D_13__;D_14__	1619	0	0	41	0	85	44	70	36	0	0	66	0	0	0	44	40	0	22	0	0	0	0	95	193	34	35	0	0	57	0	41	31	0	70	0	0	62	0	0	0	0	0	98	0	0	0	95
0d004c346bf815d5eedbc043356f5d85	D_0__Bacteria;D_1__Bacteroidetes;D_2__Bacteroidia;D_3__Bacteroidales;D_4__Rikenellaceae;D_5__Alistipes;D_6__Alistipes sp. N15.MGS-157;D_7__;D_8__;D_9__;D_10__;D_11__;D_12__;D_13__;D_14__	2776	0	0	0	0	131	74	87	49	0	31	82	0	0	0	0	39	96	0	0	0	0	0	118	292	38	45	39	0	0	0	52	45	33	93	0	21	83	0	70	0	45	0	115	0	0	0	148
9d4508c457b76792a2fd7ef12454491c	D_0__Bacteria;D_1__Bacteroidetes;D_2__Bacteroidia;D_3__Bacteroidales;D_4__Rikenellaceae;D_5__Alistipes;D_6__Bacteroides sp. Smarlab 3302398;D_7__;D_8__;D_9__;D_10__;D_11__;D_12__;D_13__;D_14__	605	0	0	0	0	0	0	32	5	0	0	0	0	0	0	0	0	0	0	0	0	0	0	0	0	0	0	0	0	0	0	205	19	0	0	8	0	0	0	0	5	0	0	0	0	0	0	131
8e10e87621bf26bf8adcb88a127733ac	D_0__Bacteria;D_1__Bacteroidetes;D_2__Bacteroidia;D_3__Bacteroidales;D_4__Rikenellaceae;D_5__Alistipes;D_6__Bacteroides sp. Smarlab 3302398;D_7__;D_8__;D_9__;D_10__;D_11__;D_12__;D_13__;D_14__	859	0	0	0	0	0	0	43	9	0	0	0	0	0	0	0	0	0	0	0	0	0	0	0	0	0	0	0	0	0	0	299	37	0	0	12	0	0	0	0	2	0	0	0	0	0	0	161
5511d9ffe91f84bae977b74840d71d5d	D_0__Bacteria;D_1__Bacteroidetes;D_2__Bacteroidia;D_3__Bacteroidales;D_4__Rikenellaceae;D_5__Alistipes;D_6__Faecalibacterium prausnitzii;D_7__;D_8__;D_9__;D_10__;D_11__;D_12__;D_13__;D_14__	11	0	0	0	0	0	0	0	0	0	0	0	0	0	0	0	0	0	0	0	0	0	0	0	0	0	0	0	0	0	0	0	0	0	0	0	0	0	0	0	0	0	0	0	0	0	0	0
3f0ef10f73e6b53c066f037e5a431937	D_0__Bacteria;D_1__Bacteroidetes;D_2__Bacteroidia;D_3__Bacteroidales;D_4__Rikenellaceae;D_5__Alistipes;D_6__Faecalibacterium prausnitzii;D_7__;D_8__;D_9__;D_10__;D_11__;D_12__;D_13__;D_14__	97	0	0	0	0	5	0	0	0	0	17	11	0	0	0	0	0	30	0	0	0	0	0	0	5	3	11	0	0	0	0	0	0	0	0	0	0	0	0	0	0	0	0	0	0	0	0	0
239f895b75502708c2c90515a02e8231	D_0__Bacteria;D_1__Bacteroidetes;D_2__Bacteroidia;D_3__Bacteroidales;D_4__Rikenellaceae;D_5__Alistipes;D_6__Faecalibacterium prausnitzii;D_7__;D_8__;D_9__;D_10__;D_11__;D_12__;D_13__;D_14__	480	73	0	0	0	0	0	0	0	0	0	0	168	0	0	0	0	0	0	0	0	37	0	0	0	28	0	0	0	0	0	0	0	0	0	0	0	0	0	0	0	0	0	0	0	0	0	0
17b19aeecbb27f2ac3ffa4cb9e171fef	D_0__Bacteria;D_1__Bacteroidetes;D_2__Bacteroidia;D_3__Bacteroidales;D_4__Rikenellaceae;D_5__Alistipes;D_6__Faecalibacterium prausnitzii;D_7__;D_8__;D_9__;D_10__;D_11__;D_12__;D_13__;D_14__	903	90	0	0	0	59	0	0	0	0	0	0	211	0	12	0	0	0	80	0	0	0	0	0	51	44	0	0	0	24	0	0	0	0	0	0	0	0	0	0	0	0	0	0	0	0	0	0
9ff70ecfac2b290dbb5c3c66c22ea022	D_0__Bacteria;D_1__Bacteroidetes;D_2__Bacteroidia;D_3__Bacteroidales;D_4__Rikenellaceae;D_5__Alistipes;D_6__gut metagenome;D_7__;D_8__;D_9__;D_10__;D_11__;D_12__;D_13__;D_14__	4	0	0	0	0	0	0	0	0	0	0	0	0	0	0	0	0	0	0	0	0	0	0	0	0	0	0	0	0	4	0	0	0	0	0	0	0	0	0	0	0	0	0	0	0	0	0	0
bbd1886dbd0d160664b673a529607bcd	D_0__Bacteria;D_1__Bacteroidetes;D_2__Bacteroidia;D_3__Bacteroidales;D_4__Rikenellaceae;D_5__Alistipes;D_6__gut metagenome;D_7__;D_8__;D_9__;D_10__;D_11__;D_12__;D_13__;D_14__	87	0	0	0	0	0	0	0	0	0	0	87	0	0	0	0	0	0	0	0	0	0	0	0	0	0	0	0	0	0	0	0	0	0	0	0	0	0	0	0	0	0	0	0	0	0	0	0
d6d144883dfb400ebdad86e5ae834fa1	D_0__Bacteria;D_1__Bacteroidetes;D_2__Bacteroidia;D_3__Bacteroidales;D_4__Rikenellaceae;D_5__Alistipes;D_6__gut metagenome;D_7__;D_8__;D_9__;D_10__;D_11__;D_12__;D_13__;D_14__	5874	0	0	0	1141	0	0	0	0	0	0	0	0	0	658	37	0	0	0	0	0	10	0	0	0	0	0	10	0	0	0	0	0	0	0	0	0	0	0	0	0	0	0	94	0	0	0	0
f9b0124dd177881d4c76727d88534bb6	D_0__Bacteria;D_1__Bacteroidetes;D_2__Bacteroidia;D_3__Bacteroidales;D_4__Rikenellaceae;D_5__Alistipes;D_6__gut metagenome;D_7__;D_8__;D_9__;D_10__;D_11__;D_12__;D_13__;D_14__	8965	0	0	0	1620	0	0	0	0	0	0	0	0	0	1022	35	0	0	0	0	0	0	0	0	41	15	0	0	0	0	0	0	0	0	7	26	0	0	0	0	0	0	0	149	0	0	0	0
24e02ea8dd75138b2a34b316c69420f5	D_0__Bacteria;D_1__Bacteroidetes;D_2__Bacteroidia;D_3__Bacteroidales;D_4__Rikenellaceae;D_5__Alistipes;D_6__uncultured Alistipes sp.;D_7__;D_8__;D_9__;D_10__;D_11__;D_12__;D_13__;D_14__	37	0	0	0	0	0	0	0	0	0	0	0	0	0	0	0	0	0	0	0	0	0	0	0	0	0	0	0	0	0	0	0	0	0	0	0	0	0	0	0	0	0	0	0	0	0	0	0
7c0da729acb0272dff6859f07cecfa92	D_0__Bacteria;D_1__Bacteroidetes;D_2__Bacteroidia;D_3__Bacteroidales;D_4__Rikenellaceae;D_5__Alistipes;D_6__uncultured Alistipes sp.;D_7__;D_8__;D_9__;D_10__;D_11__;D_12__;D_13__;D_14__	52545	840	0	0	0	1374	1084	0	1107	1706	695	619	920	0	0	606	767	837	541	0	0	1514	719	0	600	488	166	326	1201	1206	5	936	1124	703	960	0	637	667	1107	416	781	287	10	0	743	930	1067	9
f77ec657cb67af60142872b2a1ed7d1b	D_0__Bacteria;D_1__Bacteroidetes;D_2__Bacteroidia;D_3__Bacteroidales;D_4__Rikenellaceae;D_5__Rikenellaceae RC9 gut group	222	0	0	0	0	0	0	0	0	0	0	0	0	0	0	0	0	0	0	0	0	0	0	0	0	0	0	0	0	0	0	0	0	0	0	0	36	0	0	0	0	0	0	0	0	0	0	0
6ac5330a25de6ff7b402ba70841992c4	D_0__Bacteria;D_1__Bacteroidetes;D_2__Bacteroidia;D_3__Bacteroidales;D_4__Rikenellaceae;D_5__Rikenellaceae RC9 gut group	275	0	0	0	0	0	0	0	0	0	0	0	0	0	0	0	0	0	0	0	0	0	0	0	0	0	0	0	0	0	0	0	0	0	0	0	0	0	0	0	0	0	0	0	0	0	0	0
d3e222c50c9401aef95313789153cf84	D_0__Bacteria;D_1__Bacteroidetes;D_2__Bacteroidia;D_3__Bacteroidales;D_4__Rikenellaceae;D_5__Rikenellaceae RC9 gut group;D_6__gut metagenome;D_7__;D_8__;D_9__;D_10__;D_11__;D_12__;D_13__;D_14__	181	0	0	0	0	0	0	0	0	0	0	0	0	0	0	0	0	0	0	0	0	0	0	0	0	0	0	0	0	0	0	0	0	0	0	0	0	0	0	0	0	0	0	0	0	0	0	0
56177afefcc14884825152a477f90cbf	D_0__Bacteria;D_1__Bacteroidetes;D_2__Bacteroidia;D_3__Bacteroidales;D_4__Rikenellaceae;D_5__Rikenellaceae RC9 gut group;D_6__uncultured bacterium;D_7__;D_8__;D_9__;D_10__;D_11__;D_12__;D_13__;D_14__	238	0	0	0	0	0	0	0	0	0	0	0	0	0	0	0	0	0	0	0	0	0	0	0	0	0	0	0	0	0	0	0	0	0	0	0	0	0	0	0	0	0	0	0	0	0	0	0
8e16a172201e28ce8ee1eae3d014cbb1	D_0__Bacteria;D_1__Bacteroidetes;D_2__Bacteroidia;D_3__Bacteroidales;D_4__Tannerellaceae;D_5__Parabacteroides	31	0	0	0	0	0	0	0	0	0	31	0	0	0	0	0	0	0	0	0	0	0	0	0	0	0	0	0	0	0	0	0	0	0	0	0	0	0	0	0	0	0	0	0	0	0	0	0
b7bcbd1b1b1903d80794fee797d7d1b3	D_0__Bacteria;D_1__Bacteroidetes;D_2__Bacteroidia;D_3__Bacteroidales;D_4__Tannerellaceae;D_5__Parabacteroides	42	0	0	0	0	0	0	0	0	0	0	0	0	0	0	0	0	0	0	0	0	0	0	0	0	0	0	0	0	0	0	0	0	0	0	0	42	0	0	0	0	0	0	0	0	0	0	0
2d3e0e8eb9aa28e3a5e2ad33723f3af9	D_0__Bacteria;D_1__Bacteroidetes;D_2__Bacteroidia;D_3__Bacteroidales;D_4__Tannerellaceae;D_5__Parabacteroides	48	0	0	0	0	0	0	0	0	0	0	0	0	0	0	0	0	0	0	0	0	0	0	0	0	0	0	0	0	0	0	0	0	0	0	0	0	0	0	0	0	0	0	0	0	0	0	0
9e4eab5e4abdc328db7468ef280e97cf	D_0__Bacteria;D_1__Bacteroidetes;D_2__Bacteroidia;D_3__Bacteroidales;D_4__Tannerellaceae;D_5__Parabacteroides	91	0	0	0	0	0	0	0	0	0	0	0	0	0	0	0	0	0	0	0	0	0	0	0	91	0	0	0	0	0	0	0	0	0	0	0	0	0	0	0	0	0	0	0	0	0	0	0
8182061cd5e8b71476fab7ecc885f218	D_0__Bacteria;D_1__Bacteroidetes;D_2__Bacteroidia;D_3__Bacteroidales;D_4__Tannerellaceae;D_5__Parabacteroides	232	0	0	0	0	0	0	0	0	0	0	0	0	0	0	0	0	0	0	0	0	0	0	0	0	0	0	0	0	0	0	0	0	0	0	0	0	0	0	0	0	0	0	0	0	170	0	0
8586e9d9d6fae9cf76fe27180c49c4ef	D_0__Bacteria;D_1__Bacteroidetes;D_2__Bacteroidia;D_3__Bacteroidales;D_4__Tannerellaceae;D_5__Parabacteroides	308	0	0	0	0	26	0	0	0	0	0	0	0	0	0	0	0	0	0	0	0	0	0	0	0	0	0	0	0	0	0	0	0	0	0	0	0	0	0	0	0	0	0	0	0	0	0	0
f41f0450e7d593a4038dc6f2e2e7f458	D_0__Bacteria;D_1__Bacteroidetes;D_2__Bacteroidia;D_3__Bacteroidales;D_4__Tannerellaceae;D_5__Parabacteroides	403	0	0	0	0	0	0	0	0	0	0	0	0	0	0	0	0	0	0	0	0	0	0	0	403	0	0	0	0	0	0	0	0	0	0	0	0	0	0	0	0	0	0	0	0	0	0	0
ce6de08d4c996a895402f60ea5968122	D_0__Bacteria;D_1__Bacteroidetes;D_2__Bacteroidia;D_3__Bacteroidales;D_4__Tannerellaceae;D_5__Parabacteroides	624	0	0	0	0	0	0	0	0	0	0	0	0	0	0	0	0	0	0	0	0	0	24	0	0	0	0	0	0	0	0	25	0	0	0	0	0	0	0	0	0	59	0	0	0	0	0	0
38bb5bd63343896ce2de7b8a1159551d	D_0__Bacteria;D_1__Bacteroidetes;D_2__Bacteroidia;D_3__Bacteroidales;D_4__Tannerellaceae;D_5__Parabacteroides	3021	0	0	70	0	126	0	0	0	0	0	0	0	0	384	0	0	0	0	0	0	0	0	0	103	148	16	49	0	0	0	0	0	0	0	0	48	68	0	0	694	26	0	0	0	0	93	0
991f67ea68f271b16fd1043e2ab77003	D_0__Bacteria;D_1__Bacteroidetes;D_2__Bacteroidia;D_3__Bacteroidales;D_4__Tannerellaceae;D_5__Parabacteroides	7823	35	0	32	381	29	0	0	0	0	82	0	81	0	197	52	82	0	0	362	187	75	38	0	108	0	21	0	0	40	0	0	68	81	78	0	64	182	110	0	0	61	0	0	0	267	84	200
5dcea418b8c59de7fc043f1a87a2a349	D_0__Bacteria;D_1__Bacteroidetes;D_2__Bacteroidia;D_3__Bacteroidales;D_4__Tannerellaceae;D_5__Parabacteroides	7842	0	0	0	159	0	199	182	269	3071	0	129	0	0	0	0	0	0	0	0	0	0	0	0	0	0	122	0	0	0	0	0	0	0	0	0	0	75	0	0	0	0	0	0	0	0	463	248
c113a424610123b0151b225ef4a23214	D_0__Bacteria;D_1__Bacteroidetes;D_2__Bacteroidia;D_3__Bacteroidales;D_4__Tannerellaceae;D_5__Parabacteroides	24745	539	577	290	59	0	285	201	415	0	56	142	207	329	0	285	201	183	525	0	0	153	266	275	236	269	56	274	602	300	0	742	314	109	332	907	258	0	340	0	772	61	488	0	1129	0	0	0
c54488d507a5ef4f39c15e3d8840a63f	D_0__Bacteria;D_1__Bacteroidetes;D_2__Bacteroidia;D_3__Bacteroidales;D_4__Tannerellaceae;D_5__Parabacteroides;D_6__gut metagenome;D_7__;D_8__;D_9__;D_10__;D_11__;D_12__;D_13__;D_14__	418	0	0	0	0	0	0	0	0	0	0	0	0	0	0	410	0	0	0	8	0	0	0	0	0	0	0	0	0	0	0	0	0	0	0	0	0	0	0	0	0	0	0	0	0	0	0	0
098f78774ff97400b9a63bd8d4822f32	D_0__Bacteria;D_1__Bacteroidetes;D_2__Bacteroidia;D_3__Bacteroidales;D_4__Tannerellaceae;D_5__Parabacteroides;D_6__Monocercomonoides sp. PA203;D_7__;D_8__;D_9__;D_10__;D_11__;D_12__;D_13__;D_14__	615	0	0	0	0	0	0	0	0	0	0	0	0	0	0	0	0	0	0	0	0	0	0	0	0	0	0	0	0	0	598	0	0	0	0	0	0	0	0	0	0	0	0	0	0	0	0	0
47b1c0f8531770f6be3c7a2f57da5109	D_0__Bacteria;D_1__Bacteroidetes;D_2__Bacteroidia;D_3__Bacteroidales;D_4__Tannerellaceae;D_5__Parabacteroides;D_6__Parabacteroides distasonis;D_7__;D_8__;D_9__;D_10__;D_11__;D_12__;D_13__;D_14__	34	0	0	0	0	0	0	0	0	0	0	0	0	0	0	0	0	0	0	0	0	0	0	0	0	0	0	0	0	0	0	0	0	0	0	0	34	0	0	0	0	0	0	0	0	0	0	0
dfe1b6e889c0613484c7288ed19eaafc	D_0__Bacteria;D_1__Bacteroidetes;D_2__Bacteroidia;D_3__Bacteroidales;D_4__Tannerellaceae;D_5__Parabacteroides;D_6__Parabacteroides distasonis;D_7__;D_8__;D_9__;D_10__;D_11__;D_12__;D_13__;D_14__	46	0	0	0	0	0	0	0	0	0	0	0	0	0	0	0	0	0	0	0	0	0	0	0	0	0	0	0	0	0	0	0	0	0	0	0	46	0	0	0	0	0	0	0	0	0	0	0
89a3bf47681af6ba751c4ad2f6a7f586	D_0__Bacteria;D_1__Bacteroidetes;D_2__Bacteroidia;D_3__Bacteroidales;D_4__Tannerellaceae;D_5__Parabacteroides;D_6__Parabacteroides distasonis;D_7__;D_8__;D_9__;D_10__;D_11__;D_12__;D_13__;D_14__	639	0	0	0	0	0	0	0	0	0	0	0	0	0	227	0	0	0	0	0	0	0	0	0	0	0	0	0	0	0	0	0	0	0	0	0	1	0	0	0	0	0	89	0	0	0	0	0
4a0915b29fa92d40f6293e480c751274	D_0__Bacteria;D_1__Bacteroidetes;D_2__Bacteroidia;D_3__Bacteroidales;D_4__Tannerellaceae;D_5__Parabacteroides;D_6__Parabacteroides distasonis;D_7__;D_8__;D_9__;D_10__;D_11__;D_12__;D_13__;D_14__	11239	72	0	0	0	139	0	0	0	0	0	38	0	145	502	0	0	253	115	0	0	189	111	312	0	58	0	69	0	104	0	177	0	0	150	0	88	0	0	142	0	10	566	109	190	68	0	0
f8f63922f890dc7c65eea39bcd1d403f	D_0__Bacteria;D_1__Bacteroidetes;D_2__Bacteroidia;D_3__Bacteroidales;D_4__Tannerellaceae;D_5__Parabacteroides;D_6__Parabacteroides faecis;D_7__;D_8__;D_9__;D_10__;D_11__;D_12__;D_13__;D_14__	45	0	0	0	0	0	0	0	0	0	0	0	0	0	0	0	0	0	0	0	0	0	0	0	0	0	0	0	0	0	0	0	0	0	0	0	0	0	0	0	0	0	0	0	0	0	0	0
44f1c91a51c74baed06a185a86c42602	D_0__Bacteria;D_1__Bacteroidetes;D_2__Bacteroidia;D_3__Bacteroidales;D_4__Tannerellaceae;D_5__Parabacteroides;D_6__Parabacteroides goldsteinii CL02T12C30;D_7__;D_8__;D_9__;D_10__;D_11__;D_12__;D_13__;D_14__	187	0	0	0	0	0	0	0	0	0	0	0	0	0	0	0	0	0	0	0	0	0	0	0	0	0	0	0	0	0	0	0	0	0	0	0	0	0	0	0	38	0	0	0	0	0	0	0
fe97ee40aa8f5f1f7a2d1cdbff9949e3	D_0__Bacteria;D_1__Bacteroidetes;D_2__Bacteroidia;D_3__Bacteroidales;D_4__Tannerellaceae;D_5__Parabacteroides;D_6__Parabacteroides goldsteinii CL02T12C30;D_7__;D_8__;D_9__;D_10__;D_11__;D_12__;D_13__;D_14__	231	0	0	0	0	0	0	0	0	0	0	0	0	0	0	0	0	0	0	0	0	0	0	0	0	0	0	53	0	0	0	0	0	22	0	0	0	0	0	0	48	0	0	0	0	0	0	0
e80ece73d057b10016ff1562a516b721	D_0__Bacteria;D_1__Bacteroidetes;D_2__Bacteroidia;D_3__Bacteroidales;D_4__Tannerellaceae;D_5__Parabacteroides;D_6__Parabacteroides johnsonii CL02T12C29;D_7__;D_8__;D_9__;D_10__;D_11__;D_12__;D_13__;D_14__	1940	0	0	0	0	180	0	0	0	0	0	0	0	0	0	0	0	0	0	0	0	0	0	0	0	0	0	0	0	0	0	0	0	0	0	0	0	99	0	110	0	0	0	0	0	102	280	0
83634a3af4ed1f340255a2279ce879dd	D_0__Bacteria;D_1__Bacteroidetes;D_2__Bacteroidia;D_3__Bacteroidales;D_4__Tannerellaceae;D_5__Parabacteroides;D_6__uncultured bacterium;D_7__;D_8__;D_9__;D_10__;D_11__;D_12__;D_13__;D_14__	38	0	0	0	0	0	0	0	0	0	0	0	0	0	0	0	0	0	0	0	0	0	0	0	0	0	0	0	0	0	0	0	0	0	0	0	0	0	0	0	0	0	0	0	0	0	0	0
805f61295766cea47ae9d1e4749bb087	D_0__Bacteria;D_1__Bacteroidetes;D_2__Bacteroidia;D_3__Bacteroidales;D_4__uncultured;D_5__gut metagenome;D_6__;D_7__;D_8__;D_9__;D_10__;D_11__;D_12__;D_13__;D_14__	178	0	0	0	0	0	0	0	0	0	0	0	126	0	0	0	0	0	0	0	0	0	0	0	0	0	0	0	0	0	0	0	0	0	0	0	0	0	0	0	0	0	0	0	0	0	0	0
6307c5492c06ae6081718ce9e8d08a6f	D_0__Bacteria;D_1__Bacteroidetes;D_2__Bacteroidia;D_3__Bacteroidales;D_4__uncultured;D_5__uncultured bacterium;D_6__;D_7__;D_8__;D_9__;D_10__;D_11__;D_12__;D_13__;D_14__	7	0	0	0	0	0	0	0	0	0	0	0	0	0	0	0	0	0	0	0	0	0	0	0	0	0	0	0	0	0	0	0	0	0	0	0	7	0	0	0	0	0	0	0	0	0	0	0
561df437193d78be4e1d75ae84f37600	D_0__Bacteria;D_1__Bacteroidetes;D_2__Bacteroidia;D_3__Bacteroidales;D_4__uncultured;D_5__uncultured bacterium;D_6__;D_7__;D_8__;D_9__;D_10__;D_11__;D_12__;D_13__;D_14__	83	0	0	0	0	0	0	0	0	0	0	0	0	0	0	0	0	0	0	0	0	0	0	0	0	0	0	0	0	0	0	0	0	0	0	0	0	0	0	0	0	0	0	0	0	0	0	0
c5626236c43d658927f637e2e823c0bd	D_0__Bacteria;D_1__Bacteroidetes;D_2__Bacteroidia;D_3__Chitinophagales;D_4__Saprospiraceae;D_5__uncultured	4	0	0	0	0	0	0	0	0	0	4	0	0	0	0	0	0	0	0	0	0	0	0	0	0	0	0	0	0	0	0	0	0	0	0	0	0	0	0	0	0	0	0	0	0	0	0	0
cf474a346e229e8e3a30385dbca0728e	D_0__Bacteria;D_1__Bacteroidetes;D_2__Bacteroidia;D_3__Chitinophagales;D_4__Saprospiraceae;D_5__uncultured;D_6__uncultured soil bacterium;D_7__;D_8__;D_9__;D_10__;D_11__;D_12__;D_13__;D_14__	4	4	0	0	0	0	0	0	0	0	0	0	0	0	0	0	0	0	0	0	0	0	0	0	0	0	0	0	0	0	0	0	0	0	0	0	0	0	0	0	0	0	0	0	0	0	0	0
ed5c8b67900475b3e4ba43782bb6289f	D_0__Bacteria;D_1__Bacteroidetes;D_2__Bacteroidia;D_3__Chitinophagales;D_4__uncultured;D_5__uncultured Saprospiraceae bacterium;D_6__;D_7__;D_8__;D_9__;D_10__;D_11__;D_12__;D_13__;D_14__	3	3	0	0	0	0	0	0	0	0	0	0	0	0	0	0	0	0	0	0	0	0	0	0	0	0	0	0	0	0	0	0	0	0	0	0	0	0	0	0	0	0	0	0	0	0	0	0
0146ce2b8c08d56eb864cd9f04399bab	D_0__Bacteria;D_1__Bacteroidetes;D_2__Bacteroidia;D_3__Flavobacteriales;D_4__Flavobacteriaceae;D_5__Capnocytophaga;D_6__Capnocytophaga gingivalis;D_7__;D_8__;D_9__;D_10__;D_11__;D_12__;D_13__;D_14__	3	0	0	0	0	0	0	0	0	0	0	3	0	0	0	0	0	0	0	0	0	0	0	0	0	0	0	0	0	0	0	0	0	0	0	0	0	0	0	0	0	0	0	0	0	0	0	0
64d4dc4bec438372125d05082efa42d1	D_0__Bacteria;D_1__Bacteroidetes;D_2__Bacteroidia;D_3__Flavobacteriales;D_4__Flavobacteriaceae;D_5__Flavobacterium	5	0	0	0	0	0	0	0	0	0	0	0	0	0	0	0	0	0	0	0	0	0	0	0	0	0	0	0	0	0	0	0	0	0	0	0	0	0	0	0	0	0	0	0	0	0	0	0
33f5dfac4c5caa85d1ebc3ca1e6191d8	D_0__Bacteria;D_1__Bacteroidetes;D_2__Bacteroidia;D_3__Flavobacteriales;D_4__Flavobacteriaceae;D_5__uncultured;D_6__gut metagenome;D_7__;D_8__;D_9__;D_10__;D_11__;D_12__;D_13__;D_14__	6	0	0	0	0	0	0	0	0	0	6	0	0	0	0	0	0	0	0	0	0	0	0	0	0	0	0	0	0	0	0	0	0	0	0	0	0	0	0	0	0	0	0	0	0	0	0	0
31cbdbe75819cc646bf51d3d2151ab28	D_0__Bacteria;D_1__Bacteroidetes;D_2__Bacteroidia;D_3__Flavobacteriales;D_4__Flavobacteriaceae;D_5__uncultured;D_6__gut metagenome;D_7__;D_8__;D_9__;D_10__;D_11__;D_12__;D_13__;D_14__	11	0	0	0	0	0	0	0	0	0	0	0	0	0	0	0	0	0	0	0	0	0	0	0	0	0	0	0	0	0	0	0	0	0	0	0	0	0	0	0	0	0	0	0	0	0	0	0
06a4a305384a73d181a0182ce282a006	D_0__Bacteria;D_1__Bacteroidetes;D_2__Bacteroidia;D_3__Flavobacteriales;D_4__Flavobacteriaceae;D_5__uncultured;D_6__gut metagenome;D_7__;D_8__;D_9__;D_10__;D_11__;D_12__;D_13__;D_14__	156	0	0	0	0	156	0	0	0	0	0	0	0	0	0	0	0	0	0	0	0	0	0	0	0	0	0	0	0	0	0	0	0	0	0	0	0	0	0	0	0	0	0	0	0	0	0	0
c5d221ba93fea7259f81ea334d112ba6	D_0__Bacteria;D_1__Bacteroidetes;D_2__Bacteroidia;D_3__Flavobacteriales;D_4__Flavobacteriaceae;D_5__uncultured;D_6__gut metagenome;D_7__;D_8__;D_9__;D_10__;D_11__;D_12__;D_13__;D_14__	266	0	0	0	0	0	0	0	0	0	0	0	0	0	0	0	0	0	0	0	0	0	0	0	139	0	0	0	0	0	0	0	0	0	0	0	0	0	0	0	0	0	0	27	0	0	0	0
2f616178199ab97c011357772b136d67	D_0__Bacteria;D_1__Bacteroidetes;D_2__Bacteroidia;D_3__Flavobacteriales;D_4__Flavobacteriaceae;D_5__uncultured;D_6__gut metagenome;D_7__;D_8__;D_9__;D_10__;D_11__;D_12__;D_13__;D_14__	275	0	0	0	0	0	0	0	0	0	0	13	0	0	0	0	0	0	0	0	0	0	0	0	0	0	30	0	0	0	0	0	0	0	0	0	0	0	0	0	0	0	0	0	0	0	0	0
61e2920bfee6566a97347ebbee702062	D_0__Bacteria;D_1__Bacteroidetes;D_2__Bacteroidia;D_3__Flavobacteriales;D_4__Flavobacteriaceae;D_5__uncultured;D_6__gut metagenome;D_7__;D_8__;D_9__;D_10__;D_11__;D_12__;D_13__;D_14__	480	0	0	0	0	0	0	0	0	0	0	0	0	0	0	0	0	0	0	0	0	0	0	0	0	0	43	0	0	0	0	0	0	0	0	0	0	0	0	0	0	0	0	0	0	0	0	0
222ada54cc4be095a6d90c7791946c68	D_0__Bacteria;D_1__Bacteroidetes;D_2__Bacteroidia;D_3__Flavobacteriales;D_4__Weeksellaceae;D_5__Bergeyella;D_6__Bergeyella sp. AF14;D_7__;D_8__;D_9__;D_10__;D_11__;D_12__;D_13__;D_14__	2	0	0	0	0	0	0	0	0	0	0	0	0	0	0	0	0	0	0	0	0	0	2	0	0	0	0	0	0	0	0	0	0	0	0	0	0	0	0	0	0	0	0	0	0	0	0	0
d4e3486623eb328588ac5e3a2baaa92c	D_0__Bacteria;D_1__Bacteroidetes;D_2__Bacteroidia;D_3__Flavobacteriales;D_4__Weeksellaceae;D_5__Bergeyella;D_6__uncultured bacterium;D_7__;D_8__;D_9__;D_10__;D_11__;D_12__;D_13__;D_14__	11	0	0	0	0	0	0	0	0	11	0	0	0	0	0	0	0	0	0	0	0	0	0	0	0	0	0	0	0	0	0	0	0	0	0	0	0	0	0	0	0	0	0	0	0	0	0	0
a17ec37d80b544a5651728e59f724530	D_0__Bacteria;D_1__Bacteroidetes;D_2__Bacteroidia;D_3__Flavobacteriales;D_4__Weeksellaceae;D_5__Bergeyella;D_6__uncultured bacterium;D_7__;D_8__;D_9__;D_10__;D_11__;D_12__;D_13__;D_14__	17	0	0	0	0	0	0	0	0	0	0	7	0	0	0	0	0	0	0	0	0	0	0	0	0	0	0	0	0	0	0	0	0	0	0	0	0	5	0	0	0	0	0	0	0	0	0	0
589e5bc086226dd91c2a7e1a723df7c7	D_0__Bacteria;D_1__Bacteroidetes;D_2__Bacteroidia;D_3__Flavobacteriales;D_4__Weeksellaceae;D_5__Chryseobacterium	3	0	0	0	0	0	0	0	0	0	0	0	0	0	0	0	0	0	0	0	0	0	0	0	0	0	0	3	0	0	0	0	0	0	0	0	0	0	0	0	0	0	0	0	0	0	0	0
702984bd4594f931bdb71717dd664b9b	D_0__Bacteria;D_1__Bacteroidetes;D_2__Bacteroidia;D_3__Sphingobacteriales;D_4__Sphingobacteriaceae;D_5__Mucilaginibacter	3	0	0	0	0	0	0	0	0	0	3	0	0	0	0	0	0	0	0	0	0	0	0	0	0	0	0	0	0	0	0	0	0	0	0	0	0	0	0	0	0	0	0	0	0	0	0	0
a4c73730834b6c8ddaf28785df83d99f	D_0__Bacteria;D_1__Cyanobacteria;D_2__Melainabacteria;D_3__Gastranaerophilales	8	0	0	0	0	0	0	0	0	0	0	8	0	0	0	0	0	0	0	0	0	0	0	0	0	0	0	0	0	0	0	0	0	0	0	0	0	0	0	0	0	0	0	0	0	0	0	0
3d73e1d1ad6996a202c637fbcb655781	D_0__Bacteria;D_1__Cyanobacteria;D_2__Melainabacteria;D_3__Gastranaerophilales	11	0	0	0	0	0	0	0	0	0	0	11	0	0	0	0	0	0	0	0	0	0	0	0	0	0	0	0	0	0	0	0	0	0	0	0	0	0	0	0	0	0	0	0	0	0	0	0
79459e75e715d7efcacf8252a19ee8ac	D_0__Bacteria;D_1__Cyanobacteria;D_2__Melainabacteria;D_3__Gastranaerophilales	11	0	0	0	0	0	0	0	0	0	0	11	0	0	0	0	0	0	0	0	0	0	0	0	0	0	0	0	0	0	0	0	0	0	0	0	0	0	0	0	0	0	0	0	0	0	0	0
fd0c596b49e51952a4d816b033c62f26	D_0__Bacteria;D_1__Cyanobacteria;D_2__Melainabacteria;D_3__Gastranaerophilales	11	0	0	0	0	0	0	0	0	0	0	0	0	0	0	0	0	0	0	0	0	0	0	0	0	0	0	0	0	0	0	0	0	0	0	0	0	0	0	0	0	0	0	0	0	0	0	0
49d67f4f5fcb435d9ed775ee83ec3cdf	D_0__Bacteria;D_1__Cyanobacteria;D_2__Melainabacteria;D_3__Gastranaerophilales	15	0	0	0	0	0	0	0	0	0	0	0	0	0	0	0	0	0	0	0	0	0	0	0	0	0	0	0	0	0	0	0	0	0	0	0	0	0	0	0	0	0	0	0	0	0	0	0
7475798790cde9ef5705b2632bf92105	D_0__Bacteria;D_1__Cyanobacteria;D_2__Melainabacteria;D_3__Gastranaerophilales	29	0	0	0	0	0	0	0	0	0	0	0	0	0	0	0	0	0	0	0	0	0	0	0	0	0	10	0	0	0	0	0	0	0	19	0	0	0	0	0	0	0	0	0	0	0	0	0
ad75f13abcd3d8beae4289c2dd77456b	D_0__Bacteria;D_1__Cyanobacteria;D_2__Melainabacteria;D_3__Gastranaerophilales	40	0	0	0	0	0	0	0	0	0	0	0	0	0	0	0	0	0	0	0	0	0	0	0	0	0	0	0	0	0	0	0	0	0	0	0	0	0	0	0	0	0	0	0	0	0	0	0
88d07fe98a5a0b98914b47929b7ec549	D_0__Bacteria;D_1__Cyanobacteria;D_2__Melainabacteria;D_3__Gastranaerophilales	93	0	0	0	0	0	0	0	0	0	0	0	0	0	0	0	0	0	0	0	0	0	0	0	0	0	0	0	0	0	0	0	0	0	0	0	0	0	0	0	0	0	0	0	0	0	0	0
d03e5498d8d164135f65c346445226a5	D_0__Bacteria;D_1__Cyanobacteria;D_2__Melainabacteria;D_3__Gastranaerophilales	151	0	0	0	0	0	0	0	0	0	0	0	0	0	0	0	0	0	0	0	0	0	0	0	0	0	0	0	0	0	0	151	0	0	0	0	0	0	0	0	0	0	0	0	0	0	0	0
1e629dd3b9fc3771f1451b44a3948417	D_0__Bacteria;D_1__Cyanobacteria;D_2__Melainabacteria;D_3__Gastranaerophilales	155	0	0	0	0	0	0	0	0	0	0	0	0	0	0	0	0	0	0	0	0	0	0	0	0	0	0	0	0	0	0	0	0	75	0	0	0	0	0	0	0	0	0	0	0	0	0	0
945113570dfe5fbd1db538a673cc3086	D_0__Bacteria;D_1__Cyanobacteria;D_2__Melainabacteria;D_3__Gastranaerophilales	163	0	0	0	0	0	0	0	0	0	0	0	0	0	0	0	0	0	0	0	0	0	0	0	0	0	0	0	0	0	0	0	0	0	0	0	0	0	0	0	0	0	0	0	0	0	0	0
f561a754ada91771fdb5f46bc6ca945d	D_0__Bacteria;D_1__Cyanobacteria;D_2__Melainabacteria;D_3__Gastranaerophilales	563	0	0	0	0	0	0	0	0	0	563	0	0	0	0	0	0	0	0	0	0	0	0	0	0	0	0	0	0	0	0	0	0	0	0	0	0	0	0	0	0	0	0	0	0	0	0	0
0216d7333e386fda0ff6a11d660d9214	D_0__Bacteria;D_1__Cyanobacteria;D_2__Melainabacteria;D_3__Gastranaerophilales	1844	0	0	0	0	0	0	0	0	0	0	0	0	0	0	0	0	0	0	0	0	0	0	0	0	0	0	0	0	0	0	0	0	0	0	0	0	0	0	0	0	0	0	0	0	0	0	0
763fcd66656090f59fd2d3898cc73a20	D_0__Bacteria;D_1__Cyanobacteria;D_2__Melainabacteria;D_3__Gastranaerophilales	1926	0	0	0	0	0	28	0	0	0	650	0	0	0	0	0	0	0	0	0	0	33	0	0	0	0	0	0	0	0	0	0	0	0	0	0	0	0	0	0	0	0	0	0	0	0	0	0
091239eddabca91368da2e7f308b46d3	D_0__Bacteria;D_1__Cyanobacteria;D_2__Melainabacteria;D_3__Gastranaerophilales	2942	21	0	0	0	0	0	0	81	0	969	46	0	0	0	0	0	0	0	0	0	0	0	0	0	30	0	0	0	0	0	0	0	0	0	0	0	0	0	0	0	0	0	0	0	0	0	0
f6f4f49c6a1d572cc24738f4ad0bdf43	D_0__Bacteria;D_1__Cyanobacteria;D_2__Melainabacteria;D_3__Gastranaerophilales;D_4__Candidatus Melainabacteria bacterium MEL.A1;D_5__;D_6__;D_7__;D_8__;D_9__;D_10__;D_11__;D_12__;D_13__;D_14__	5	0	0	0	0	0	0	0	0	0	0	0	0	0	0	0	0	0	0	0	0	0	0	0	0	0	0	0	0	0	0	0	0	0	0	0	0	0	0	0	0	0	0	0	0	0	0	5
6b43045ecb326d689ae78248cc9665ed	D_0__Bacteria;D_1__Cyanobacteria;D_2__Melainabacteria;D_3__Gastranaerophilales;D_4__Candidatus Melainabacteria bacterium MEL.A1;D_5__;D_6__;D_7__;D_8__;D_9__;D_10__;D_11__;D_12__;D_13__;D_14__	86	0	0	0	0	0	0	0	0	0	0	0	0	0	0	0	0	0	0	0	0	0	0	0	0	0	0	0	0	86	0	0	0	0	0	0	0	0	0	0	0	0	0	0	0	0	0	0
854d07c414b54b8e86640a47ceb98612	D_0__Bacteria;D_1__Cyanobacteria;D_2__Melainabacteria;D_3__Gastranaerophilales;D_4__Clostridium sp. CAG:306;D_5__;D_6__;D_7__;D_8__;D_9__;D_10__;D_11__;D_12__;D_13__;D_14__	9	0	0	0	0	0	0	0	0	0	0	0	0	0	0	0	0	0	0	0	0	0	0	0	0	0	0	0	0	0	0	0	0	0	0	0	0	0	0	0	0	0	0	0	0	0	0	0
6185f79ecc20bfcbef59ede64d0135d3	D_0__Bacteria;D_1__Cyanobacteria;D_2__Melainabacteria;D_3__Gastranaerophilales;D_4__gut metagenome;D_5__;D_6__;D_7__;D_8__;D_9__;D_10__;D_11__;D_12__;D_13__;D_14__	4	0	0	0	0	0	0	0	0	0	0	0	0	0	0	0	0	0	0	0	0	0	0	0	0	0	0	0	0	0	0	0	0	0	0	0	0	0	0	0	0	0	0	0	0	0	0	0
0997b6767728a3293a17f4d6a12182c6	D_0__Bacteria;D_1__Cyanobacteria;D_2__Melainabacteria;D_3__Gastranaerophilales;D_4__uncultured bacterium;D_5__;D_6__;D_7__;D_8__;D_9__;D_10__;D_11__;D_12__;D_13__;D_14__	10	0	0	0	0	0	0	0	0	0	0	0	0	0	0	0	0	0	0	0	0	0	0	0	0	0	0	0	0	0	0	0	0	0	0	0	0	0	0	0	0	0	0	0	0	0	0	0
c09ba9d960af32e2e47e4b2ac4014388	D_0__Bacteria;D_1__Cyanobacteria;D_2__Melainabacteria;D_3__Gastranaerophilales;D_4__uncultured bacterium;D_5__;D_6__;D_7__;D_8__;D_9__;D_10__;D_11__;D_12__;D_13__;D_14__	13	0	0	0	0	0	0	0	0	0	0	0	0	0	0	0	0	0	0	0	0	0	0	0	0	0	0	0	0	0	0	0	0	0	0	0	0	0	0	0	0	0	0	0	0	0	0	0
53803b8a14cba20171ac1f48d6175f22	D_0__Bacteria;D_1__Cyanobacteria;D_2__Melainabacteria;D_3__Gastranaerophilales;D_4__uncultured bacterium;D_5__;D_6__;D_7__;D_8__;D_9__;D_10__;D_11__;D_12__;D_13__;D_14__	21	0	0	0	0	0	0	0	0	0	0	0	0	0	0	0	0	0	0	0	0	0	0	0	0	0	0	0	0	0	0	0	0	0	0	0	0	0	0	0	0	0	0	0	0	0	0	0
98f52b7ab408e4b26d944f4e5909c548	D_0__Bacteria;D_1__Cyanobacteria;D_2__Melainabacteria;D_3__Gastranaerophilales;D_4__uncultured bacterium;D_5__;D_6__;D_7__;D_8__;D_9__;D_10__;D_11__;D_12__;D_13__;D_14__	179	0	0	0	0	0	0	0	0	0	0	0	0	0	0	0	0	0	0	0	0	0	0	0	0	0	0	0	0	0	0	0	0	0	0	0	0	0	0	0	0	0	0	0	0	0	0	0
fda66a17207f145e279ba5989b5ef7a7	D_0__Bacteria;D_1__Cyanobacteria;D_2__Melainabacteria;D_3__Gastranaerophilales;D_4__uncultured bacterium;D_5__;D_6__;D_7__;D_8__;D_9__;D_10__;D_11__;D_12__;D_13__;D_14__	250	0	181	0	0	0	0	0	0	0	0	0	0	0	0	0	0	0	0	0	0	0	0	0	0	0	0	0	0	0	0	0	0	0	0	0	0	0	0	0	0	0	0	0	0	0	0	0
27e9ccef91df560145f3d77a5d10eb9d	D_0__Bacteria;D_1__Cyanobacteria;D_2__Melainabacteria;D_3__Gastranaerophilales;D_4__uncultured bacterium;D_5__;D_6__;D_7__;D_8__;D_9__;D_10__;D_11__;D_12__;D_13__;D_14__	263	0	0	0	0	0	0	0	0	0	0	0	0	0	0	0	0	0	0	0	0	0	0	0	0	0	0	0	0	0	0	0	0	0	0	0	0	0	0	0	0	0	0	116	0	0	0	0
6e558155c736e2d277df085f8a8ee61a	D_0__Bacteria;D_1__Cyanobacteria;D_2__Melainabacteria;D_3__Gastranaerophilales;D_4__uncultured bacterium;D_5__;D_6__;D_7__;D_8__;D_9__;D_10__;D_11__;D_12__;D_13__;D_14__	326	0	0	0	0	0	0	0	0	0	0	0	0	0	0	0	0	0	0	0	0	0	0	0	0	0	0	0	0	0	0	0	0	0	0	0	0	0	0	0	0	0	0	0	0	0	0	0
3faee929a6530604f7e727e66084bbca	D_0__Bacteria;D_1__Cyanobacteria;D_2__Melainabacteria;D_3__Gastranaerophilales;D_4__uncultured cyanobacterium;D_5__;D_6__;D_7__;D_8__;D_9__;D_10__;D_11__;D_12__;D_13__;D_14__	111	0	0	0	0	0	0	0	0	0	0	0	0	0	0	0	0	0	0	0	0	0	0	0	0	0	0	0	0	0	0	111	0	0	0	0	0	0	0	0	0	0	0	0	0	0	0	0
26744860a5e1ff390538fd03e0975d12	D_0__Bacteria;D_1__Cyanobacteria;D_2__Oxyphotobacteria;D_3__Chloroplast	3	0	0	0	0	0	0	0	0	0	0	0	0	0	0	0	0	0	0	0	0	3	0	0	0	0	0	0	0	0	0	0	0	0	0	0	0	0	0	0	0	0	0	0	0	0	0	0
895e31bbbce3cb07f644bf51d9d166dd	D_0__Bacteria;D_1__Cyanobacteria;D_2__Oxyphotobacteria;D_3__Chloroplast	4	0	0	0	0	0	0	0	0	0	0	0	0	0	0	0	0	0	0	0	0	0	0	0	0	0	0	0	0	0	0	0	0	0	0	0	0	0	0	0	0	0	0	0	0	0	0	0
1045eb39a77f2a922742fda8dba66b52	D_0__Bacteria;D_1__Cyanobacteria;D_2__Oxyphotobacteria;D_3__Chloroplast	5	0	0	0	0	0	0	0	0	0	0	0	0	0	0	0	0	0	5	0	0	0	0	0	0	0	0	0	0	0	0	0	0	0	0	0	0	0	0	0	0	0	0	0	0	0	0	0
ca7613fe0e7964efd12116210e315c14	D_0__Bacteria;D_1__Cyanobacteria;D_2__Oxyphotobacteria;D_3__Chloroplast	9	9	0	0	0	0	0	0	0	0	0	0	0	0	0	0	0	0	0	0	0	0	0	0	0	0	0	0	0	0	0	0	0	0	0	0	0	0	0	0	0	0	0	0	0	0	0	0
bb2f918ec61ef92eba0d5e60d2878c90	D_0__Bacteria;D_1__Cyanobacteria;D_2__Oxyphotobacteria;D_3__Chloroplast	28	0	0	0	0	0	0	0	0	0	0	0	0	0	0	0	0	0	0	0	0	0	0	0	0	0	0	0	0	0	0	0	0	0	0	0	0	0	0	0	0	0	0	0	0	0	0	0
a4b0d7f73fee0576f07f2ff8c205ed76	D_0__Bacteria;D_1__Cyanobacteria;D_2__Oxyphotobacteria;D_3__Chloroplast	58	0	0	0	0	0	0	0	0	0	0	0	0	0	0	0	0	0	0	0	0	0	0	0	0	0	0	0	10	0	0	0	0	0	0	0	0	4	0	0	0	0	0	0	0	0	0	0
00687ed0eb93bc1ebf5c34f845887aa3	D_0__Bacteria;D_1__Cyanobacteria;D_2__Oxyphotobacteria;D_3__Chloroplast;D_4__Epipyxis sp. PR26KG;D_5__;D_6__;D_7__;D_8__;D_9__;D_10__;D_11__;D_12__;D_13__;D_14__	6	0	0	0	0	0	0	0	6	0	0	0	0	0	0	0	0	0	0	0	0	0	0	0	0	0	0	0	0	0	0	0	0	0	0	0	0	0	0	0	0	0	0	0	0	0	0	0
d800154534e54c062a537657ef083f73	D_0__Bacteria;D_1__Cyanobacteria;D_2__Oxyphotobacteria;D_3__Chloroplast;D_4__Epipyxis sp. PR26KG;D_5__;D_6__;D_7__;D_8__;D_9__;D_10__;D_11__;D_12__;D_13__;D_14__	12	0	0	0	0	0	0	0	0	0	0	0	0	0	0	0	0	0	0	0	0	0	0	0	12	0	0	0	0	0	0	0	0	0	0	0	0	0	0	0	0	0	0	0	0	0	0	0
ab496e27df16e9f4a38640e770d89993	D_0__Bacteria;D_1__Cyanobacteria;D_2__Oxyphotobacteria;D_3__Chloroplast;D_4__Epipyxis sp. PR26KG;D_5__;D_6__;D_7__;D_8__;D_9__;D_10__;D_11__;D_12__;D_13__;D_14__	15	0	15	0	0	0	0	0	0	0	0	0	0	0	0	0	0	0	0	0	0	0	0	0	0	0	0	0	0	0	0	0	0	0	0	0	0	0	0	0	0	0	0	0	0	0	0	0
6fd5014a3ce7df22d2614512dbb9149d	D_0__Bacteria;D_1__Cyanobacteria;D_2__Oxyphotobacteria;D_3__Chloroplast;D_4__Epipyxis sp. PR26KG;D_5__;D_6__;D_7__;D_8__;D_9__;D_10__;D_11__;D_12__;D_13__;D_14__	38	13	0	5	0	0	0	0	0	0	20	0	0	0	0	0	0	0	0	0	0	0	0	0	0	0	0	0	0	0	0	0	0	0	0	0	0	0	0	0	0	0	0	0	0	0	0	0
6fd0060fdf5d50e194e9884c2e7f8770	D_0__Bacteria;D_1__Elusimicrobia;D_2__Elusimicrobia;D_3__Elusimicrobiales;D_4__Elusimicrobiaceae;D_5__Elusimicrobium;D_6__uncultured bacterium;D_7__;D_8__;D_9__;D_10__;D_11__;D_12__;D_13__;D_14__	11	0	0	0	0	0	0	0	0	0	0	0	0	0	0	0	0	0	0	0	0	0	0	0	0	0	0	0	0	0	0	0	0	0	0	0	0	0	0	0	0	0	0	0	0	0	0	0
5ce98d842cdcb6b27d45f89b8ee30e74	D_0__Bacteria;D_1__Epsilonbacteraeota;D_2__Campylobacteria;D_3__Campylobacterales;D_4__Campylobacteraceae;D_5__Campylobacter	3	0	0	0	0	0	0	0	0	0	0	0	0	0	0	0	0	0	0	0	0	0	0	0	0	0	0	0	0	0	0	0	0	0	0	0	0	0	0	0	0	0	0	0	0	0	0	0
7d73d1a95b20d610065845f9cf3c1342	D_0__Bacteria;D_1__Epsilonbacteraeota;D_2__Campylobacteria;D_3__Campylobacterales;D_4__Campylobacteraceae;D_5__Campylobacter	3	0	0	0	0	0	0	0	0	0	0	0	0	0	0	0	0	0	0	0	0	0	0	0	0	0	0	0	0	0	0	0	0	0	0	0	0	3	0	0	0	0	0	0	0	0	0	0
eb84c6cd2d46a89f75d94db17fac01df	D_0__Bacteria;D_1__Epsilonbacteraeota;D_2__Campylobacteria;D_3__Campylobacterales;D_4__Campylobacteraceae;D_5__Campylobacter	3	0	0	0	0	0	0	0	0	0	0	0	0	0	0	0	0	0	0	0	0	0	0	3	0	0	0	0	0	0	0	0	0	0	0	0	0	0	0	0	0	0	0	0	0	0	0	0
ae1f98047c79970d08e4b4b410a7e682	D_0__Bacteria;D_1__Epsilonbacteraeota;D_2__Campylobacteria;D_3__Campylobacterales;D_4__Campylobacteraceae;D_5__Campylobacter	4	0	0	0	0	0	0	0	0	0	0	0	0	0	0	0	0	0	0	0	0	0	0	0	0	0	0	0	0	0	0	0	0	0	0	0	0	0	0	0	0	0	0	0	0	0	0	0
b981f83578c249ffd4b38abf882ddca3	D_0__Bacteria;D_1__Epsilonbacteraeota;D_2__Campylobacteria;D_3__Campylobacterales;D_4__Campylobacteraceae;D_5__Campylobacter	4	0	4	0	0	0	0	0	0	0	0	0	0	0	0	0	0	0	0	0	0	0	0	0	0	0	0	0	0	0	0	0	0	0	0	0	0	0	0	0	0	0	0	0	0	0	0	0
ea4000805eb64112cc2bfdf698c7313a	D_0__Bacteria;D_1__Epsilonbacteraeota;D_2__Campylobacteria;D_3__Campylobacterales;D_4__Campylobacteraceae;D_5__Campylobacter;D_6__Campylobacter rectus;D_7__;D_8__;D_9__;D_10__;D_11__;D_12__;D_13__;D_14__	2	0	0	0	0	0	0	0	0	0	0	0	0	0	0	0	0	0	2	0	0	0	0	0	0	0	0	0	0	0	0	0	0	0	0	0	0	0	0	0	0	0	0	0	0	0	0	0
56e611c37f66ba6c959eb4665689f2e6	D_0__Bacteria;D_1__Epsilonbacteraeota;D_2__Campylobacteria;D_3__Campylobacterales;D_4__Campylobacteraceae;D_5__Campylobacter;D_6__Campylobacter ureolyticus ACS-301-V-Sch3b;D_7__;D_8__;D_9__;D_10__;D_11__;D_12__;D_13__;D_14__	5	0	0	5	0	0	0	0	0	0	0	0	0	0	0	0	0	0	0	0	0	0	0	0	0	0	0	0	0	0	0	0	0	0	0	0	0	0	0	0	0	0	0	0	0	0	0	0
99ee2981de34784942ce8391dde59b99	D_0__Bacteria;D_1__Epsilonbacteraeota;D_2__Campylobacteria;D_3__Campylobacterales;D_4__Campylobacteraceae;D_5__Campylobacter;D_6__unidentified;D_7__;D_8__;D_9__;D_10__;D_11__;D_12__;D_13__;D_14__	3	0	0	0	0	0	0	0	0	0	0	0	0	0	0	0	0	0	0	0	0	0	0	0	0	0	0	0	0	0	0	0	0	0	0	0	0	0	0	0	0	0	0	0	0	0	0	0
690f8cddbd57e05830c4252bc83c0011	D_0__Bacteria;D_1__Epsilonbacteraeota;D_2__Campylobacteria;D_3__Campylobacterales;D_4__Campylobacteraceae;D_5__Campylobacter;D_6__unidentified;D_7__;D_8__;D_9__;D_10__;D_11__;D_12__;D_13__;D_14__	5	0	0	0	0	0	0	0	0	0	0	0	0	0	0	0	0	0	0	0	0	0	0	0	0	0	0	0	0	0	0	0	0	0	0	0	0	0	0	0	0	0	0	0	0	0	0	0
93f62b9cb91b2f4e3399d19b5c9f9d5e	D_0__Bacteria;D_1__Epsilonbacteraeota;D_2__Campylobacteria;D_3__Campylobacterales;D_4__Campylobacteraceae;D_5__Campylobacter;D_6__unidentified;D_7__;D_8__;D_9__;D_10__;D_11__;D_12__;D_13__;D_14__	19	0	0	0	0	0	0	0	0	0	0	0	0	0	0	0	0	0	0	0	0	0	0	0	17	0	0	0	0	0	0	0	0	0	0	0	0	0	0	0	0	0	0	0	0	0	0	0
a5448d69d9956d0ede697db328e1865b	D_0__Bacteria;D_1__Firmicutes;D_2__Bacilli;D_3__Bacillales;D_4__Bacillaceae;D_5__Bacillus	37	0	0	0	0	0	0	0	0	0	0	0	0	0	0	0	0	0	0	0	0	0	0	0	0	0	0	0	0	0	0	0	0	0	0	0	0	0	0	0	0	0	0	0	0	0	0	0
cd8c3310bd80b25c423807b965902afd	D_0__Bacteria;D_1__Firmicutes;D_2__Bacilli;D_3__Bacillales;D_4__Family XI;D_5__Gemella	14	0	0	0	0	0	0	0	0	0	0	0	0	0	0	0	0	0	0	0	0	0	0	0	0	0	0	0	0	0	0	0	0	0	0	0	0	0	0	0	14	0	0	0	0	0	0	0
cddcd58b3049e2f38918ccb96f321b32	D_0__Bacteria;D_1__Firmicutes;D_2__Bacilli;D_3__Bacillales;D_4__Family XI;D_5__Gemella	251	0	0	0	0	20	0	15	0	29	0	13	0	22	0	0	25	0	0	13	0	0	11	0	0	0	0	0	0	0	0	0	0	0	0	0	0	0	0	0	0	0	0	0	0	0	0	13
597a0fb76180c2ac4309087f54223b6f	D_0__Bacteria;D_1__Firmicutes;D_2__Bacilli;D_3__Bacillales;D_4__Family XI;D_5__Gemella;D_6__Gemella asaccharolytica;D_7__;D_8__;D_9__;D_10__;D_11__;D_12__;D_13__;D_14__	64	0	0	0	0	0	0	0	0	0	0	0	0	0	0	0	0	0	0	0	0	0	0	0	0	0	0	0	0	0	0	0	0	0	0	0	0	0	0	0	64	0	0	0	0	0	0	0
5393fabb94fe0a0d0416193205adad29	D_0__Bacteria;D_1__Firmicutes;D_2__Bacilli;D_3__Bacillales;D_4__Listeriaceae;D_5__Listeria	48	0	0	0	0	0	0	0	0	0	0	0	0	0	0	0	0	0	0	0	0	0	0	0	0	0	0	0	48	0	0	0	0	0	0	0	0	0	0	0	0	0	0	0	0	0	0	0
b0d2e2726058cc7f88f18f59732acb1c	D_0__Bacteria;D_1__Firmicutes;D_2__Bacilli;D_3__Bacillales;D_4__Listeriaceae;D_5__Listeria	48	0	0	0	0	0	0	0	0	0	0	0	0	0	0	0	0	0	0	0	0	0	0	0	0	0	0	0	48	0	0	0	0	0	0	0	0	0	0	0	0	0	0	0	0	0	0	0
764b90751ead1e964eb4592e1ded0065	D_0__Bacteria;D_1__Firmicutes;D_2__Bacilli;D_3__Bacillales;D_4__Staphylococcaceae;D_5__Staphylococcus	18	0	0	0	0	0	0	0	0	0	0	0	0	0	0	0	0	0	0	0	0	0	0	18	0	0	0	0	0	0	0	0	0	0	0	0	0	0	0	0	0	0	0	0	0	0	0	0
89c738f7d42ccc9ae9ab8289601ddce9	D_0__Bacteria;D_1__Firmicutes;D_2__Bacilli;D_3__Bacillales;D_4__Staphylococcaceae;D_5__Staphylococcus	472	0	37	0	0	0	0	0	0	0	0	0	0	0	0	13	0	0	24	0	0	0	0	51	43	42	0	29	23	0	46	0	0	0	36	0	0	0	53	0	0	0	0	0	0	0	0	0
1650ae0b2ce7a24b18962e044c208383	D_0__Bacteria;D_1__Firmicutes;D_2__Bacilli;D_3__Lactobacillales;D_4__Aerococcaceae;D_5__Aerococcus;D_6__Aerococcus christensenii;D_7__;D_8__;D_9__;D_10__;D_11__;D_12__;D_13__;D_14__	24	0	0	0	0	0	0	0	0	0	0	0	0	0	0	0	0	0	0	0	0	0	0	0	0	0	0	0	0	0	0	0	0	0	0	0	0	0	0	0	24	0	0	0	0	0	0	0
6f5878dba6eaf82952b962f511cd7137	D_0__Bacteria;D_1__Firmicutes;D_2__Bacilli;D_3__Lactobacillales;D_4__Aerococcaceae;D_5__Aerococcus;D_6__Aerococcus christensenii;D_7__;D_8__;D_9__;D_10__;D_11__;D_12__;D_13__;D_14__	25	0	0	0	0	0	0	0	0	0	0	0	0	0	0	0	0	0	0	0	0	0	0	0	0	0	0	0	0	0	0	0	0	0	0	0	0	0	0	0	0	0	0	0	0	0	0	0
6955066b643d6485b3e573826df394e1	D_0__Bacteria;D_1__Firmicutes;D_2__Bacilli;D_3__Lactobacillales;D_4__Carnobacteriaceae;D_5__Granulicatella	15	0	0	0	0	0	0	0	0	0	0	0	0	0	0	0	0	15	0	0	0	0	0	0	0	0	0	0	0	0	0	0	0	0	0	0	0	0	0	0	0	0	0	0	0	0	0	0
d55a60e245214f5bbc3088b37885b776	D_0__Bacteria;D_1__Firmicutes;D_2__Bacilli;D_3__Lactobacillales;D_4__Carnobacteriaceae;D_5__Granulicatella	26	0	0	0	0	0	0	0	0	14	0	12	0	0	0	0	0	0	0	0	0	0	0	0	0	0	0	0	0	0	0	0	0	0	0	0	0	0	0	0	0	0	0	0	0	0	0	0
ab1fb60405fcbb245b9b4397727c4cb2	D_0__Bacteria;D_1__Firmicutes;D_2__Bacilli;D_3__Lactobacillales;D_4__Carnobacteriaceae;D_5__Granulicatella	38	16	0	0	0	0	0	0	0	0	0	0	0	0	0	0	0	0	0	0	0	22	0	0	0	0	0	0	0	0	0	0	0	0	0	0	0	0	0	0	0	0	0	0	0	0	0	0
85aa2412ec2a6452f9823a763a135d7f	D_0__Bacteria;D_1__Firmicutes;D_2__Bacilli;D_3__Lactobacillales;D_4__Enterococcaceae;D_5__Enterococcus	2	0	0	0	0	0	0	0	0	0	0	0	0	0	0	0	0	0	0	0	0	0	0	0	0	0	0	0	0	0	0	0	0	0	0	0	0	0	0	0	0	0	0	0	0	0	2	0
85a04dfbb6a62ee45c060adbbc2784f3	D_0__Bacteria;D_1__Firmicutes;D_2__Bacilli;D_3__Lactobacillales;D_4__Enterococcaceae;D_5__Enterococcus	3	0	0	0	0	0	0	0	0	0	0	0	0	0	0	0	0	0	0	0	0	0	0	0	0	0	0	0	0	0	0	0	0	0	0	0	0	0	0	0	0	0	0	0	0	0	0	0
f2801ed3400042d6fed4fb05d3c39d0f	D_0__Bacteria;D_1__Firmicutes;D_2__Bacilli;D_3__Lactobacillales;D_4__Enterococcaceae;D_5__Enterococcus	11	0	0	0	0	0	0	0	0	0	0	0	0	0	0	0	0	0	0	0	0	0	0	11	0	0	0	0	0	0	0	0	0	0	0	0	0	0	0	0	0	0	0	0	0	0	0	0
3e49e95063322137999a5b1bac308cb4	D_0__Bacteria;D_1__Firmicutes;D_2__Bacilli;D_3__Lactobacillales;D_4__Enterococcaceae;D_5__Enterococcus	734	0	0	0	0	0	0	0	0	0	0	0	0	0	0	131	0	0	0	64	0	0	0	24	0	0	0	0	0	0	36	81	0	0	0	0	0	31	0	0	0	0	0	19	0	0	90	0
70abdd3267120af1ee378e8c9bfa54da	D_0__Bacteria;D_1__Firmicutes;D_2__Bacilli;D_3__Lactobacillales;D_4__Enterococcaceae;D_5__Enterococcus	1084	0	0	0	0	0	0	0	0	0	0	0	0	0	0	176	0	0	0	88	0	0	0	0	0	0	0	0	0	0	0	82	74	0	0	84	0	0	0	0	0	36	0	0	0	0	139	0
4a04f6ce5e02aa10ccf25b9b6f24601b	D_0__Bacteria;D_1__Firmicutes;D_2__Bacilli;D_3__Lactobacillales;D_4__Lactobacillaceae;D_5__Lactobacillus	12	0	0	0	0	0	0	0	0	12	0	0	0	0	0	0	0	0	0	0	0	0	0	0	0	0	0	0	0	0	0	0	0	0	0	0	0	0	0	0	0	0	0	0	0	0	0	0
ef4696d09b2ca44c1bb6482fb9afea9e	D_0__Bacteria;D_1__Firmicutes;D_2__Bacilli;D_3__Lactobacillales;D_4__Lactobacillaceae;D_5__Lactobacillus	16	0	0	0	0	0	0	0	0	0	0	0	0	0	0	0	0	0	0	0	0	0	0	0	0	0	0	0	0	0	0	0	0	0	0	0	0	0	0	0	0	0	0	0	0	0	0	0
953025f6f515bcb11fdabf4cec263ef1	D_0__Bacteria;D_1__Firmicutes;D_2__Bacilli;D_3__Lactobacillales;D_4__Lactobacillaceae;D_5__Lactobacillus	22	0	22	0	0	0	0	0	0	0	0	0	0	0	0	0	0	0	0	0	0	0	0	0	0	0	0	0	0	0	0	0	0	0	0	0	0	0	0	0	0	0	0	0	0	0	0	0
9743cc773c0a8a0961bcc2394e7bd656	D_0__Bacteria;D_1__Firmicutes;D_2__Bacilli;D_3__Lactobacillales;D_4__Lactobacillaceae;D_5__Lactobacillus	22	0	0	0	0	0	0	0	0	0	0	0	0	0	0	0	0	0	0	0	0	0	0	0	0	0	0	0	0	0	0	0	0	0	0	0	0	0	0	0	0	0	0	0	0	0	0	0
33db23b3f03d2c3b7f489f3a64e2f6b5	D_0__Bacteria;D_1__Firmicutes;D_2__Bacilli;D_3__Lactobacillales;D_4__Lactobacillaceae;D_5__Lactobacillus	25	0	0	0	0	0	0	0	0	0	0	0	0	0	0	0	0	0	0	0	0	0	0	0	0	0	0	0	0	0	25	0	0	0	0	0	0	0	0	0	0	0	0	0	0	0	0	0
d9e7f5438d618d4f02142bf7e13a6f4e	D_0__Bacteria;D_1__Firmicutes;D_2__Bacilli;D_3__Lactobacillales;D_4__Lactobacillaceae;D_5__Lactobacillus	26	0	0	0	0	0	0	0	0	0	0	0	0	0	0	0	0	0	0	0	0	0	0	0	0	0	0	0	0	0	0	0	0	0	0	0	0	0	0	0	0	0	0	0	0	0	0	0
ef1869235e72a59e172265a692361fb2	D_0__Bacteria;D_1__Firmicutes;D_2__Bacilli;D_3__Lactobacillales;D_4__Lactobacillaceae;D_5__Lactobacillus	34	0	0	0	0	0	0	0	0	0	0	0	0	0	0	0	0	0	0	0	0	0	0	0	0	0	0	0	0	0	0	0	0	0	0	0	0	0	34	0	0	0	0	0	0	0	0	0
b4fe65bcce95c925baaff1acf4c3cd80	D_0__Bacteria;D_1__Firmicutes;D_2__Bacilli;D_3__Lactobacillales;D_4__Lactobacillaceae;D_5__Lactobacillus	35	0	0	0	0	0	0	0	0	0	0	0	0	0	0	35	0	0	0	0	0	0	0	0	0	0	0	0	0	0	0	0	0	0	0	0	0	0	0	0	0	0	0	0	0	0	0	0
20bb9737f2ba3ab49586465974529347	D_0__Bacteria;D_1__Firmicutes;D_2__Bacilli;D_3__Lactobacillales;D_4__Lactobacillaceae;D_5__Lactobacillus	40	0	0	0	0	0	0	0	0	0	0	0	0	0	0	0	0	40	0	0	0	0	0	0	0	0	0	0	0	0	0	0	0	0	0	0	0	0	0	0	0	0	0	0	0	0	0	0
689c54d523a22307baeea13d5e85f054	D_0__Bacteria;D_1__Firmicutes;D_2__Bacilli;D_3__Lactobacillales;D_4__Lactobacillaceae;D_5__Lactobacillus	41	0	0	0	0	0	0	0	0	0	0	0	0	0	0	0	0	0	0	0	0	0	0	0	0	0	0	0	0	0	41	0	0	0	0	0	0	0	0	0	0	0	0	0	0	0	0	0
70a2d51e035e111af7bb9769c8278de7	D_0__Bacteria;D_1__Firmicutes;D_2__Bacilli;D_3__Lactobacillales;D_4__Lactobacillaceae;D_5__Lactobacillus	47	0	0	0	0	0	0	0	0	0	0	0	0	0	0	0	0	0	0	0	0	0	0	12	0	0	0	0	0	0	24	0	0	0	0	0	0	11	0	0	0	0	0	0	0	0	0	0
8351bf515061e3a48d9d686dd410d075	D_0__Bacteria;D_1__Firmicutes;D_2__Bacilli;D_3__Lactobacillales;D_4__Lactobacillaceae;D_5__Lactobacillus	73	0	0	0	0	0	0	0	0	0	0	0	0	0	0	0	0	0	0	0	0	0	0	0	40	0	0	0	0	0	20	0	0	0	0	0	0	0	0	0	0	0	0	0	0	0	0	0
65fc54111e265e755e203ec74ffa1f1e	D_0__Bacteria;D_1__Firmicutes;D_2__Bacilli;D_3__Lactobacillales;D_4__Lactobacillaceae;D_5__Lactobacillus	104	0	0	0	0	0	52	0	0	0	0	0	0	0	0	0	0	0	0	0	0	0	0	0	0	0	0	0	0	0	0	0	0	0	0	0	0	0	0	0	0	0	36	0	0	0	16	0
c3b6b2b1ac0b8bcd6158f7d0ba02e469	D_0__Bacteria;D_1__Firmicutes;D_2__Bacilli;D_3__Lactobacillales;D_4__Lactobacillaceae;D_5__Lactobacillus	104	0	0	0	0	21	0	0	0	0	0	0	0	0	0	14	0	0	0	46	0	0	0	0	0	0	0	0	0	0	0	0	0	0	0	0	0	0	0	0	0	0	0	0	0	0	0	0
a96e02568707f47a0239cd60bd1b8c74	D_0__Bacteria;D_1__Firmicutes;D_2__Bacilli;D_3__Lactobacillales;D_4__Lactobacillaceae;D_5__Lactobacillus	118	0	0	0	0	0	0	0	0	0	0	0	0	0	0	0	0	0	0	0	0	0	0	0	0	0	0	0	0	0	0	0	0	0	0	0	0	0	0	0	0	0	0	0	0	0	0	0
e5eb04b896bbcc2e8c0d51d29590601e	D_0__Bacteria;D_1__Firmicutes;D_2__Bacilli;D_3__Lactobacillales;D_4__Lactobacillaceae;D_5__Lactobacillus	353	0	0	0	0	0	0	0	0	0	0	0	0	0	0	0	0	0	0	0	0	0	0	0	0	0	0	0	0	60	0	54	0	0	0	0	0	0	0	0	0	0	0	0	0	0	0	0
6cac957600daaad2d01b115c3aa00929	D_0__Bacteria;D_1__Firmicutes;D_2__Bacilli;D_3__Lactobacillales;D_4__Lactobacillaceae;D_5__Lactobacillus	882	0	0	0	0	0	0	0	0	0	0	0	0	21	0	0	8	0	0	0	0	0	40	53	0	40	49	0	0	117	49	0	0	0	55	0	0	65	0	0	0	0	0	0	0	0	0	36
360bde1ef7f5c400079f78f0afdf4dde	D_0__Bacteria;D_1__Firmicutes;D_2__Bacilli;D_3__Lactobacillales;D_4__Lactobacillaceae;D_5__Lactobacillus;D_6__Drosophila kikkawai;D_7__;D_8__;D_9__;D_10__;D_11__;D_12__;D_13__;D_14__	17	0	0	0	0	0	0	0	0	0	0	0	0	0	0	0	0	0	0	0	0	0	0	0	0	0	0	0	0	0	0	0	0	0	0	0	0	0	0	0	0	0	0	0	17	0	0	0
069be578f5ce85fbbbd3673439483816	D_0__Bacteria;D_1__Firmicutes;D_2__Bacilli;D_3__Lactobacillales;D_4__Lactobacillaceae;D_5__Lactobacillus;D_6__Lactobacillus gasseri;D_7__;D_8__;D_9__;D_10__;D_11__;D_12__;D_13__;D_14__	180	0	0	0	0	0	0	0	0	0	0	0	0	0	0	0	0	83	0	0	0	0	0	0	0	0	0	0	17	0	0	0	0	0	0	0	0	0	0	0	0	0	0	0	0	0	0	0
68497dbc5e6a7b96e1ac8fbf0ffcd6cb	D_0__Bacteria;D_1__Firmicutes;D_2__Bacilli;D_3__Lactobacillales;D_4__Lactobacillaceae;D_5__Lactobacillus;D_6__Lactobacillus gasseri;D_7__;D_8__;D_9__;D_10__;D_11__;D_12__;D_13__;D_14__	231	0	0	0	0	0	0	11	0	0	0	0	0	0	0	0	0	102	0	0	0	0	0	0	0	0	0	0	0	0	0	0	0	0	0	0	36	0	0	0	0	0	0	0	0	0	0	22
c0a79e3e62f8a6c97d09532600a1b27c	D_0__Bacteria;D_1__Firmicutes;D_2__Bacilli;D_3__Lactobacillales;D_4__Lactobacillaceae;D_5__Lactobacillus;D_6__Lactobacillus jensenii;D_7__;D_8__;D_9__;D_10__;D_11__;D_12__;D_13__;D_14__	15	0	0	0	0	0	0	0	0	0	0	0	0	0	0	0	0	0	0	0	0	0	0	0	0	0	0	15	0	0	0	0	0	0	0	0	0	0	0	0	0	0	0	0	0	0	0	0
8bbb32c241ece0be9714fe3b1dcec3b8	D_0__Bacteria;D_1__Firmicutes;D_2__Bacilli;D_3__Lactobacillales;D_4__Lactobacillaceae;D_5__Lactobacillus;D_6__Lactobacillus jensenii;D_7__;D_8__;D_9__;D_10__;D_11__;D_12__;D_13__;D_14__	49	0	0	0	0	0	0	0	0	0	0	0	0	0	0	0	0	0	0	0	0	0	0	0	0	0	0	0	0	0	0	0	0	0	0	0	0	0	0	0	0	0	0	0	0	0	0	0
7b3b876ba686ff21fc073348f900e83f	D_0__Bacteria;D_1__Firmicutes;D_2__Bacilli;D_3__Lactobacillales;D_4__Lactobacillaceae;D_5__Lactobacillus;D_6__Lactobacillus ruminis;D_7__;D_8__;D_9__;D_10__;D_11__;D_12__;D_13__;D_14__	58	0	0	0	0	0	0	0	0	0	0	0	14	0	0	0	0	0	0	0	0	0	0	0	0	0	0	0	0	44	0	0	0	0	0	0	0	0	0	0	0	0	0	0	0	0	0	0
b94b450b3553f8667c4fccbff5a599f2	D_0__Bacteria;D_1__Firmicutes;D_2__Bacilli;D_3__Lactobacillales;D_4__Lactobacillaceae;D_5__Lactobacillus;D_6__Lactobacillus vaginalis;D_7__;D_8__;D_9__;D_10__;D_11__;D_12__;D_13__;D_14__	3	0	0	0	0	0	0	0	0	0	0	0	0	0	0	0	0	0	0	0	0	0	0	0	0	0	0	0	0	0	0	0	0	0	0	0	0	0	0	0	0	0	0	0	0	0	0	0
1bfa1a93e567633445e70628d3274534	D_0__Bacteria;D_1__Firmicutes;D_2__Bacilli;D_3__Lactobacillales;D_4__Lactobacillaceae;D_5__Pediococcus	53	0	0	0	0	0	0	0	0	0	0	0	0	0	0	0	0	0	0	0	0	0	0	0	0	0	0	0	0	0	53	0	0	0	0	0	0	0	0	0	0	0	0	0	0	0	0	0
8d6212cc71e91d69d169c5db4392cbb9	D_0__Bacteria;D_1__Firmicutes;D_2__Bacilli;D_3__Lactobacillales;D_4__Leuconostocaceae;D_5__Weissella	49	0	0	0	0	0	0	0	0	0	0	0	0	0	0	0	0	0	0	0	0	0	0	0	0	0	0	0	0	0	0	0	0	0	0	0	0	0	0	0	0	0	0	0	0	0	0	0
fd0fe9f1884e77665ae3318d7735f095	D_0__Bacteria;D_1__Firmicutes;D_2__Bacilli;D_3__Lactobacillales;D_4__Leuconostocaceae;D_5__Weissella;D_6__Weissella viridescens;D_7__;D_8__;D_9__;D_10__;D_11__;D_12__;D_13__;D_14__	20	0	0	0	0	0	0	0	0	0	0	0	0	0	0	0	0	0	0	0	0	0	0	0	0	0	0	0	0	0	0	0	0	0	0	0	0	0	0	0	0	0	0	0	0	0	0	0
a7e33d38982bf20dc009b75aa1c834c7	D_0__Bacteria;D_1__Firmicutes;D_2__Bacilli;D_3__Lactobacillales;D_4__Streptococcaceae;D_5__Lactococcus	18	0	0	0	0	0	0	0	0	0	0	0	0	0	0	0	0	0	0	18	0	0	0	0	0	0	0	0	0	0	0	0	0	0	0	0	0	0	0	0	0	0	0	0	0	0	0	0
d4d4de2b8b963015e2a96831b30ca98f	D_0__Bacteria;D_1__Firmicutes;D_2__Bacilli;D_3__Lactobacillales;D_4__Streptococcaceae;D_5__Lactococcus	19	0	0	0	0	0	0	0	0	0	0	0	0	19	0	0	0	0	0	0	0	0	0	0	0	0	0	0	0	0	0	0	0	0	0	0	0	0	0	0	0	0	0	0	0	0	0	0
5f37d84e70faf89e91ea53422b32c921	D_0__Bacteria;D_1__Firmicutes;D_2__Bacilli;D_3__Lactobacillales;D_4__Streptococcaceae;D_5__Lactococcus	76	0	0	0	0	0	0	0	0	0	0	0	0	37	0	0	0	0	0	19	0	0	0	0	0	0	0	0	0	0	0	0	0	0	0	0	0	0	0	0	0	0	0	0	0	0	0	7
27c8e3dfe1a13889c40eb15bfa1cf01f	D_0__Bacteria;D_1__Firmicutes;D_2__Bacilli;D_3__Lactobacillales;D_4__Streptococcaceae;D_5__Lactococcus	197	0	14	0	0	32	0	0	0	19	0	0	0	0	0	0	0	0	0	0	0	0	0	0	37	8	0	0	0	0	0	0	0	0	0	0	0	0	0	7	0	0	0	31	0	0	0	0
ad1981c078cc3ea49808b270218fa98c	D_0__Bacteria;D_1__Firmicutes;D_2__Bacilli;D_3__Lactobacillales;D_4__Streptococcaceae;D_5__Streptococcus	2	0	0	0	0	0	0	0	0	0	0	0	0	0	0	0	0	0	0	0	0	0	0	0	0	0	0	0	0	0	0	0	0	0	0	0	0	0	0	0	0	0	0	0	0	0	0	0
0b8bc1c8375cf37c70bc2a9e4cca13df	D_0__Bacteria;D_1__Firmicutes;D_2__Bacilli;D_3__Lactobacillales;D_4__Streptococcaceae;D_5__Streptococcus	4	0	0	0	0	0	0	0	0	0	0	0	0	0	0	0	0	0	0	0	0	0	0	0	0	0	0	0	0	0	0	0	0	0	0	0	0	0	0	0	0	0	0	0	0	0	0	0
bc69042ea15941ebf88a11c0d6f399d2	D_0__Bacteria;D_1__Firmicutes;D_2__Bacilli;D_3__Lactobacillales;D_4__Streptococcaceae;D_5__Streptococcus	6	0	0	0	0	0	0	0	0	0	0	0	0	0	0	0	0	0	0	0	0	0	0	0	0	0	0	0	0	0	0	0	0	0	0	0	0	0	0	0	0	0	0	0	0	0	0	0
e2b9b959dc08f78b98091c5793c27c19	D_0__Bacteria;D_1__Firmicutes;D_2__Bacilli;D_3__Lactobacillales;D_4__Streptococcaceae;D_5__Streptococcus	7	0	0	0	0	0	0	0	0	0	0	0	0	0	0	0	0	0	0	0	0	0	0	0	0	7	0	0	0	0	0	0	0	0	0	0	0	0	0	0	0	0	0	0	0	0	0	0
4bdba805c33f3112bbbb2aaa09221318	D_0__Bacteria;D_1__Firmicutes;D_2__Bacilli;D_3__Lactobacillales;D_4__Streptococcaceae;D_5__Streptococcus	8	0	4	0	0	0	0	0	0	0	0	0	0	0	0	0	0	0	0	0	0	0	0	0	0	0	0	0	0	0	0	0	0	0	0	0	0	0	0	0	0	0	0	0	0	0	0	0
a3f0ac7f81277e723c73e7e977ada58e	D_0__Bacteria;D_1__Firmicutes;D_2__Bacilli;D_3__Lactobacillales;D_4__Streptococcaceae;D_5__Streptococcus	10	0	0	0	0	10	0	0	0	0	0	0	0	0	0	0	0	0	0	0	0	0	0	0	0	0	0	0	0	0	0	0	0	0	0	0	0	0	0	0	0	0	0	0	0	0	0	0
97d64b31dc97254baec413c87e75dc9c	D_0__Bacteria;D_1__Firmicutes;D_2__Bacilli;D_3__Lactobacillales;D_4__Streptococcaceae;D_5__Streptococcus	22	0	0	0	0	0	0	0	0	0	22	0	0	0	0	0	0	0	0	0	0	0	0	0	0	0	0	0	0	0	0	0	0	0	0	0	0	0	0	0	0	0	0	0	0	0	0	0
79e8ab71d2776b2b20be4bf7a60686b8	D_0__Bacteria;D_1__Firmicutes;D_2__Bacilli;D_3__Lactobacillales;D_4__Streptococcaceae;D_5__Streptococcus	30	0	0	0	0	0	0	0	0	0	0	30	0	0	0	0	0	0	0	0	0	0	0	0	0	0	0	0	0	0	0	0	0	0	0	0	0	0	0	0	0	0	0	0	0	0	0	0
4a5c29d4d7a5abda2308b089b79219b8	D_0__Bacteria;D_1__Firmicutes;D_2__Bacilli;D_3__Lactobacillales;D_4__Streptococcaceae;D_5__Streptococcus	128	0	0	0	0	0	0	0	13	0	0	7	0	0	0	0	0	0	0	8	0	0	6	0	0	3	0	0	0	0	0	0	0	0	0	0	0	0	17	5	0	0	13	0	0	0	0	0
62de6b6f4e27ed05d60ecd59c58148eb	D_0__Bacteria;D_1__Firmicutes;D_2__Bacilli;D_3__Lactobacillales;D_4__Streptococcaceae;D_5__Streptococcus	333	0	0	0	28	0	0	0	0	0	6	0	0	0	0	9	0	0	0	25	0	0	0	8	0	0	10	0	0	0	0	0	0	0	0	19	0	0	23	0	0	0	10	0	0	0	0	0
e5128a2503c5495680cbc836f963d432	D_0__Bacteria;D_1__Firmicutes;D_2__Bacilli;D_3__Lactobacillales;D_4__Streptococcaceae;D_5__Streptococcus	410	0	0	0	0	0	29	12	32	15	0	0	0	13	0	0	27	16	0	0	0	0	0	1	0	17	0	0	0	0	0	0	0	0	0	0	0	0	0	14	0	0	0	11	21	0	0	0
a909819d92c6aa18fa6dc7c59cea163d	D_0__Bacteria;D_1__Firmicutes;D_2__Bacilli;D_3__Lactobacillales;D_4__Streptococcaceae;D_5__Streptococcus	567	0	0	0	0	0	0	0	0	0	0	0	0	0	0	0	0	0	0	407	0	0	0	0	0	0	0	0	0	0	0	0	0	0	0	0	0	0	0	0	0	0	160	0	0	0	0	0
5d703ad8e59a78919bf0173cc6042a9c	D_0__Bacteria;D_1__Firmicutes;D_2__Bacilli;D_3__Lactobacillales;D_4__Streptococcaceae;D_5__Streptococcus	788	0	0	0	0	0	0	0	35	0	0	0	0	0	0	0	0	0	0	17	0	0	18	0	0	14	0	0	0	0	0	0	0	26	0	0	0	0	115	22	42	90	46	0	0	0	0	0
e91dc11f4449f2c0f801ee6f15e3adc1	D_0__Bacteria;D_1__Firmicutes;D_2__Bacilli;D_3__Lactobacillales;D_4__Streptococcaceae;D_5__Streptococcus	1163	58	0	0	40	0	38	39	0	59	41	49	46	40	34	0	42	62	75	28	46	52	44	23	0	0	30	7	0	0	0	49	0	0	0	34	0	0	0	0	0	0	30	21	0	31	0	0
c099a10984e7fc51e012ff5a3e740068	D_0__Bacteria;D_1__Firmicutes;D_2__Bacilli;D_3__Lactobacillales;D_4__Streptococcaceae;D_5__Streptococcus	1197	0	0	0	40	0	0	0	0	0	0	0	0	0	0	30	0	0	0	31	0	0	0	35	0	0	0	0	0	0	0	0	0	0	0	22	0	0	171	0	51	82	76	0	0	0	0	0
b097fa337cec9ece46d97512b87b4ae3	D_0__Bacteria;D_1__Firmicutes;D_2__Bacilli;D_3__Lactobacillales;D_4__Streptococcaceae;D_5__Streptococcus	1850	40	51	49	0	0	11	0	69	26	0	0	0	106	55	63	0	0	0	86	0	0	0	45	64	25	0	0	47	50	0	0	0	0	38	0	58	67	0	33	0	0	0	44	0	0	0	90
eec9ae51598d6cb0a796c55db494a676	D_0__Bacteria;D_1__Firmicutes;D_2__Bacilli;D_3__Lactobacillales;D_4__Streptococcaceae;D_5__Streptococcus	3405	0	87	61	0	52	26	34	113	36	0	0	14	185	0	99	33	48	16	123	0	0	0	44	113	40	0	0	64	58	38	0	70	0	51	0	77	94	0	66	0	0	0	46	68	0	39	114
8d8f97e9edee39f977ef92055db5af82	D_0__Bacteria;D_1__Firmicutes;D_2__Bacilli;D_3__Lactobacillales;D_4__Streptococcaceae;D_5__Streptococcus;D_6__Streptococcus anginosus subsp. anginosus;D_7__;D_8__;D_9__;D_10__;D_11__;D_12__;D_13__;D_14__	5	0	0	0	0	0	0	0	0	0	0	0	0	0	0	0	0	0	0	0	0	0	0	0	0	0	0	0	0	0	0	0	0	0	0	0	0	0	0	0	5	0	0	0	0	0	0	0
157a5b9be5b89cc6ea81cdb7cc2a4507	D_0__Bacteria;D_1__Firmicutes;D_2__Clostridia;D_3__Clostridiales	2	0	0	0	0	0	0	0	0	0	0	0	0	0	0	0	0	2	0	0	0	0	0	0	0	0	0	0	0	0	0	0	0	0	0	0	0	0	0	0	0	0	0	0	0	0	0	0
6c5224dca72128658e381f25793460cb	D_0__Bacteria;D_1__Firmicutes;D_2__Clostridia;D_3__Clostridiales	2	0	0	0	0	0	0	0	0	0	0	0	0	0	0	0	0	0	0	0	0	0	0	0	0	0	2	0	0	0	0	0	0	0	0	0	0	0	0	0	0	0	0	0	0	0	0	0
dbaeedafa9333745543b84a0263f1c86	D_0__Bacteria;D_1__Firmicutes;D_2__Clostridia;D_3__Clostridiales	2	0	0	0	0	0	0	0	0	0	0	0	0	0	0	0	0	0	0	0	0	0	0	0	0	0	0	0	0	0	2	0	0	0	0	0	0	0	0	0	0	0	0	0	0	0	0	0
10043c6f5105541f672633e52fec4db8	D_0__Bacteria;D_1__Firmicutes;D_2__Clostridia;D_3__Clostridiales	3	0	0	0	0	0	0	0	0	0	0	0	0	0	0	0	0	0	0	0	0	0	0	0	0	0	0	0	0	0	0	0	0	0	0	0	0	0	0	0	0	0	0	0	0	0	0	0
b1697e78f1d67d9d98ba1077d5ab7f43	D_0__Bacteria;D_1__Firmicutes;D_2__Clostridia;D_3__Clostridiales	4	0	0	0	0	0	0	0	0	0	0	0	0	0	0	0	0	0	0	0	0	0	0	0	0	0	0	0	0	0	0	0	0	0	0	0	0	0	0	0	0	0	0	0	0	0	0	0
35192eed88f83db2dffe035101fefdd3	D_0__Bacteria;D_1__Firmicutes;D_2__Clostridia;D_3__Clostridiales	5	0	0	0	0	0	0	0	0	0	0	0	0	0	0	0	0	0	0	0	0	0	0	0	0	0	0	0	0	0	0	0	0	0	0	0	0	0	0	0	0	0	0	0	0	0	0	0
611cf7b902a1275bf388489bfd29193b	D_0__Bacteria;D_1__Firmicutes;D_2__Clostridia;D_3__Clostridiales	7	0	0	0	0	0	0	0	0	0	0	0	0	0	0	0	0	0	0	0	0	0	0	0	0	0	0	0	0	0	0	0	0	0	0	0	0	0	0	0	0	0	0	0	0	0	0	0
90b124ca9552c720541167fff34b6779	D_0__Bacteria;D_1__Firmicutes;D_2__Clostridia;D_3__Clostridiales	8	0	0	0	0	0	0	0	0	0	0	0	0	0	0	0	0	0	0	0	0	0	0	0	0	0	0	0	0	0	0	0	8	0	0	0	0	0	0	0	0	0	0	0	0	0	0	0
582135ef93f0ffd0602f166dae7ebe15	D_0__Bacteria;D_1__Firmicutes;D_2__Clostridia;D_3__Clostridiales	9	0	0	0	0	0	0	9	0	0	0	0	0	0	0	0	0	0	0	0	0	0	0	0	0	0	0	0	0	0	0	0	0	0	0	0	0	0	0	0	0	0	0	0	0	0	0	0
e0f34a7ee013258847f7993d617c9a7f	D_0__Bacteria;D_1__Firmicutes;D_2__Clostridia;D_3__Clostridiales	9	0	0	0	0	0	0	0	0	0	0	0	0	0	0	0	0	0	0	0	0	0	0	0	0	0	0	0	0	0	0	0	0	0	0	0	0	0	0	0	0	0	0	0	0	0	0	0
41c264c30ef07572871c243b140f09bb	D_0__Bacteria;D_1__Firmicutes;D_2__Clostridia;D_3__Clostridiales	20	0	0	0	0	0	0	0	0	0	0	0	0	0	0	0	0	0	0	0	0	0	0	0	0	0	0	0	0	0	0	0	0	0	0	0	0	0	0	0	0	0	0	0	0	0	0	0
9c4f432e1028d2caf39a640ffc9fc436	D_0__Bacteria;D_1__Firmicutes;D_2__Clostridia;D_3__Clostridiales	20	0	0	0	0	0	0	0	0	0	0	0	0	0	0	0	0	0	0	0	0	0	0	0	0	0	0	0	0	0	0	0	0	0	0	0	0	0	0	0	0	0	0	0	0	0	0	0
9166df94803dde83afc6b45ab9c9842b	D_0__Bacteria;D_1__Firmicutes;D_2__Clostridia;D_3__Clostridiales;D_4__Christensenellaceae;D_5__Christensenellaceae R-7 group	4	0	0	0	0	0	0	0	0	0	0	0	0	0	0	0	0	0	0	0	0	0	0	0	4	0	0	0	0	0	0	0	0	0	0	0	0	0	0	0	0	0	0	0	0	0	0	0
e83401572cdc9f0e6e0d73c09c863ac6	D_0__Bacteria;D_1__Firmicutes;D_2__Clostridia;D_3__Clostridiales;D_4__Christensenellaceae;D_5__Christensenellaceae R-7 group	4	0	0	0	0	0	0	0	0	0	0	0	0	0	0	0	0	0	0	0	0	0	0	0	0	0	0	0	0	0	0	0	0	0	4	0	0	0	0	0	0	0	0	0	0	0	0	0
86538daeaf40de22052cf21361c5dafc	D_0__Bacteria;D_1__Firmicutes;D_2__Clostridia;D_3__Clostridiales;D_4__Christensenellaceae;D_5__Christensenellaceae R-7 group	7	0	0	0	0	0	0	0	0	0	0	0	0	0	0	0	0	0	0	0	0	0	0	0	0	0	0	0	0	0	0	0	0	0	7	0	0	0	0	0	0	0	0	0	0	0	0	0
2492c523f7ecbd069a5f24b5f6395e44	D_0__Bacteria;D_1__Firmicutes;D_2__Clostridia;D_3__Clostridiales;D_4__Christensenellaceae;D_5__Christensenellaceae R-7 group	8	0	0	0	0	0	0	0	0	0	0	0	0	0	0	0	0	0	0	0	0	0	0	0	0	0	0	0	0	0	0	0	0	0	0	0	0	0	0	0	0	0	0	0	0	0	0	0
520ffbe74d64a8d723e0fd77eb79d7d4	D_0__Bacteria;D_1__Firmicutes;D_2__Clostridia;D_3__Clostridiales;D_4__Christensenellaceae;D_5__Christensenellaceae R-7 group	10	0	0	0	0	0	0	0	0	0	0	0	10	0	0	0	0	0	0	0	0	0	0	0	0	0	0	0	0	0	0	0	0	0	0	0	0	0	0	0	0	0	0	0	0	0	0	0
c8057f15a6784f6be7c96441d32dd21d	D_0__Bacteria;D_1__Firmicutes;D_2__Clostridia;D_3__Clostridiales;D_4__Christensenellaceae;D_5__Christensenellaceae R-7 group	10	0	0	0	0	0	0	0	0	0	0	0	0	0	0	0	0	0	0	0	0	0	0	0	0	0	0	0	0	0	0	0	0	0	0	0	0	0	0	0	0	0	0	0	0	0	0	0
f852f866a8946c57e7bf6a0d03f8d2c8	D_0__Bacteria;D_1__Firmicutes;D_2__Clostridia;D_3__Clostridiales;D_4__Christensenellaceae;D_5__Christensenellaceae R-7 group	11	0	0	0	0	0	0	0	0	0	0	0	0	0	0	0	0	0	0	0	0	0	0	0	0	0	0	0	0	0	0	0	0	0	0	0	0	0	0	0	0	0	0	0	0	0	0	0
0ffbd867c308dfbc7f1e5e9ac5b9d0c4	D_0__Bacteria;D_1__Firmicutes;D_2__Clostridia;D_3__Clostridiales;D_4__Christensenellaceae;D_5__Christensenellaceae R-7 group	12	0	0	0	0	0	0	0	0	0	0	0	0	0	0	0	0	0	0	0	0	0	0	0	0	0	0	0	0	0	0	0	0	0	0	0	0	0	0	0	0	0	0	0	0	0	0	0
7c14c30664abe41caa8cc0e04e0e76b2	D_0__Bacteria;D_1__Firmicutes;D_2__Clostridia;D_3__Clostridiales;D_4__Christensenellaceae;D_5__Christensenellaceae R-7 group	12	0	0	0	0	0	0	0	0	0	0	0	0	0	0	0	0	0	0	0	0	0	0	0	0	0	0	0	0	0	0	0	0	0	0	0	0	0	0	0	0	0	0	0	0	0	0	0
065fd937551a0110618f912176fdb541	D_0__Bacteria;D_1__Firmicutes;D_2__Clostridia;D_3__Clostridiales;D_4__Christensenellaceae;D_5__Christensenellaceae R-7 group	14	0	0	0	0	0	0	0	0	0	0	0	0	0	0	0	0	0	0	0	0	0	0	0	0	0	0	0	0	0	0	14	0	0	0	0	0	0	0	0	0	0	0	0	0	0	0	0
7be8d11b6a9dbe080377d6a808e67ac8	D_0__Bacteria;D_1__Firmicutes;D_2__Clostridia;D_3__Clostridiales;D_4__Christensenellaceae;D_5__Christensenellaceae R-7 group	14	0	0	0	0	0	0	0	0	0	0	0	0	0	0	0	0	0	0	0	0	0	0	0	0	0	0	0	0	0	0	0	0	0	0	0	0	0	0	0	0	0	0	0	0	0	0	0
5c467a93621feb597c1b2658cef0e712	D_0__Bacteria;D_1__Firmicutes;D_2__Clostridia;D_3__Clostridiales;D_4__Christensenellaceae;D_5__Christensenellaceae R-7 group	16	0	0	0	0	0	0	0	0	0	16	0	0	0	0	0	0	0	0	0	0	0	0	0	0	0	0	0	0	0	0	0	0	0	0	0	0	0	0	0	0	0	0	0	0	0	0	0
3d836d0088da118798dd699462e6bcab	D_0__Bacteria;D_1__Firmicutes;D_2__Clostridia;D_3__Clostridiales;D_4__Christensenellaceae;D_5__Christensenellaceae R-7 group	17	0	0	0	0	0	0	0	0	0	0	0	0	0	0	0	0	0	0	0	0	0	0	0	0	0	0	0	0	0	0	0	0	0	0	0	0	0	0	0	0	0	0	0	0	0	0	0
a069e1701ed2502b0eb6df4d267e93ba	D_0__Bacteria;D_1__Firmicutes;D_2__Clostridia;D_3__Clostridiales;D_4__Christensenellaceae;D_5__Christensenellaceae R-7 group	22	0	0	0	0	0	0	0	0	0	0	13	0	0	0	0	0	0	0	0	0	0	0	0	0	0	6	3	0	0	0	0	0	0	0	0	0	0	0	0	0	0	0	0	0	0	0	0
421e78e01b82ca54a935f1b39f126c14	D_0__Bacteria;D_1__Firmicutes;D_2__Clostridia;D_3__Clostridiales;D_4__Christensenellaceae;D_5__Christensenellaceae R-7 group	23	0	0	0	0	0	0	0	0	0	0	0	0	0	0	0	0	0	0	0	0	0	0	0	0	0	0	0	0	0	0	0	0	0	0	0	0	0	0	0	0	0	0	0	0	0	0	0
ef9be89130dbab1c898aff54445cb0cc	D_0__Bacteria;D_1__Firmicutes;D_2__Clostridia;D_3__Clostridiales;D_4__Christensenellaceae;D_5__Christensenellaceae R-7 group	23	0	0	0	0	0	0	0	0	0	0	0	0	0	0	0	0	0	0	0	0	0	0	0	23	0	0	0	0	0	0	0	0	0	0	0	0	0	0	0	0	0	0	0	0	0	0	0
0f85cd74820aef7d2e7264b3b6cdff18	D_0__Bacteria;D_1__Firmicutes;D_2__Clostridia;D_3__Clostridiales;D_4__Christensenellaceae;D_5__Christensenellaceae R-7 group	27	0	0	0	0	0	0	0	0	0	0	0	0	0	0	0	0	0	0	0	0	0	0	0	27	0	0	0	0	0	0	0	0	0	0	0	0	0	0	0	0	0	0	0	0	0	0	0
ef4034a1f9d25bef1888a450b5da2b57	D_0__Bacteria;D_1__Firmicutes;D_2__Clostridia;D_3__Clostridiales;D_4__Christensenellaceae;D_5__Christensenellaceae R-7 group	28	0	0	0	0	0	0	0	0	0	0	0	0	0	0	0	0	0	0	0	0	0	0	0	0	0	0	0	0	0	0	0	0	0	0	0	0	0	0	0	0	0	0	0	0	0	0	0
3338e81ac0ed95b0e1efe9d86dc91f80	D_0__Bacteria;D_1__Firmicutes;D_2__Clostridia;D_3__Clostridiales;D_4__Christensenellaceae;D_5__Christensenellaceae R-7 group	47	0	0	0	0	0	0	0	0	0	0	0	0	0	0	0	0	0	0	0	0	0	0	0	0	0	0	0	0	0	0	0	0	47	0	0	0	0	0	0	0	0	0	0	0	0	0	0
4466314e40d070172a9560451638355b	D_0__Bacteria;D_1__Firmicutes;D_2__Clostridia;D_3__Clostridiales;D_4__Christensenellaceae;D_5__Christensenellaceae R-7 group	55	0	0	0	0	0	0	0	0	0	0	0	0	0	0	0	0	0	0	0	0	0	0	0	24	0	0	0	0	0	0	0	0	0	0	0	0	0	0	0	0	0	0	0	0	0	0	0
47b506d581b5616914a7fc547a505712	D_0__Bacteria;D_1__Firmicutes;D_2__Clostridia;D_3__Clostridiales;D_4__Christensenellaceae;D_5__Christensenellaceae R-7 group	57	0	0	0	0	0	0	0	0	0	0	0	0	0	0	0	0	0	0	0	0	0	0	0	0	0	0	0	0	0	0	0	0	0	0	0	57	0	0	0	0	0	0	0	0	0	0	0
2de96dec2d3bc7af1e2c792f0fed62c7	D_0__Bacteria;D_1__Firmicutes;D_2__Clostridia;D_3__Clostridiales;D_4__Christensenellaceae;D_5__Christensenellaceae R-7 group	92	0	0	0	0	0	0	0	0	0	0	0	0	0	0	0	0	0	0	0	0	0	0	0	0	0	0	0	0	0	0	0	0	0	0	0	0	0	0	0	0	0	0	0	0	0	0	22
f9bcd1c3cdae0aa188c578dfe76f008b	D_0__Bacteria;D_1__Firmicutes;D_2__Clostridia;D_3__Clostridiales;D_4__Christensenellaceae;D_5__Christensenellaceae R-7 group	100	0	0	0	0	0	0	0	0	0	0	47	0	0	0	0	0	0	0	0	0	0	10	0	0	0	0	0	0	0	0	0	0	0	0	0	0	0	0	0	0	0	0	0	0	0	0	0
209b6be95a235d81c4e4bf4acbf8ed3f	D_0__Bacteria;D_1__Firmicutes;D_2__Clostridia;D_3__Clostridiales;D_4__Christensenellaceae;D_5__Christensenellaceae R-7 group	110	0	0	0	0	0	0	0	0	0	0	0	0	0	0	0	0	0	0	0	0	0	0	0	0	0	0	0	0	0	0	0	0	0	0	0	0	0	0	0	0	0	0	0	0	0	0	0
2d463a9865880a54a672beec1ce43413	D_0__Bacteria;D_1__Firmicutes;D_2__Clostridia;D_3__Clostridiales;D_4__Christensenellaceae;D_5__Christensenellaceae R-7 group	112	0	0	0	0	0	0	0	0	0	0	0	0	0	0	0	0	0	0	0	0	0	0	0	0	0	0	0	0	0	0	0	0	0	0	0	0	0	0	0	0	0	0	0	0	0	0	0
5f0638d6dc5e967ee63bb3da81e7ffc0	D_0__Bacteria;D_1__Firmicutes;D_2__Clostridia;D_3__Clostridiales;D_4__Christensenellaceae;D_5__Christensenellaceae R-7 group	176	0	0	0	0	0	0	0	0	0	0	68	0	0	0	0	0	0	0	0	0	0	0	0	0	0	0	0	0	0	0	0	0	0	0	0	0	0	0	0	0	0	0	0	0	0	0	0
7a80627da302ec3959b7a12d907e3f8c	D_0__Bacteria;D_1__Firmicutes;D_2__Clostridia;D_3__Clostridiales;D_4__Christensenellaceae;D_5__Christensenellaceae R-7 group	195	0	0	0	0	0	0	0	0	0	0	195	0	0	0	0	0	0	0	0	0	0	0	0	0	0	0	0	0	0	0	0	0	0	0	0	0	0	0	0	0	0	0	0	0	0	0	0
7c967d567f883c30e322632b8f5c6e28	D_0__Bacteria;D_1__Firmicutes;D_2__Clostridia;D_3__Clostridiales;D_4__Christensenellaceae;D_5__Christensenellaceae R-7 group	208	0	0	0	0	0	0	0	0	0	0	0	0	0	0	0	0	0	0	0	0	0	0	0	0	0	0	0	0	0	0	0	0	0	0	0	0	0	0	208	0	0	0	0	0	0	0	0
689f3e71479c5570a0c679421b11ed87	D_0__Bacteria;D_1__Firmicutes;D_2__Clostridia;D_3__Clostridiales;D_4__Christensenellaceae;D_5__Christensenellaceae R-7 group	230	0	0	0	0	0	0	0	0	0	0	0	0	0	0	0	0	0	0	0	0	0	0	0	0	0	0	0	0	0	0	0	0	0	0	0	0	0	0	0	0	0	0	0	0	0	0	0
768ef58599664b7086a46a08df9a8acd	D_0__Bacteria;D_1__Firmicutes;D_2__Clostridia;D_3__Clostridiales;D_4__Christensenellaceae;D_5__Christensenellaceae R-7 group	239	0	0	0	0	0	0	0	0	0	0	0	0	0	0	0	0	0	0	0	0	0	0	0	90	0	0	0	0	0	0	14	0	0	0	0	0	0	0	0	0	0	0	0	0	0	0	0
843eafbac07f0c3946499625c91e26cc	D_0__Bacteria;D_1__Firmicutes;D_2__Clostridia;D_3__Clostridiales;D_4__Christensenellaceae;D_5__Christensenellaceae R-7 group	274	5	0	0	0	11	0	0	0	0	0	12	0	0	0	0	0	16	8	0	0	0	29	0	11	10	0	0	0	0	0	39	0	0	0	0	0	0	0	6	0	0	0	0	0	0	0	0
0f7b21eb740aa1b1b3cfc1e70e83f429	D_0__Bacteria;D_1__Firmicutes;D_2__Clostridia;D_3__Clostridiales;D_4__Christensenellaceae;D_5__Christensenellaceae R-7 group	322	0	0	0	0	0	0	0	0	0	50	0	0	0	0	0	0	0	0	0	0	0	0	0	0	0	0	53	0	0	0	0	0	0	0	0	0	0	0	0	0	0	0	0	0	0	0	0
de40e043cc084bab9b3e66453c6b6499	D_0__Bacteria;D_1__Firmicutes;D_2__Clostridia;D_3__Clostridiales;D_4__Christensenellaceae;D_5__Christensenellaceae R-7 group	375	0	0	0	0	0	0	0	0	0	0	0	0	0	0	0	0	0	22	0	0	0	13	0	0	13	0	0	0	0	0	0	0	0	0	15	0	58	0	0	0	0	0	0	0	0	0	0
46f779f448ffb80d8bab2416e065b040	D_0__Bacteria;D_1__Firmicutes;D_2__Clostridia;D_3__Clostridiales;D_4__Christensenellaceae;D_5__Christensenellaceae R-7 group	503	0	0	0	0	47	0	0	0	0	21	105	0	0	0	0	0	0	0	0	0	0	0	0	0	0	45	19	0	12	0	0	29	0	0	0	0	0	8	0	0	0	0	0	45	0	0	0
e8570315fe3d158805af2620fb8f482e	D_0__Bacteria;D_1__Firmicutes;D_2__Clostridia;D_3__Clostridiales;D_4__Christensenellaceae;D_5__Christensenellaceae R-7 group	18972	488	218	0	0	257	0	44	283	0	1508	739	0	0	687	479	0	0	0	7	0	0	0	0	887	0	0	1218	0	0	0	0	309	118	1145	0	157	52	82	449	0	184	0	1788	35	0	0	0
1c1e0fce7b5302a616765f36bed8668b	D_0__Bacteria;D_1__Firmicutes;D_2__Clostridia;D_3__Clostridiales;D_4__Christensenellaceae;D_5__Christensenellaceae R-7 group	27815	762	283	0	38	385	0	75	364	0	2156	1146	7	0	1034	667	0	0	0	0	0	0	0	0	1254	0	0	1864	0	0	0	0	447	186	1635	0	213	61	135	774	0	264	0	2482	47	0	0	0
9edd67697fa0a52e7093ebc1df3c7159	D_0__Bacteria;D_1__Firmicutes;D_2__Clostridia;D_3__Clostridiales;D_4__Christensenellaceae;D_5__Christensenellaceae R-7 group;D_6__bacterium YE57;D_7__;D_8__;D_9__;D_10__;D_11__;D_12__;D_13__;D_14__	6	0	0	0	0	0	0	0	0	0	0	0	0	0	0	0	0	0	0	0	0	0	0	0	0	0	0	0	0	0	0	0	0	0	0	0	0	0	0	0	0	0	0	0	0	0	0	0
99bbc2fa4a19738b73057642386b6401	D_0__Bacteria;D_1__Firmicutes;D_2__Clostridia;D_3__Clostridiales;D_4__Christensenellaceae;D_5__Christensenellaceae R-7 group;D_6__bacterium YE57;D_7__;D_8__;D_9__;D_10__;D_11__;D_12__;D_13__;D_14__	19	0	0	0	0	0	0	0	0	0	0	2	0	0	0	0	0	0	0	0	0	0	0	0	0	0	0	0	0	0	0	0	0	0	0	0	0	0	0	0	0	0	0	0	0	0	0	0
914b851de1a2bcded3dfdf506b147313	D_0__Bacteria;D_1__Firmicutes;D_2__Clostridia;D_3__Clostridiales;D_4__Christensenellaceae;D_5__Christensenellaceae R-7 group;D_6__bacterium YE57;D_7__;D_8__;D_9__;D_10__;D_11__;D_12__;D_13__;D_14__	45	0	0	0	0	0	0	0	0	0	0	0	0	0	0	0	0	0	0	0	0	0	0	0	0	0	0	0	0	0	0	0	0	0	0	0	0	0	0	0	0	0	0	0	0	0	0	0
d57fa2f510b676e6ff534bf0b1341582	D_0__Bacteria;D_1__Firmicutes;D_2__Clostridia;D_3__Clostridiales;D_4__Christensenellaceae;D_5__Christensenellaceae R-7 group;D_6__bacterium YE57;D_7__;D_8__;D_9__;D_10__;D_11__;D_12__;D_13__;D_14__	63	0	0	0	0	0	0	0	0	0	31	0	0	0	0	0	0	0	0	0	0	0	0	0	0	0	0	16	0	0	0	0	0	0	0	0	0	0	0	0	0	0	0	0	0	0	0	0
46abf925f921036b581da8b0e186097e	D_0__Bacteria;D_1__Firmicutes;D_2__Clostridia;D_3__Clostridiales;D_4__Christensenellaceae;D_5__Christensenellaceae R-7 group;D_6__gut metagenome;D_7__;D_8__;D_9__;D_10__;D_11__;D_12__;D_13__;D_14__	12	0	0	0	0	0	0	0	0	0	0	12	0	0	0	0	0	0	0	0	0	0	0	0	0	0	0	0	0	0	0	0	0	0	0	0	0	0	0	0	0	0	0	0	0	0	0	0
538d9b0ad33ed2809953c1a2ac9a860c	D_0__Bacteria;D_1__Firmicutes;D_2__Clostridia;D_3__Clostridiales;D_4__Christensenellaceae;D_5__Christensenellaceae R-7 group;D_6__gut metagenome;D_7__;D_8__;D_9__;D_10__;D_11__;D_12__;D_13__;D_14__	41	0	0	0	0	0	0	0	0	0	0	0	0	0	0	0	0	0	0	0	0	0	0	0	0	0	0	0	0	0	0	0	0	0	0	0	0	0	0	0	0	0	0	0	0	0	0	0
f5d3128176b7c4a65238be3db45d16ff	D_0__Bacteria;D_1__Firmicutes;D_2__Clostridia;D_3__Clostridiales;D_4__Christensenellaceae;D_5__Christensenellaceae R-7 group;D_6__gut metagenome;D_7__;D_8__;D_9__;D_10__;D_11__;D_12__;D_13__;D_14__	262	0	0	0	0	0	0	0	0	0	0	0	0	0	0	0	0	0	0	0	0	0	0	0	217	0	0	0	0	0	0	0	0	0	0	0	0	0	0	0	0	0	0	0	0	0	0	0
50b79f97f96b9f2324b0a801ee30769d	D_0__Bacteria;D_1__Firmicutes;D_2__Clostridia;D_3__Clostridiales;D_4__Christensenellaceae;D_5__Christensenellaceae R-7 group;D_6__gut metagenome;D_7__;D_8__;D_9__;D_10__;D_11__;D_12__;D_13__;D_14__	282	0	0	0	0	0	0	0	0	0	0	0	0	0	0	0	0	0	0	0	0	0	0	0	143	0	0	0	0	0	0	0	0	0	0	0	0	0	0	0	0	0	0	0	0	0	0	0
dc178677d00f282926de548e8030ebed	D_0__Bacteria;D_1__Firmicutes;D_2__Clostridia;D_3__Clostridiales;D_4__Christensenellaceae;D_5__Christensenellaceae R-7 group;D_6__metagenome;D_7__;D_8__;D_9__;D_10__;D_11__;D_12__;D_13__;D_14__	5	0	0	0	0	0	0	0	0	0	0	0	0	0	0	0	0	0	0	0	0	0	0	0	0	0	0	0	0	0	0	0	0	0	0	0	0	0	0	0	0	0	0	0	0	0	0	0
931ae8233d71ecf56c07c6a20c7f7fd4	D_0__Bacteria;D_1__Firmicutes;D_2__Clostridia;D_3__Clostridiales;D_4__Christensenellaceae;D_5__Christensenellaceae R-7 group;D_6__metagenome;D_7__;D_8__;D_9__;D_10__;D_11__;D_12__;D_13__;D_14__	10	0	0	0	0	0	0	0	0	0	0	0	0	0	0	0	0	0	0	0	0	0	0	0	0	0	0	0	0	0	0	0	0	0	0	0	0	0	0	0	0	0	0	0	0	0	0	0
981f32b89588f57017758b9f1334f1eb	D_0__Bacteria;D_1__Firmicutes;D_2__Clostridia;D_3__Clostridiales;D_4__Christensenellaceae;D_5__Christensenellaceae R-7 group;D_6__metagenome;D_7__;D_8__;D_9__;D_10__;D_11__;D_12__;D_13__;D_14__	17	0	0	0	0	0	0	0	0	0	0	0	0	0	0	0	0	0	0	0	0	0	0	0	0	0	4	0	0	0	0	0	0	0	0	0	0	0	0	0	0	0	0	0	0	0	0	0
5cbd9dfd739e4d5ebff4aa7c457a20f2	D_0__Bacteria;D_1__Firmicutes;D_2__Clostridia;D_3__Clostridiales;D_4__Christensenellaceae;D_5__Christensenellaceae R-7 group;D_6__uncultured bacterium;D_7__;D_8__;D_9__;D_10__;D_11__;D_12__;D_13__;D_14__	7	0	0	0	0	0	0	0	0	0	0	7	0	0	0	0	0	0	0	0	0	0	0	0	0	0	0	0	0	0	0	0	0	0	0	0	0	0	0	0	0	0	0	0	0	0	0	0
a05abe9cacc80cb3fe2ed0016b340441	D_0__Bacteria;D_1__Firmicutes;D_2__Clostridia;D_3__Clostridiales;D_4__Christensenellaceae;D_5__Christensenellaceae R-7 group;D_6__uncultured bacterium;D_7__;D_8__;D_9__;D_10__;D_11__;D_12__;D_13__;D_14__	17	0	0	0	0	0	0	0	0	0	0	0	0	0	0	0	0	0	0	0	0	0	0	0	0	0	0	0	0	0	0	17	0	0	0	0	0	0	0	0	0	0	0	0	0	0	0	0
74c03079f3df8425c7df81989497f43e	D_0__Bacteria;D_1__Firmicutes;D_2__Clostridia;D_3__Clostridiales;D_4__Christensenellaceae;D_5__Christensenellaceae R-7 group;D_6__uncultured Clostridia bacterium;D_7__;D_8__;D_9__;D_10__;D_11__;D_12__;D_13__;D_14__	7	0	0	0	0	0	0	0	0	0	0	0	0	0	0	0	0	0	0	0	0	0	0	0	0	0	7	0	0	0	0	0	0	0	0	0	0	0	0	0	0	0	0	0	0	0	0	0
1aea47832f3d40a8ad4cc01a84ff2bcc	D_0__Bacteria;D_1__Firmicutes;D_2__Clostridia;D_3__Clostridiales;D_4__Christensenellaceae;D_5__Christensenellaceae R-7 group;D_6__uncultured Clostridia bacterium;D_7__;D_8__;D_9__;D_10__;D_11__;D_12__;D_13__;D_14__	10	0	0	0	0	0	0	0	0	0	0	0	0	0	0	0	0	0	0	0	0	0	0	0	0	0	0	0	0	0	0	0	0	0	0	0	0	0	0	0	0	0	0	0	0	0	0	0
ce519568578a34a4e8966c1dc688f098	D_0__Bacteria;D_1__Firmicutes;D_2__Clostridia;D_3__Clostridiales;D_4__Christensenellaceae;D_5__Christensenellaceae R-7 group;D_6__uncultured marine bacterium;D_7__;D_8__;D_9__;D_10__;D_11__;D_12__;D_13__;D_14__	10	0	0	0	0	0	0	0	0	0	0	0	0	0	0	0	0	0	0	0	0	0	0	0	0	0	0	0	0	0	0	0	0	0	0	0	0	0	0	0	0	0	0	0	0	0	0	0
cfff9bbe04d60481e7e04ac3bd486ca8	D_0__Bacteria;D_1__Firmicutes;D_2__Clostridia;D_3__Clostridiales;D_4__Christensenellaceae;D_5__Christensenellaceae R-7 group;D_6__uncultured marine bacterium;D_7__;D_8__;D_9__;D_10__;D_11__;D_12__;D_13__;D_14__	69	0	0	0	0	0	0	0	0	0	0	0	0	0	0	0	19	0	0	0	0	0	0	0	0	0	0	0	0	0	0	0	50	0	0	0	0	0	0	0	0	0	0	0	0	0	0	0
3a95ba5033aed73c32bb175e5bb1c6b9	D_0__Bacteria;D_1__Firmicutes;D_2__Clostridia;D_3__Clostridiales;D_4__Christensenellaceae;D_5__Christensenellaceae R-7 group;D_6__uncultured organism;D_7__;D_8__;D_9__;D_10__;D_11__;D_12__;D_13__;D_14__	4	0	0	0	0	0	0	0	0	0	0	0	0	0	0	0	0	0	0	0	0	0	0	0	0	0	0	0	0	0	0	0	0	0	0	0	0	0	0	0	0	0	0	0	0	0	0	0
6b9a5ec6f411b0c10a5dccd1116d5dea	D_0__Bacteria;D_1__Firmicutes;D_2__Clostridia;D_3__Clostridiales;D_4__Christensenellaceae;D_5__Christensenellaceae R-7 group;D_6__uncultured organism;D_7__;D_8__;D_9__;D_10__;D_11__;D_12__;D_13__;D_14__	4	0	0	0	0	0	0	0	0	0	0	0	0	0	0	0	0	0	0	0	0	0	0	0	0	0	0	0	0	0	0	0	0	0	0	0	0	0	0	0	0	0	0	0	0	0	0	0
570e34de859725a531992c5e8b679ebf	D_0__Bacteria;D_1__Firmicutes;D_2__Clostridia;D_3__Clostridiales;D_4__Christensenellaceae;D_5__Christensenellaceae R-7 group;D_6__uncultured organism;D_7__;D_8__;D_9__;D_10__;D_11__;D_12__;D_13__;D_14__	15	0	0	0	0	0	0	0	0	0	0	0	0	0	0	0	0	0	0	0	0	0	0	0	0	0	0	0	0	0	0	0	0	0	0	0	0	0	0	0	0	0	0	0	0	0	0	0
1430c6a52cfa8aa58edfe8f507a9156c	D_0__Bacteria;D_1__Firmicutes;D_2__Clostridia;D_3__Clostridiales;D_4__Christensenellaceae;D_5__Christensenellaceae R-7 group;D_6__uncultured organism;D_7__;D_8__;D_9__;D_10__;D_11__;D_12__;D_13__;D_14__	17	0	0	0	0	0	0	0	0	0	0	0	0	0	0	0	0	0	0	0	0	0	0	0	0	0	0	0	0	0	0	0	0	0	0	0	0	0	0	0	0	0	0	0	0	0	0	0
34d542d8944201c8d928702c991cdb90	D_0__Bacteria;D_1__Firmicutes;D_2__Clostridia;D_3__Clostridiales;D_4__Christensenellaceae;D_5__Christensenellaceae R-7 group;D_6__uncultured organism;D_7__;D_8__;D_9__;D_10__;D_11__;D_12__;D_13__;D_14__	33	0	0	0	0	0	0	0	0	0	0	0	0	0	0	0	0	0	0	0	0	0	0	0	0	33	0	0	0	0	0	0	0	0	0	0	0	0	0	0	0	0	0	0	0	0	0	0
cdde502065af485ad24f4d1a10e4e1b3	D_0__Bacteria;D_1__Firmicutes;D_2__Clostridia;D_3__Clostridiales;D_4__Christensenellaceae;D_5__Christensenellaceae R-7 group;D_6__uncultured organism;D_7__;D_8__;D_9__;D_10__;D_11__;D_12__;D_13__;D_14__	295	0	0	0	0	0	0	0	0	0	0	68	0	0	0	0	0	0	0	0	0	0	0	0	136	0	0	23	0	0	0	0	0	0	0	0	0	0	0	0	0	0	0	0	0	0	0	0
7aaeb27bb3566a7e3fdaf69d32d60c43	D_0__Bacteria;D_1__Firmicutes;D_2__Clostridia;D_3__Clostridiales;D_4__Christensenellaceae;D_5__Christensenellaceae R-7 group;D_6__uncultured organism;D_7__;D_8__;D_9__;D_10__;D_11__;D_12__;D_13__;D_14__	443	0	0	0	0	0	0	0	0	0	0	80	57	0	0	0	0	0	0	0	0	0	0	0	188	0	25	0	0	0	0	0	0	0	0	0	0	0	0	0	0	0	0	0	0	0	0	0
47a016b23f748143584cf2c9eb1c2a32	D_0__Bacteria;D_1__Firmicutes;D_2__Clostridia;D_3__Clostridiales;D_4__Christensenellaceae;D_5__Christensenellaceae R-7 group;D_6__uncultured organism;D_7__;D_8__;D_9__;D_10__;D_11__;D_12__;D_13__;D_14__	3260	0	0	0	0	0	0	0	0	0	72	279	50	0	0	0	0	0	0	0	0	0	0	0	205	0	0	109	0	0	0	0	0	0	0	0	0	0	54	0	0	0	0	0	0	0	0	0
e5e45f2671f4f62f0543809e32de1a6b	D_0__Bacteria;D_1__Firmicutes;D_2__Clostridia;D_3__Clostridiales;D_4__Christensenellaceae;D_5__Christensenellaceae R-7 group;D_6__uncultured prokaryote;D_7__;D_8__;D_9__;D_10__;D_11__;D_12__;D_13__;D_14__	36	0	0	0	0	0	0	0	0	0	0	0	0	0	0	0	0	0	0	0	0	0	0	0	0	0	0	0	0	0	0	0	0	0	0	0	0	0	0	0	0	0	0	0	0	0	0	0
5c4c8d905c46421efcbd3aa04313c1be	D_0__Bacteria;D_1__Firmicutes;D_2__Clostridia;D_3__Clostridiales;D_4__Christensenellaceae;D_5__Christensenellaceae R-7 group;D_6__uncultured prokaryote;D_7__;D_8__;D_9__;D_10__;D_11__;D_12__;D_13__;D_14__	733	0	0	0	0	0	0	42	0	0	69	0	0	0	0	0	0	0	0	0	0	33	69	0	0	0	0	44	0	0	0	0	0	0	0	0	0	0	0	0	0	35	0	0	0	0	0	0
7dbeba8f641212c73fa09274a36ddcbb	D_0__Bacteria;D_1__Firmicutes;D_2__Clostridia;D_3__Clostridiales;D_4__Christensenellaceae;D_5__Christensenellaceae R-7 group;D_6__uncultured prokaryote;D_7__;D_8__;D_9__;D_10__;D_11__;D_12__;D_13__;D_14__	800	0	0	0	0	37	0	0	0	0	0	25	0	31	0	0	32	57	0	0	0	0	0	0	0	35	0	0	0	43	0	37	0	0	0	0	22	0	0	0	0	0	0	0	0	40	0	0
a63abcdc887926de3cffa2f2790a8bee	D_0__Bacteria;D_1__Firmicutes;D_2__Clostridia;D_3__Clostridiales;D_4__Christensenellaceae;D_5__Christensenellaceae R-7 group;D_6__uncultured prokaryote;D_7__;D_8__;D_9__;D_10__;D_11__;D_12__;D_13__;D_14__	2332	22	12	0	24	76	0	0	22	0	0	0	8	48	52	16	32	100	24	0	0	0	0	34	0	0	88	0	0	41	0	71	44	0	31	0	0	70	36	0	0	44	0	0	48	39	0	54
92169f5225631c5c8e5ab9c8f3bcf2cd	D_0__Bacteria;D_1__Firmicutes;D_2__Clostridia;D_3__Clostridiales;D_4__Christensenellaceae;D_5__uncultured	2	0	0	0	0	0	0	2	0	0	0	0	0	0	0	0	0	0	0	0	0	0	0	0	0	0	0	0	0	0	0	0	0	0	0	0	0	0	0	0	0	0	0	0	0	0	0	0
bbac5aca7500ef5e29d94a272340e581	D_0__Bacteria;D_1__Firmicutes;D_2__Clostridia;D_3__Clostridiales;D_4__Christensenellaceae;D_5__uncultured	4	0	0	0	0	0	0	0	0	0	0	0	0	0	0	0	0	0	0	0	0	0	0	0	0	0	0	0	0	0	0	0	0	0	0	0	0	0	0	0	0	0	0	0	0	0	0	0
b444803ef52fcf715c274aaff27172f9	D_0__Bacteria;D_1__Firmicutes;D_2__Clostridia;D_3__Clostridiales;D_4__Christensenellaceae;D_5__uncultured	5	0	0	0	0	0	0	0	0	0	0	0	0	0	0	0	0	0	0	0	0	0	0	0	0	0	0	0	0	0	0	0	0	0	0	0	5	0	0	0	0	0	0	0	0	0	0	0
04a29fbba6e77c708adc0be659c4f445	D_0__Bacteria;D_1__Firmicutes;D_2__Clostridia;D_3__Clostridiales;D_4__Christensenellaceae;D_5__uncultured	9	0	0	0	0	0	0	0	0	0	0	0	0	0	0	0	0	0	0	0	0	0	0	0	0	0	0	0	0	0	0	0	0	0	0	0	0	0	0	0	0	0	0	0	0	0	0	0
29382add5814d9e74411a911b3205716	D_0__Bacteria;D_1__Firmicutes;D_2__Clostridia;D_3__Clostridiales;D_4__Christensenellaceae;D_5__uncultured	9	0	0	0	0	0	0	0	0	0	0	0	0	0	0	0	0	0	0	0	0	0	0	0	9	0	0	0	0	0	0	0	0	0	0	0	0	0	0	0	0	0	0	0	0	0	0	0
3363331694ba9f3b793b79003ccda301	D_0__Bacteria;D_1__Firmicutes;D_2__Clostridia;D_3__Clostridiales;D_4__Christensenellaceae;D_5__uncultured	10	0	0	0	10	0	0	0	0	0	0	0	0	0	0	0	0	0	0	0	0	0	0	0	0	0	0	0	0	0	0	0	0	0	0	0	0	0	0	0	0	0	0	0	0	0	0	0
2196b55d6a5d8707490ad42f97eebf71	D_0__Bacteria;D_1__Firmicutes;D_2__Clostridia;D_3__Clostridiales;D_4__Christensenellaceae;D_5__uncultured	25	0	0	0	0	0	0	0	0	0	0	0	0	0	0	0	0	0	0	0	0	0	0	0	0	0	0	0	0	0	0	0	0	0	0	0	0	0	0	0	0	0	0	0	0	0	0	0
6ad10ca05dea0e1c489435cfd581486d	D_0__Bacteria;D_1__Firmicutes;D_2__Clostridia;D_3__Clostridiales;D_4__Christensenellaceae;D_5__uncultured	27	0	0	0	0	0	0	0	0	0	0	0	0	0	0	0	0	0	0	0	0	0	0	0	0	0	0	0	0	0	0	0	0	0	0	0	0	0	0	0	0	0	0	0	0	0	0	0
cd3470de0cea6f7e023d8c8a4f73cfe9	D_0__Bacteria;D_1__Firmicutes;D_2__Clostridia;D_3__Clostridiales;D_4__Christensenellaceae;D_5__uncultured	76	0	0	0	0	0	0	0	0	0	0	0	0	0	0	0	0	0	0	0	0	0	0	0	0	0	0	0	0	0	0	0	0	0	0	0	0	0	0	0	0	0	0	0	0	0	0	0
00cb0806020388e1954355a827d5e30d	D_0__Bacteria;D_1__Firmicutes;D_2__Clostridia;D_3__Clostridiales;D_4__Christensenellaceae;D_5__uncultured;D_6__uncultured bacterium;D_7__;D_8__;D_9__;D_10__;D_11__;D_12__;D_13__;D_14__	2	0	0	0	0	0	0	0	0	0	0	0	0	0	0	0	0	2	0	0	0	0	0	0	0	0	0	0	0	0	0	0	0	0	0	0	0	0	0	0	0	0	0	0	0	0	0	0
37314784bf08899245765af1f6bc5ddd	D_0__Bacteria;D_1__Firmicutes;D_2__Clostridia;D_3__Clostridiales;D_4__Christensenellaceae;D_5__uncultured;D_6__uncultured bacterium;D_7__;D_8__;D_9__;D_10__;D_11__;D_12__;D_13__;D_14__	2	0	0	0	0	0	0	0	0	0	0	0	0	0	0	0	0	0	0	0	0	0	0	0	0	0	0	0	0	0	0	0	0	0	0	0	0	0	0	0	0	0	0	0	0	0	0	0
e8dc6c99ff723fccc2ab400e2c5a10bd	D_0__Bacteria;D_1__Firmicutes;D_2__Clostridia;D_3__Clostridiales;D_4__Christensenellaceae;D_5__uncultured;D_6__uncultured bacterium;D_7__;D_8__;D_9__;D_10__;D_11__;D_12__;D_13__;D_14__	3	0	0	0	0	0	0	0	0	0	0	0	0	0	0	0	0	3	0	0	0	0	0	0	0	0	0	0	0	0	0	0	0	0	0	0	0	0	0	0	0	0	0	0	0	0	0	0
de7af773dcc71f83fd313e646a37466c	D_0__Bacteria;D_1__Firmicutes;D_2__Clostridia;D_3__Clostridiales;D_4__Christensenellaceae;D_5__uncultured;D_6__uncultured bacterium;D_7__;D_8__;D_9__;D_10__;D_11__;D_12__;D_13__;D_14__	4	0	0	0	0	0	0	4	0	0	0	0	0	0	0	0	0	0	0	0	0	0	0	0	0	0	0	0	0	0	0	0	0	0	0	0	0	0	0	0	0	0	0	0	0	0	0	0
04f3e5b476639345c2a1877d989c1d0f	D_0__Bacteria;D_1__Firmicutes;D_2__Clostridia;D_3__Clostridiales;D_4__Christensenellaceae;D_5__uncultured;D_6__uncultured bacterium;D_7__;D_8__;D_9__;D_10__;D_11__;D_12__;D_13__;D_14__	5	0	0	0	0	0	0	0	0	0	0	0	0	0	0	0	0	0	0	0	0	0	0	0	0	0	0	0	0	0	0	0	0	0	0	0	0	0	0	0	0	0	0	0	0	0	0	0
221b53c4a77052b104684ce6fe0e1c55	D_0__Bacteria;D_1__Firmicutes;D_2__Clostridia;D_3__Clostridiales;D_4__Christensenellaceae;D_5__uncultured;D_6__uncultured bacterium;D_7__;D_8__;D_9__;D_10__;D_11__;D_12__;D_13__;D_14__	5	0	0	0	0	0	0	0	0	0	0	0	0	0	0	0	0	0	0	0	0	0	0	0	0	0	0	0	0	0	0	0	0	0	0	0	0	0	0	0	0	0	0	0	0	0	0	0
3bba8c36797fcbc9c8ad169fbf57cf6d	D_0__Bacteria;D_1__Firmicutes;D_2__Clostridia;D_3__Clostridiales;D_4__Christensenellaceae;D_5__uncultured;D_6__uncultured bacterium;D_7__;D_8__;D_9__;D_10__;D_11__;D_12__;D_13__;D_14__	7	0	0	0	0	0	0	0	0	0	0	4	0	0	0	0	0	0	0	0	0	0	0	0	0	0	0	3	0	0	0	0	0	0	0	0	0	0	0	0	0	0	0	0	0	0	0	0
61dccac629b013a08feb3c06b7c7d73a	D_0__Bacteria;D_1__Firmicutes;D_2__Clostridia;D_3__Clostridiales;D_4__Christensenellaceae;D_5__uncultured;D_6__uncultured bacterium;D_7__;D_8__;D_9__;D_10__;D_11__;D_12__;D_13__;D_14__	7	0	0	0	0	0	0	0	0	0	0	0	0	0	0	0	0	0	0	0	0	0	0	0	0	0	0	0	0	0	2	0	5	0	0	0	0	0	0	0	0	0	0	0	0	0	0	0
0367b746a09fc4751ecc05809024e479	D_0__Bacteria;D_1__Firmicutes;D_2__Clostridia;D_3__Clostridiales;D_4__Christensenellaceae;D_5__uncultured;D_6__uncultured bacterium;D_7__;D_8__;D_9__;D_10__;D_11__;D_12__;D_13__;D_14__	8	0	0	0	0	0	0	0	0	0	0	0	0	0	0	0	0	0	0	0	0	0	0	0	0	0	0	0	0	0	0	0	0	0	0	0	0	0	0	0	0	0	0	0	0	0	0	8
3650465a6dc5ddce1926aa44bb42964b	D_0__Bacteria;D_1__Firmicutes;D_2__Clostridia;D_3__Clostridiales;D_4__Christensenellaceae;D_5__uncultured;D_6__uncultured bacterium;D_7__;D_8__;D_9__;D_10__;D_11__;D_12__;D_13__;D_14__	10	0	0	0	0	0	0	0	0	0	0	0	0	0	0	0	0	0	0	0	0	0	0	0	0	0	0	0	0	0	0	4	6	0	0	0	0	0	0	0	0	0	0	0	0	0	0	0
493c28e801628c84b204b180e11600b3	D_0__Bacteria;D_1__Firmicutes;D_2__Clostridia;D_3__Clostridiales;D_4__Christensenellaceae;D_5__uncultured;D_6__uncultured bacterium;D_7__;D_8__;D_9__;D_10__;D_11__;D_12__;D_13__;D_14__	10	0	0	0	0	0	0	0	0	0	0	0	0	0	0	0	0	0	0	0	0	0	0	0	0	0	0	0	0	0	0	0	0	0	0	0	0	0	0	8	0	0	0	0	0	0	0	0
a7eb4e66429766af429742fad5c03080	D_0__Bacteria;D_1__Firmicutes;D_2__Clostridia;D_3__Clostridiales;D_4__Christensenellaceae;D_5__uncultured;D_6__uncultured bacterium;D_7__;D_8__;D_9__;D_10__;D_11__;D_12__;D_13__;D_14__	10	0	0	0	0	0	0	0	0	0	0	3	0	0	0	0	0	0	0	0	0	0	0	0	0	0	0	0	0	0	0	0	0	0	0	0	0	0	0	0	0	0	0	0	0	0	0	0
ad9ea1107378912d7db0970f4d92f2c3	D_0__Bacteria;D_1__Firmicutes;D_2__Clostridia;D_3__Clostridiales;D_4__Christensenellaceae;D_5__uncultured;D_6__uncultured bacterium;D_7__;D_8__;D_9__;D_10__;D_11__;D_12__;D_13__;D_14__	11	0	0	0	0	0	0	0	0	0	0	0	0	0	0	0	0	3	0	0	0	0	0	0	0	0	4	0	0	0	0	0	3	0	0	0	0	0	0	0	0	0	0	0	0	0	0	0
d3928cf149e18edfd2200eae4139b3b2	D_0__Bacteria;D_1__Firmicutes;D_2__Clostridia;D_3__Clostridiales;D_4__Christensenellaceae;D_5__uncultured;D_6__uncultured bacterium;D_7__;D_8__;D_9__;D_10__;D_11__;D_12__;D_13__;D_14__	12	0	0	7	0	0	0	0	0	0	0	0	0	0	0	0	0	0	0	0	0	0	0	0	0	0	0	0	0	0	0	0	5	0	0	0	0	0	0	0	0	0	0	0	0	0	0	0
c88a7cb5486e8007c3880d2fe86369db	D_0__Bacteria;D_1__Firmicutes;D_2__Clostridia;D_3__Clostridiales;D_4__Christensenellaceae;D_5__uncultured;D_6__uncultured bacterium;D_7__;D_8__;D_9__;D_10__;D_11__;D_12__;D_13__;D_14__	15	0	0	0	0	0	0	0	0	0	0	0	0	0	0	0	0	0	0	0	0	0	0	0	0	0	0	0	0	0	0	0	0	0	0	0	0	0	0	0	0	0	0	0	0	0	0	0
7f3d1117cb3a5f6c5955b47eefaed565	D_0__Bacteria;D_1__Firmicutes;D_2__Clostridia;D_3__Clostridiales;D_4__Christensenellaceae;D_5__uncultured;D_6__uncultured bacterium;D_7__;D_8__;D_9__;D_10__;D_11__;D_12__;D_13__;D_14__	21	0	0	0	0	0	0	0	0	0	0	0	0	0	0	0	0	0	0	0	0	0	0	0	0	0	0	0	0	0	0	0	0	0	13	0	0	0	0	0	0	0	0	0	0	0	0	0
f36b4c758c6d8cbabb85f9d28fb88794	D_0__Bacteria;D_1__Firmicutes;D_2__Clostridia;D_3__Clostridiales;D_4__Christensenellaceae;D_5__uncultured;D_6__uncultured bacterium;D_7__;D_8__;D_9__;D_10__;D_11__;D_12__;D_13__;D_14__	29	0	0	0	0	0	0	0	0	0	0	0	0	0	0	0	0	0	0	0	0	0	0	0	0	0	0	0	0	0	0	0	0	0	0	0	0	0	0	0	0	0	0	0	0	0	0	0
0b9ac8c6f0a2992deca70b545c0dd6ee	D_0__Bacteria;D_1__Firmicutes;D_2__Clostridia;D_3__Clostridiales;D_4__Clostridiaceae 1;D_5__Clostridium sensu stricto 1	11	0	0	0	0	0	0	0	0	0	0	0	0	0	0	0	0	0	0	0	0	0	0	0	0	0	0	0	0	0	11	0	0	0	0	0	0	0	0	0	0	0	0	0	0	0	0	0
4557105082fb9144efb1faa9bf04b99e	D_0__Bacteria;D_1__Firmicutes;D_2__Clostridia;D_3__Clostridiales;D_4__Clostridiaceae 1;D_5__Clostridium sensu stricto 1	62	0	0	0	0	0	0	0	0	0	0	0	0	0	0	0	0	0	0	0	0	0	0	0	0	0	0	0	0	0	0	0	0	0	0	0	0	0	0	0	0	0	0	0	0	0	0	0
bca300ba5ac5e16b46c16b88ef43c144	D_0__Bacteria;D_1__Firmicutes;D_2__Clostridia;D_3__Clostridiales;D_4__Clostridiaceae 1;D_5__Clostridium sensu stricto 1	67	0	0	0	0	0	0	0	0	0	0	0	0	0	0	0	0	0	0	0	67	0	0	0	0	0	0	0	0	0	0	0	0	0	0	0	0	0	0	0	0	0	0	0	0	0	0	0
9f6acd667cc2dab099ba92c338a3f99f	D_0__Bacteria;D_1__Firmicutes;D_2__Clostridia;D_3__Clostridiales;D_4__Clostridiaceae 1;D_5__Clostridium sensu stricto 1	1106	0	0	0	56	0	0	0	217	172	0	0	0	0	0	0	0	0	0	0	0	0	39	33	51	0	0	0	0	51	0	0	56	0	0	0	0	0	0	0	0	0	0	0	0	0	0	0
a0f43300657aaa4856c461c855307501	D_0__Bacteria;D_1__Firmicutes;D_2__Clostridia;D_3__Clostridiales;D_4__Clostridiaceae 1;D_5__Clostridium sensu stricto 1	2338	0	0	0	34	46	0	0	174	75	0	0	0	43	0	0	16	0	0	0	0	0	35	35	127	0	59	66	15	49	137	0	124	0	0	187	0	0	0	0	32	0	48	15	0	0	0	0
7bede82613303888f2cb5b86b3de4d12	D_0__Bacteria;D_1__Firmicutes;D_2__Clostridia;D_3__Clostridiales;D_4__Clostridiaceae 1;D_5__Clostridium sensu stricto 1	4060	0	0	0	70	77	29	0	235	96	17	0	46	0	0	53	0	0	20	75	0	0	71	35	195	69	0	0	0	34	237	0	175	35	0	267	0	19	0	30	0	0	53	0	0	0	44	0
0af3c1352752b1ad9e2ff34301336edd	D_0__Bacteria;D_1__Firmicutes;D_2__Clostridia;D_3__Clostridiales;D_4__Clostridiaceae 1;D_5__Clostridium sensu stricto 1;D_6__bacterium mpn-isolate group 26;D_7__;D_8__;D_9__;D_10__;D_11__;D_12__;D_13__;D_14__	30	0	0	0	0	0	0	0	0	0	0	0	0	0	0	0	0	0	0	0	0	0	0	0	0	0	0	0	0	0	30	0	0	0	0	0	0	0	0	0	0	0	0	0	0	0	0	0
1daf904ba6945598d73a59df1c3b8d17	D_0__Bacteria;D_1__Firmicutes;D_2__Clostridia;D_3__Clostridiales;D_4__Clostridiaceae 1;D_5__Clostridium sensu stricto 1;D_6__Clostridium sp. CL-2;D_7__;D_8__;D_9__;D_10__;D_11__;D_12__;D_13__;D_14__	61	0	0	0	0	0	0	0	0	0	0	0	0	0	0	0	0	0	0	0	0	0	0	0	0	0	0	0	0	0	12	0	16	0	0	22	0	0	0	0	0	0	0	0	0	0	0	0
85fa077699d4e7477f0779d1805537f5	D_0__Bacteria;D_1__Firmicutes;D_2__Clostridia;D_3__Clostridiales;D_4__Clostridiaceae 1;D_5__Clostridium sensu stricto 1;D_6__human gut metagenome;D_7__;D_8__;D_9__;D_10__;D_11__;D_12__;D_13__;D_14__	61	0	0	0	0	0	0	0	0	0	13	0	48	0	0	0	0	0	0	0	0	0	0	0	0	0	0	0	0	0	0	0	0	0	0	0	0	0	0	0	0	0	0	0	0	0	0	0
7fd06ae9f29050a4d141486b453e74ee	D_0__Bacteria;D_1__Firmicutes;D_2__Clostridia;D_3__Clostridiales;D_4__Clostridiaceae 1;D_5__Clostridium sensu stricto 1;D_6__uncultured Firmicutes bacterium;D_7__;D_8__;D_9__;D_10__;D_11__;D_12__;D_13__;D_14__	40	0	0	0	0	0	0	0	0	0	0	0	0	0	0	40	0	0	0	0	0	0	0	0	0	0	0	0	0	0	0	0	0	0	0	0	0	0	0	0	0	0	0	0	0	0	0	0
f3ce88b0b42d6a982467862d576b60f6	D_0__Bacteria;D_1__Firmicutes;D_2__Clostridia;D_3__Clostridiales;D_4__Clostridiaceae 1;D_5__Clostridium sensu stricto 1;D_6__uncultured Firmicutes bacterium;D_7__;D_8__;D_9__;D_10__;D_11__;D_12__;D_13__;D_14__	47	0	0	0	0	0	0	0	0	0	0	0	0	0	0	0	0	0	0	0	0	0	0	0	0	0	0	0	0	0	0	0	0	0	0	0	0	0	0	0	0	0	0	0	0	0	0	0
adc038066cdbfc09670e8781e88657b6	D_0__Bacteria;D_1__Firmicutes;D_2__Clostridia;D_3__Clostridiales;D_4__Clostridiaceae 1;D_5__Clostridium sensu stricto 1;D_6__uncultured Firmicutes bacterium;D_7__;D_8__;D_9__;D_10__;D_11__;D_12__;D_13__;D_14__	4367	10	0	0	0	236	15	103	73	0	0	57	0	0	0	571	0	0	48	0	0	53	21	0	65	58	0	122	0	0	76	14	21	127	60	398	0	24	0	43	0	0	19	0	26	0	0	0
4fa05526cb1f7ad7705e3526cf278d5f	D_0__Bacteria;D_1__Firmicutes;D_2__Clostridia;D_3__Clostridiales;D_4__Clostridiaceae 1;D_5__Hathewaya	13	0	0	0	0	0	0	0	0	0	0	0	0	0	0	0	0	0	0	0	0	0	0	0	0	0	0	0	0	0	0	0	0	0	0	0	0	0	0	0	0	0	0	0	0	0	0	0
088834ba8bdfc4fd93278a3d5fd4454b	D_0__Bacteria;D_1__Firmicutes;D_2__Clostridia;D_3__Clostridiales;D_4__Clostridiaceae 1;D_5__Hathewaya	49	0	0	0	0	0	0	0	0	0	0	0	0	0	0	0	0	0	0	0	0	0	0	0	0	0	0	0	0	0	0	0	0	0	0	0	0	0	0	0	0	0	0	0	0	0	0	0
f064636bdbeb620a2e4b5db636c270ee	D_0__Bacteria;D_1__Firmicutes;D_2__Clostridia;D_3__Clostridiales;D_4__Clostridiales vadinBB60 group	16	0	0	0	0	0	0	0	0	0	0	0	0	0	0	0	0	0	0	0	0	0	0	0	0	0	0	0	0	0	0	0	0	0	0	0	0	0	0	0	0	0	0	0	0	0	0	0
7c79d7285815da367de6fa26418d4213	D_0__Bacteria;D_1__Firmicutes;D_2__Clostridia;D_3__Clostridiales;D_4__Clostridiales vadinBB60 group	70	0	0	0	0	0	0	0	0	0	0	0	0	0	0	0	0	0	0	0	0	0	0	0	0	0	0	0	0	0	0	0	0	0	0	0	0	0	0	0	0	0	0	0	0	0	0	0
1e65c9d4440ae8dab2b0ac2f4922a5d7	D_0__Bacteria;D_1__Firmicutes;D_2__Clostridia;D_3__Clostridiales;D_4__Clostridiales vadinBB60 group;D_5__Clostridiales bacterium enrichment culture clone 06-1235251-67;D_6__;D_7__;D_8__;D_9__;D_10__;D_11__;D_12__;D_13__;D_14__	8	0	0	0	0	0	0	0	0	0	0	0	0	0	0	0	0	0	0	0	0	0	0	0	0	0	0	0	0	0	0	0	0	0	0	0	0	0	0	0	0	0	0	0	0	0	0	0
69c669e93b93c3f8b9880144f4d89718	D_0__Bacteria;D_1__Firmicutes;D_2__Clostridia;D_3__Clostridiales;D_4__Clostridiales vadinBB60 group;D_5__Clostridiales bacterium enrichment culture clone 06-1235251-67;D_6__;D_7__;D_8__;D_9__;D_10__;D_11__;D_12__;D_13__;D_14__	104	0	0	0	0	0	0	0	0	0	0	0	0	0	0	0	0	0	0	0	0	0	0	0	0	0	0	75	0	0	0	0	0	0	0	0	0	0	0	0	0	0	0	0	0	0	0	0
9630e180ca7b924b732fc72390697125	D_0__Bacteria;D_1__Firmicutes;D_2__Clostridia;D_3__Clostridiales;D_4__Clostridiales vadinBB60 group;D_5__gut metagenome;D_6__;D_7__;D_8__;D_9__;D_10__;D_11__;D_12__;D_13__;D_14__	6	0	0	0	0	0	0	0	0	0	0	0	0	0	0	0	0	0	0	0	0	0	0	0	0	0	0	0	0	0	0	0	0	0	0	0	0	0	6	0	0	0	0	0	0	0	0	0
4a9685ac7e19a753d43e20e608c1c711	D_0__Bacteria;D_1__Firmicutes;D_2__Clostridia;D_3__Clostridiales;D_4__Clostridiales vadinBB60 group;D_5__gut metagenome;D_6__;D_7__;D_8__;D_9__;D_10__;D_11__;D_12__;D_13__;D_14__	10	0	0	0	0	0	0	0	0	0	0	0	0	0	0	0	0	0	0	0	0	0	0	0	0	0	0	0	0	10	0	0	0	0	0	0	0	0	0	0	0	0	0	0	0	0	0	0
880da3ef6a75aa122c92fb19f952b526	D_0__Bacteria;D_1__Firmicutes;D_2__Clostridia;D_3__Clostridiales;D_4__Clostridiales vadinBB60 group;D_5__gut metagenome;D_6__;D_7__;D_8__;D_9__;D_10__;D_11__;D_12__;D_13__;D_14__	15	0	0	0	0	0	0	0	0	0	3	0	0	0	0	0	0	0	0	0	0	0	0	0	0	0	0	0	0	0	0	0	0	0	0	0	0	0	0	0	0	0	0	12	0	0	0	0
91f38585a148616d89f9e2f4236791a2	D_0__Bacteria;D_1__Firmicutes;D_2__Clostridia;D_3__Clostridiales;D_4__Clostridiales vadinBB60 group;D_5__gut metagenome;D_6__;D_7__;D_8__;D_9__;D_10__;D_11__;D_12__;D_13__;D_14__	15	0	0	0	0	0	0	0	0	0	0	0	0	0	0	0	0	0	0	0	0	0	0	0	0	0	0	0	0	0	0	15	0	0	0	0	0	0	0	0	0	0	0	0	0	0	0	0
09e62351a3c47e21a19a032d4f620a41	D_0__Bacteria;D_1__Firmicutes;D_2__Clostridia;D_3__Clostridiales;D_4__Clostridiales vadinBB60 group;D_5__gut metagenome;D_6__;D_7__;D_8__;D_9__;D_10__;D_11__;D_12__;D_13__;D_14__	22	0	0	0	0	0	0	0	0	0	0	0	0	0	0	0	0	0	0	0	0	0	0	0	0	0	0	0	0	0	0	0	0	0	0	0	0	0	0	0	0	0	0	0	0	0	0	0
4a7026f4f2583fe6919ab79f51d2d5b3	D_0__Bacteria;D_1__Firmicutes;D_2__Clostridia;D_3__Clostridiales;D_4__Clostridiales vadinBB60 group;D_5__gut metagenome;D_6__;D_7__;D_8__;D_9__;D_10__;D_11__;D_12__;D_13__;D_14__	24	0	0	0	0	0	0	0	0	0	0	0	0	0	0	0	0	0	0	0	0	0	0	0	0	0	0	0	0	0	0	0	0	0	0	0	0	0	0	0	0	0	0	0	0	0	0	0
8f5ff6f0af1be574e57f2ae1998f4ef4	D_0__Bacteria;D_1__Firmicutes;D_2__Clostridia;D_3__Clostridiales;D_4__Clostridiales vadinBB60 group;D_5__gut metagenome;D_6__;D_7__;D_8__;D_9__;D_10__;D_11__;D_12__;D_13__;D_14__	28	0	0	0	0	0	0	0	0	0	0	0	0	0	0	0	0	0	0	0	0	0	0	0	0	0	0	28	0	0	0	0	0	0	0	0	0	0	0	0	0	0	0	0	0	0	0	0
a70e4fb7764954495c9f4d574ff9e080	D_0__Bacteria;D_1__Firmicutes;D_2__Clostridia;D_3__Clostridiales;D_4__Clostridiales vadinBB60 group;D_5__gut metagenome;D_6__;D_7__;D_8__;D_9__;D_10__;D_11__;D_12__;D_13__;D_14__	47	0	0	0	0	0	0	0	0	0	25	0	0	0	0	0	0	0	0	0	0	0	0	0	0	0	0	0	0	0	0	0	22	0	0	0	0	0	0	0	0	0	0	0	0	0	0	0
045aced2b875fa811233dedc9f40dbe2	D_0__Bacteria;D_1__Firmicutes;D_2__Clostridia;D_3__Clostridiales;D_4__Clostridiales vadinBB60 group;D_5__gut metagenome;D_6__;D_7__;D_8__;D_9__;D_10__;D_11__;D_12__;D_13__;D_14__	58	0	0	0	0	0	0	0	0	0	0	0	0	0	0	0	0	0	0	0	0	0	0	0	0	0	0	0	0	0	0	0	0	0	0	0	0	0	0	0	0	0	0	0	0	0	0	0
d2f050cfb02fe0a6d74500cae2ac3291	D_0__Bacteria;D_1__Firmicutes;D_2__Clostridia;D_3__Clostridiales;D_4__Clostridiales vadinBB60 group;D_5__gut metagenome;D_6__;D_7__;D_8__;D_9__;D_10__;D_11__;D_12__;D_13__;D_14__	85	0	0	0	0	0	0	0	0	0	0	0	0	0	0	0	0	0	0	0	0	0	0	0	0	0	0	0	0	0	0	0	0	0	0	0	0	0	0	0	0	0	0	0	0	0	0	0
34cf35465d4f4372ce0aa54a8f655c21	D_0__Bacteria;D_1__Firmicutes;D_2__Clostridia;D_3__Clostridiales;D_4__Clostridiales vadinBB60 group;D_5__gut metagenome;D_6__;D_7__;D_8__;D_9__;D_10__;D_11__;D_12__;D_13__;D_14__	95	0	0	0	23	0	0	15	0	0	19	0	0	0	0	0	0	0	0	0	0	0	0	14	0	0	0	0	0	0	0	0	14	0	0	0	0	0	0	0	0	0	0	0	0	0	0	0
0b5bca9a9e1ec7db2857e45ef422ca70	D_0__Bacteria;D_1__Firmicutes;D_2__Clostridia;D_3__Clostridiales;D_4__Clostridiales vadinBB60 group;D_5__gut metagenome;D_6__;D_7__;D_8__;D_9__;D_10__;D_11__;D_12__;D_13__;D_14__	102	0	0	0	0	0	0	0	0	0	27	0	20	0	0	0	0	0	0	0	0	0	0	0	0	0	0	0	0	0	0	0	0	0	0	0	0	0	0	0	0	0	0	0	0	0	0	0
846371c129f1bedcc469ed0b19d221da	D_0__Bacteria;D_1__Firmicutes;D_2__Clostridia;D_3__Clostridiales;D_4__Clostridiales vadinBB60 group;D_5__gut metagenome;D_6__;D_7__;D_8__;D_9__;D_10__;D_11__;D_12__;D_13__;D_14__	172	0	0	0	0	0	0	0	0	0	0	24	0	0	0	30	0	0	0	0	0	0	0	0	0	0	0	0	0	0	0	0	0	0	0	0	0	0	0	0	0	0	0	0	0	0	0	0
39289cf96f97099a3f2748d61c9c6e21	D_0__Bacteria;D_1__Firmicutes;D_2__Clostridia;D_3__Clostridiales;D_4__Clostridiales vadinBB60 group;D_5__gut metagenome;D_6__;D_7__;D_8__;D_9__;D_10__;D_11__;D_12__;D_13__;D_14__	230	0	0	0	0	0	0	0	0	0	51	0	0	0	37	0	0	0	0	0	0	0	0	0	0	0	0	0	0	0	0	0	0	0	14	0	0	0	0	0	0	0	0	0	0	0	0	0
e51e45c828d687e40896bd419dba87d1	D_0__Bacteria;D_1__Firmicutes;D_2__Clostridia;D_3__Clostridiales;D_4__Clostridiales vadinBB60 group;D_5__gut metagenome;D_6__;D_7__;D_8__;D_9__;D_10__;D_11__;D_12__;D_13__;D_14__	807	30	0	0	0	0	0	0	60	52	68	0	57	0	33	0	0	0	0	0	0	0	19	0	0	27	45	0	0	59	0	0	72	0	0	0	0	0	0	0	0	14	0	41	12	0	0	0
2489f1e4daa1b177ef19b67f2a21e874	D_0__Bacteria;D_1__Firmicutes;D_2__Clostridia;D_3__Clostridiales;D_4__Clostridiales vadinBB60 group;D_5__metagenome;D_6__;D_7__;D_8__;D_9__;D_10__;D_11__;D_12__;D_13__;D_14__	66	0	0	0	0	0	0	0	0	0	0	0	0	0	0	0	0	0	0	0	0	0	0	0	0	0	0	0	0	0	0	0	0	0	0	0	0	0	0	0	0	0	0	0	0	0	0	0
9858ba580e4f499a0bd5c466ff2b4706	D_0__Bacteria;D_1__Firmicutes;D_2__Clostridia;D_3__Clostridiales;D_4__Clostridiales vadinBB60 group;D_5__metagenome;D_6__;D_7__;D_8__;D_9__;D_10__;D_11__;D_12__;D_13__;D_14__	93	0	0	0	0	0	0	0	0	0	0	0	0	0	0	0	0	0	0	0	0	0	0	0	0	0	0	0	0	0	0	0	0	0	0	0	0	0	0	0	0	0	0	0	0	0	0	0
3763ac70109966cf585808c691465c58	D_0__Bacteria;D_1__Firmicutes;D_2__Clostridia;D_3__Clostridiales;D_4__Clostridiales vadinBB60 group;D_5__uncultured bacterium;D_6__;D_7__;D_8__;D_9__;D_10__;D_11__;D_12__;D_13__;D_14__	4	0	0	0	0	0	0	0	0	0	0	0	0	0	0	0	0	0	0	0	0	0	0	0	0	0	0	0	0	0	0	0	0	0	0	0	0	0	0	0	0	0	0	0	0	0	0	0
e1715ffb0ed377548fe3a84a6c045814	D_0__Bacteria;D_1__Firmicutes;D_2__Clostridia;D_3__Clostridiales;D_4__Clostridiales vadinBB60 group;D_5__uncultured bacterium;D_6__;D_7__;D_8__;D_9__;D_10__;D_11__;D_12__;D_13__;D_14__	4	0	0	0	0	0	0	0	0	0	0	0	0	0	0	0	0	0	0	0	0	0	0	0	0	0	0	0	0	0	0	4	0	0	0	0	0	0	0	0	0	0	0	0	0	0	0	0
7e31745a88413f0fb5c0807f0676be1a	D_0__Bacteria;D_1__Firmicutes;D_2__Clostridia;D_3__Clostridiales;D_4__Clostridiales vadinBB60 group;D_5__uncultured bacterium;D_6__;D_7__;D_8__;D_9__;D_10__;D_11__;D_12__;D_13__;D_14__	5	0	0	0	0	0	0	0	0	0	0	0	0	0	0	0	0	0	0	0	0	0	0	0	0	0	0	0	0	0	0	0	0	0	0	0	0	0	0	0	0	0	0	0	0	0	0	0
00b51115d5ed712a3422e698dccdef32	D_0__Bacteria;D_1__Firmicutes;D_2__Clostridia;D_3__Clostridiales;D_4__Clostridiales vadinBB60 group;D_5__uncultured bacterium;D_6__;D_7__;D_8__;D_9__;D_10__;D_11__;D_12__;D_13__;D_14__	7	0	0	0	0	0	0	0	0	0	0	0	0	0	0	0	0	0	0	0	0	0	0	0	0	0	0	0	0	0	0	0	0	0	0	0	0	0	0	0	0	0	0	0	0	0	0	0
5a7073787511e466faf1a7b458516097	D_0__Bacteria;D_1__Firmicutes;D_2__Clostridia;D_3__Clostridiales;D_4__Clostridiales vadinBB60 group;D_5__uncultured bacterium;D_6__;D_7__;D_8__;D_9__;D_10__;D_11__;D_12__;D_13__;D_14__	10	0	0	0	0	0	0	0	0	0	0	0	0	0	0	0	0	0	0	0	0	0	0	0	0	0	0	0	0	0	0	0	0	0	0	0	0	0	0	0	0	0	0	0	0	0	0	0
5d1d836f605a6428baeedd4c2043ee3a	D_0__Bacteria;D_1__Firmicutes;D_2__Clostridia;D_3__Clostridiales;D_4__Clostridiales vadinBB60 group;D_5__uncultured bacterium;D_6__;D_7__;D_8__;D_9__;D_10__;D_11__;D_12__;D_13__;D_14__	11	0	0	0	0	0	0	0	0	0	0	0	0	0	0	0	0	0	0	0	0	0	0	0	0	0	0	0	0	0	0	0	0	0	0	0	0	0	0	0	0	0	0	0	0	0	0	0
9fc035d5d2b2dc3c77ce911350d2294f	D_0__Bacteria;D_1__Firmicutes;D_2__Clostridia;D_3__Clostridiales;D_4__Clostridiales vadinBB60 group;D_5__uncultured bacterium;D_6__;D_7__;D_8__;D_9__;D_10__;D_11__;D_12__;D_13__;D_14__	11	0	0	0	0	0	0	0	0	0	0	0	0	0	0	0	0	0	0	0	0	0	0	0	0	0	0	0	0	0	0	0	0	0	0	0	0	0	0	0	0	0	0	0	0	0	0	0
5c3582b35014f13f6aa58944798cb6fe	D_0__Bacteria;D_1__Firmicutes;D_2__Clostridia;D_3__Clostridiales;D_4__Clostridiales vadinBB60 group;D_5__uncultured bacterium;D_6__;D_7__;D_8__;D_9__;D_10__;D_11__;D_12__;D_13__;D_14__	13	0	0	0	0	0	0	0	0	0	0	0	0	0	0	0	0	0	0	0	0	0	0	0	0	0	0	0	0	0	0	0	0	0	0	0	0	0	0	0	0	0	0	0	0	0	0	0
7e253cc7160af86f2f2fe8d57ed0938b	D_0__Bacteria;D_1__Firmicutes;D_2__Clostridia;D_3__Clostridiales;D_4__Clostridiales vadinBB60 group;D_5__uncultured bacterium;D_6__;D_7__;D_8__;D_9__;D_10__;D_11__;D_12__;D_13__;D_14__	13	0	0	0	0	0	0	0	0	0	0	0	0	0	0	0	0	0	0	0	0	0	0	0	0	0	0	0	0	0	0	0	0	0	0	0	0	0	0	0	0	0	0	0	0	0	0	0
94c775966e3b48b931f6c791d383ff3e	D_0__Bacteria;D_1__Firmicutes;D_2__Clostridia;D_3__Clostridiales;D_4__Clostridiales vadinBB60 group;D_5__uncultured bacterium;D_6__;D_7__;D_8__;D_9__;D_10__;D_11__;D_12__;D_13__;D_14__	18	0	0	0	0	0	0	0	0	0	0	0	0	0	0	0	0	0	0	0	0	0	0	0	0	0	0	0	0	0	0	0	0	0	0	0	0	0	0	0	0	0	0	0	0	0	0	0
e503bfa3bd23f4fc8e93ba88c5bd824b	D_0__Bacteria;D_1__Firmicutes;D_2__Clostridia;D_3__Clostridiales;D_4__Clostridiales vadinBB60 group;D_5__uncultured bacterium;D_6__;D_7__;D_8__;D_9__;D_10__;D_11__;D_12__;D_13__;D_14__	20	0	0	0	0	0	0	0	0	0	0	0	0	0	0	0	0	0	0	0	0	0	0	0	0	0	0	0	0	0	0	0	0	0	0	0	0	0	0	0	0	0	0	0	0	0	0	0
72132cb3ab3b5ac6c5af37223e3e5c05	D_0__Bacteria;D_1__Firmicutes;D_2__Clostridia;D_3__Clostridiales;D_4__Clostridiales vadinBB60 group;D_5__uncultured bacterium;D_6__;D_7__;D_8__;D_9__;D_10__;D_11__;D_12__;D_13__;D_14__	21	0	0	0	0	0	0	0	0	0	0	0	0	0	0	0	0	0	0	0	0	0	0	0	0	0	0	0	0	0	0	0	0	0	0	0	0	0	0	0	0	0	0	0	0	0	0	0
3d519490be84644161ef6bbeee8cc756	D_0__Bacteria;D_1__Firmicutes;D_2__Clostridia;D_3__Clostridiales;D_4__Clostridiales vadinBB60 group;D_5__uncultured bacterium;D_6__;D_7__;D_8__;D_9__;D_10__;D_11__;D_12__;D_13__;D_14__	25	0	0	0	0	0	0	0	0	0	0	0	0	0	0	0	0	0	0	0	0	0	0	0	0	0	0	0	0	0	0	25	0	0	0	0	0	0	0	0	0	0	0	0	0	0	0	0
cae4eaf0fe723a2521be228f5ce5b1a6	D_0__Bacteria;D_1__Firmicutes;D_2__Clostridia;D_3__Clostridiales;D_4__Clostridiales vadinBB60 group;D_5__uncultured bacterium;D_6__;D_7__;D_8__;D_9__;D_10__;D_11__;D_12__;D_13__;D_14__	25	0	0	0	0	0	0	0	0	0	0	0	0	0	0	0	0	0	0	0	0	0	0	0	0	0	0	0	0	0	0	0	0	0	0	0	21	0	0	0	0	0	0	0	0	0	0	0
83cdd7376ccd1f4d7893478048cecb03	D_0__Bacteria;D_1__Firmicutes;D_2__Clostridia;D_3__Clostridiales;D_4__Clostridiales vadinBB60 group;D_5__uncultured bacterium;D_6__;D_7__;D_8__;D_9__;D_10__;D_11__;D_12__;D_13__;D_14__	27	0	0	0	0	0	0	0	0	0	0	0	0	0	0	0	0	0	0	0	0	0	0	0	0	0	0	0	0	0	0	0	0	0	0	0	0	0	0	0	0	0	0	0	0	0	0	0
70a36f87ff519984358ef6c6959028f1	D_0__Bacteria;D_1__Firmicutes;D_2__Clostridia;D_3__Clostridiales;D_4__Clostridiales vadinBB60 group;D_5__uncultured bacterium;D_6__;D_7__;D_8__;D_9__;D_10__;D_11__;D_12__;D_13__;D_14__	32	0	0	0	0	0	0	0	0	0	21	0	0	0	0	0	0	0	0	0	0	0	0	0	0	0	0	0	0	0	0	0	0	0	0	0	0	0	0	0	0	0	0	0	0	0	0	0
aaed1c44766c688e75f43323e5c7efe6	D_0__Bacteria;D_1__Firmicutes;D_2__Clostridia;D_3__Clostridiales;D_4__Clostridiales vadinBB60 group;D_5__uncultured bacterium;D_6__;D_7__;D_8__;D_9__;D_10__;D_11__;D_12__;D_13__;D_14__	33	0	0	0	0	0	0	0	0	0	0	0	0	0	0	0	0	0	0	0	0	0	0	0	0	0	0	0	0	0	0	0	0	0	0	0	0	0	0	0	0	0	0	0	0	0	0	0
6089958b35f9aabeb7de9f91129fb79a	D_0__Bacteria;D_1__Firmicutes;D_2__Clostridia;D_3__Clostridiales;D_4__Clostridiales vadinBB60 group;D_5__uncultured bacterium;D_6__;D_7__;D_8__;D_9__;D_10__;D_11__;D_12__;D_13__;D_14__	35	0	0	0	0	0	0	0	0	0	0	18	0	0	0	0	0	0	0	0	0	0	0	0	0	0	17	0	0	0	0	0	0	0	0	0	0	0	0	0	0	0	0	0	0	0	0	0
97069db05aa4f0a65b6d93edf3e242f1	D_0__Bacteria;D_1__Firmicutes;D_2__Clostridia;D_3__Clostridiales;D_4__Clostridiales vadinBB60 group;D_5__uncultured bacterium;D_6__;D_7__;D_8__;D_9__;D_10__;D_11__;D_12__;D_13__;D_14__	39	0	0	0	0	0	0	0	0	0	0	39	0	0	0	0	0	0	0	0	0	0	0	0	0	0	0	0	0	0	0	0	0	0	0	0	0	0	0	0	0	0	0	0	0	0	0	0
95ab5e9317e0b46caf6a99a1b65b4221	D_0__Bacteria;D_1__Firmicutes;D_2__Clostridia;D_3__Clostridiales;D_4__Clostridiales vadinBB60 group;D_5__uncultured bacterium;D_6__;D_7__;D_8__;D_9__;D_10__;D_11__;D_12__;D_13__;D_14__	42	0	0	0	0	0	0	0	0	0	0	18	0	0	0	0	0	0	0	0	0	0	0	0	0	0	24	0	0	0	0	0	0	0	0	0	0	0	0	0	0	0	0	0	0	0	0	0
9bd062fd8c8e2bad1a3e921f86fdbff1	D_0__Bacteria;D_1__Firmicutes;D_2__Clostridia;D_3__Clostridiales;D_4__Clostridiales vadinBB60 group;D_5__uncultured bacterium;D_6__;D_7__;D_8__;D_9__;D_10__;D_11__;D_12__;D_13__;D_14__	56	0	0	0	0	0	0	0	0	0	0	0	0	0	0	0	0	0	0	0	0	0	0	0	0	0	0	0	0	0	0	0	0	0	0	0	0	0	0	0	0	0	0	0	0	0	0	0
04ea10659de646e37f12bd8431799d11	D_0__Bacteria;D_1__Firmicutes;D_2__Clostridia;D_3__Clostridiales;D_4__Clostridiales vadinBB60 group;D_5__uncultured bacterium;D_6__;D_7__;D_8__;D_9__;D_10__;D_11__;D_12__;D_13__;D_14__	88	0	0	0	0	0	0	0	0	0	0	0	0	0	0	0	0	0	0	0	0	0	0	0	0	0	0	0	0	0	0	0	0	0	0	0	0	0	0	0	0	0	0	0	0	0	0	0
7d1891e9610b4300a6b7da21875a66ed	D_0__Bacteria;D_1__Firmicutes;D_2__Clostridia;D_3__Clostridiales;D_4__Clostridiales vadinBB60 group;D_5__uncultured bacterium;D_6__;D_7__;D_8__;D_9__;D_10__;D_11__;D_12__;D_13__;D_14__	108	0	0	0	0	0	0	0	0	0	0	0	0	0	0	14	0	0	0	0	0	0	0	0	0	0	55	0	0	19	0	0	0	0	0	0	0	0	0	0	0	0	0	0	0	0	0	0
ace4fa635f8b01764dba428d089c29d8	D_0__Bacteria;D_1__Firmicutes;D_2__Clostridia;D_3__Clostridiales;D_4__Clostridiales vadinBB60 group;D_5__uncultured bacterium;D_6__;D_7__;D_8__;D_9__;D_10__;D_11__;D_12__;D_13__;D_14__	113	0	0	0	0	0	0	0	0	0	63	0	0	0	0	0	0	0	0	0	0	0	0	0	0	0	0	0	0	0	0	0	0	0	0	0	0	0	0	0	0	0	0	0	0	0	0	20
5e5d8032775f195d15d70febf8ff0657	D_0__Bacteria;D_1__Firmicutes;D_2__Clostridia;D_3__Clostridiales;D_4__Clostridiales vadinBB60 group;D_5__uncultured bacterium;D_6__;D_7__;D_8__;D_9__;D_10__;D_11__;D_12__;D_13__;D_14__	128	0	0	0	0	0	0	0	0	0	0	0	0	0	0	0	0	0	0	0	0	0	0	0	0	0	0	0	0	0	0	0	0	0	0	0	0	0	0	0	0	0	0	0	0	0	0	0
7e396274b5e0a9c448300db83c845aa5	D_0__Bacteria;D_1__Firmicutes;D_2__Clostridia;D_3__Clostridiales;D_4__Clostridiales vadinBB60 group;D_5__uncultured bacterium;D_6__;D_7__;D_8__;D_9__;D_10__;D_11__;D_12__;D_13__;D_14__	137	0	0	0	0	0	0	0	0	0	0	0	0	0	0	0	0	0	0	0	0	0	0	0	0	0	0	0	0	11	0	0	18	0	0	0	0	0	0	0	0	13	0	0	0	0	0	0
f8743b1ea09886236e4cd5aa58538721	D_0__Bacteria;D_1__Firmicutes;D_2__Clostridia;D_3__Clostridiales;D_4__Clostridiales vadinBB60 group;D_5__uncultured bacterium;D_6__;D_7__;D_8__;D_9__;D_10__;D_11__;D_12__;D_13__;D_14__	147	0	0	0	0	0	0	0	0	0	47	0	0	0	0	0	0	0	0	0	0	0	0	0	0	0	0	0	0	0	0	0	0	0	0	0	0	0	0	0	0	0	0	0	0	0	0	0
ec9b53f9a448c563bdfe46564a7878a2	D_0__Bacteria;D_1__Firmicutes;D_2__Clostridia;D_3__Clostridiales;D_4__Clostridiales vadinBB60 group;D_5__uncultured bacterium;D_6__;D_7__;D_8__;D_9__;D_10__;D_11__;D_12__;D_13__;D_14__	230	0	0	0	0	0	0	0	0	0	73	0	0	0	0	0	0	0	0	0	0	0	0	0	83	0	0	0	0	0	0	0	0	0	0	0	0	0	0	0	0	0	0	0	0	0	0	0
67e2102efa687677a51c6f9be7a821d4	D_0__Bacteria;D_1__Firmicutes;D_2__Clostridia;D_3__Clostridiales;D_4__Clostridiales vadinBB60 group;D_5__uncultured bacterium;D_6__;D_7__;D_8__;D_9__;D_10__;D_11__;D_12__;D_13__;D_14__	346	0	0	0	0	0	0	0	31	0	0	0	0	0	0	0	0	0	0	0	0	0	0	0	0	0	0	63	0	0	0	0	0	0	0	0	0	0	0	0	0	0	0	0	0	0	0	0
c38ec1070e3a1d9f2c8be81d443a2007	D_0__Bacteria;D_1__Firmicutes;D_2__Clostridia;D_3__Clostridiales;D_4__Clostridiales vadinBB60 group;D_5__uncultured Clostridia bacterium;D_6__;D_7__;D_8__;D_9__;D_10__;D_11__;D_12__;D_13__;D_14__	11	0	0	0	0	0	0	0	0	0	0	0	0	0	0	0	0	11	0	0	0	0	0	0	0	0	0	0	0	0	0	0	0	0	0	0	0	0	0	0	0	0	0	0	0	0	0	0
4437c60068536c4548182bcfc17e0657	D_0__Bacteria;D_1__Firmicutes;D_2__Clostridia;D_3__Clostridiales;D_4__Clostridiales vadinBB60 group;D_5__uncultured organism;D_6__;D_7__;D_8__;D_9__;D_10__;D_11__;D_12__;D_13__;D_14__	90	9	0	0	0	0	0	0	0	0	0	0	10	0	0	0	0	0	0	0	0	0	4	0	0	0	0	0	0	21	0	6	0	0	0	0	0	0	0	0	0	0	0	0	0	0	0	0
bd20d7a26f8e4974c3e3318fa8dd9c00	D_0__Bacteria;D_1__Firmicutes;D_2__Clostridia;D_3__Clostridiales;D_4__Clostridiales vadinBB60 group;D_5__uncultured organism;D_6__;D_7__;D_8__;D_9__;D_10__;D_11__;D_12__;D_13__;D_14__	298	0	0	0	0	0	0	0	0	0	0	68	0	0	0	0	0	0	0	0	0	0	0	0	60	0	0	0	0	0	0	0	0	0	0	0	0	0	0	0	0	0	0	0	0	0	0	0
b03ce79629a43991d630adab3bfa6cd0	D_0__Bacteria;D_1__Firmicutes;D_2__Clostridia;D_3__Clostridiales;D_4__Clostridiales vadinBB60 group;D_5__uncultured organism;D_6__;D_7__;D_8__;D_9__;D_10__;D_11__;D_12__;D_13__;D_14__	1339	0	0	0	0	0	0	0	0	0	0	961	0	0	0	0	0	0	0	0	0	0	0	0	0	0	0	215	0	0	0	0	0	0	0	0	0	0	0	0	0	0	0	0	0	0	0	0
c799c223bc209a60009e01b372659022	D_0__Bacteria;D_1__Firmicutes;D_2__Clostridia;D_3__Clostridiales;D_4__Clostridiales vadinBB60 group;D_5__uncultured Thermoanaerobacterales bacterium;D_6__;D_7__;D_8__;D_9__;D_10__;D_11__;D_12__;D_13__;D_14__	204	0	0	37	0	0	0	0	0	0	0	0	48	0	0	0	0	28	0	0	0	0	0	0	0	0	0	0	0	0	0	0	0	0	0	0	0	0	0	0	0	0	0	0	0	0	0	0
3a73483184f737af3d7958c24371a661	D_0__Bacteria;D_1__Firmicutes;D_2__Clostridia;D_3__Clostridiales;D_4__Clostridiales vadinBB60 group;D_5__uncultured Thermoanaerobacterales bacterium;D_6__;D_7__;D_8__;D_9__;D_10__;D_11__;D_12__;D_13__;D_14__	215	0	0	38	0	0	0	0	0	0	0	0	76	0	0	0	0	0	0	0	0	0	0	0	0	0	0	0	0	0	0	0	0	0	0	0	0	0	0	0	0	0	0	0	0	0	0	0
cd1c2a510a3642559c30d84fc540bccd	D_0__Bacteria;D_1__Firmicutes;D_2__Clostridia;D_3__Clostridiales;D_4__Clostridiales vadinBB60 group;D_5__uncultured Thermoanaerobacterales bacterium;D_6__;D_7__;D_8__;D_9__;D_10__;D_11__;D_12__;D_13__;D_14__	243	0	0	0	0	0	0	0	0	0	0	49	0	0	0	0	0	0	0	0	0	0	0	0	25	60	0	0	0	0	0	0	0	0	0	0	0	0	0	0	0	0	0	0	0	0	0	0
6080f5ae6a18cc7e1f4d799aaf2f7d72	D_0__Bacteria;D_1__Firmicutes;D_2__Clostridia;D_3__Clostridiales;D_4__Defluviitaleaceae;D_5__Defluviitaleaceae UCG-011;D_6__uncultured bacterium;D_7__;D_8__;D_9__;D_10__;D_11__;D_12__;D_13__;D_14__	14	0	0	0	0	0	0	0	0	0	0	0	0	0	0	0	0	0	0	0	0	0	0	0	0	0	0	0	0	0	0	0	0	0	0	0	0	0	0	0	0	0	0	0	0	0	0	0
aec7451d90699917319099f887fea9e1	D_0__Bacteria;D_1__Firmicutes;D_2__Clostridia;D_3__Clostridiales;D_4__Defluviitaleaceae;D_5__Defluviitaleaceae UCG-011;D_6__uncultured bacterium;D_7__;D_8__;D_9__;D_10__;D_11__;D_12__;D_13__;D_14__	15	0	0	0	0	0	0	0	0	0	0	0	0	0	0	0	0	0	0	0	0	0	0	0	0	0	0	0	0	0	0	0	0	0	0	0	0	0	0	0	0	0	0	0	0	0	0	0
570f18951acb5f8e92fe3225ee9a7072	D_0__Bacteria;D_1__Firmicutes;D_2__Clostridia;D_3__Clostridiales;D_4__Defluviitaleaceae;D_5__Defluviitaleaceae UCG-011;D_6__uncultured bacterium;D_7__;D_8__;D_9__;D_10__;D_11__;D_12__;D_13__;D_14__	26	0	0	0	0	0	0	0	0	0	0	0	0	0	0	0	0	0	26	0	0	0	0	0	0	0	0	0	0	0	0	0	0	0	0	0	0	0	0	0	0	0	0	0	0	0	0	0
007d0e25f1abffff1f9cc2bedda2a041	D_0__Bacteria;D_1__Firmicutes;D_2__Clostridia;D_3__Clostridiales;D_4__Defluviitaleaceae;D_5__Defluviitaleaceae UCG-011;D_6__uncultured bacterium;D_7__;D_8__;D_9__;D_10__;D_11__;D_12__;D_13__;D_14__	28	25	0	0	0	0	0	0	0	0	0	0	0	0	3	0	0	0	0	0	0	0	0	0	0	0	0	0	0	0	0	0	0	0	0	0	0	0	0	0	0	0	0	0	0	0	0	0
14adad92ddb0a4022320902ec60fbce4	D_0__Bacteria;D_1__Firmicutes;D_2__Clostridia;D_3__Clostridiales;D_4__Defluviitaleaceae;D_5__Defluviitaleaceae UCG-011;D_6__uncultured bacterium;D_7__;D_8__;D_9__;D_10__;D_11__;D_12__;D_13__;D_14__	34	0	0	27	0	0	0	0	0	0	0	0	0	0	0	0	0	0	0	0	0	0	0	0	0	0	0	0	0	0	0	0	0	0	0	0	0	0	0	0	0	0	0	0	0	0	0	0
f9fb0cd5dbb6fa769e16984efba822e4	D_0__Bacteria;D_1__Firmicutes;D_2__Clostridia;D_3__Clostridiales;D_4__Defluviitaleaceae;D_5__Defluviitaleaceae UCG-011;D_6__uncultured bacterium;D_7__;D_8__;D_9__;D_10__;D_11__;D_12__;D_13__;D_14__	91	0	0	0	0	0	0	0	0	0	0	0	0	0	0	0	0	0	0	0	0	0	0	0	0	0	0	0	0	0	0	0	0	0	0	0	0	0	0	0	0	0	0	0	0	0	0	0
8ea6adad38b45819cd43ab402bd40a41	D_0__Bacteria;D_1__Firmicutes;D_2__Clostridia;D_3__Clostridiales;D_4__Defluviitaleaceae;D_5__Defluviitaleaceae UCG-011;D_6__uncultured bacterium;D_7__;D_8__;D_9__;D_10__;D_11__;D_12__;D_13__;D_14__	96	0	0	18	0	0	0	0	0	0	0	0	0	0	0	0	0	0	0	0	0	0	0	0	0	0	9	0	0	0	0	0	0	0	0	0	0	0	0	0	0	0	0	0	0	0	0	0
b3a67c3d5a9f3194c60331c1568f2894	D_0__Bacteria;D_1__Firmicutes;D_2__Clostridia;D_3__Clostridiales;D_4__Defluviitaleaceae;D_5__Defluviitaleaceae UCG-011;D_6__uncultured bacterium;D_7__;D_8__;D_9__;D_10__;D_11__;D_12__;D_13__;D_14__	104	0	0	0	0	0	0	0	0	0	0	0	0	0	0	0	0	0	0	0	0	0	0	0	0	0	0	0	0	0	0	0	0	0	0	0	0	0	0	0	0	0	0	0	66	0	0	0
b7505985390e42967134791e3116bbdc	D_0__Bacteria;D_1__Firmicutes;D_2__Clostridia;D_3__Clostridiales;D_4__Defluviitaleaceae;D_5__Defluviitaleaceae UCG-011;D_6__uncultured bacterium;D_7__;D_8__;D_9__;D_10__;D_11__;D_12__;D_13__;D_14__	176	0	0	0	0	0	0	0	0	0	0	0	0	0	176	0	0	0	0	0	0	0	0	0	0	0	0	0	0	0	0	0	0	0	0	0	0	0	0	0	0	0	0	0	0	0	0	0
f576c0f2bafd93da69abd0a53f909c54	D_0__Bacteria;D_1__Firmicutes;D_2__Clostridia;D_3__Clostridiales;D_4__Eubacteriaceae;D_5__Anaerofustis	7	0	0	0	0	0	0	0	0	0	0	0	0	0	0	0	0	0	0	0	0	0	0	0	0	0	0	0	0	0	0	0	0	0	0	0	0	0	0	0	0	0	0	0	0	0	0	0
152d59bbe234457df990f6cb73c49668	D_0__Bacteria;D_1__Firmicutes;D_2__Clostridia;D_3__Clostridiales;D_4__Family XI;D_5__Anaerococcus	37	0	0	0	0	0	0	0	0	0	0	0	0	0	0	0	0	0	0	0	0	0	0	0	0	0	0	0	0	0	0	0	0	0	0	0	0	0	0	0	13	0	0	0	0	0	0	0
555b86d890fbb145eeb014b18e0e0e89	D_0__Bacteria;D_1__Firmicutes;D_2__Clostridia;D_3__Clostridiales;D_4__Family XI;D_5__Anaerococcus;D_6__Anaerococcus mediterraneensis;D_7__;D_8__;D_9__;D_10__;D_11__;D_12__;D_13__;D_14__	5	0	0	0	0	0	0	0	0	0	0	0	0	0	0	0	0	0	0	0	0	0	0	0	0	0	0	0	0	0	0	0	0	0	0	0	0	0	0	0	0	0	0	0	0	0	0	0
a59220986cad81768f2beb8083dafe0a	D_0__Bacteria;D_1__Firmicutes;D_2__Clostridia;D_3__Clostridiales;D_4__Family XI;D_5__Anaerococcus;D_6__Anaerococcus sp. SJ-2013;D_7__;D_8__;D_9__;D_10__;D_11__;D_12__;D_13__;D_14__	140	0	0	0	0	0	0	0	0	0	0	0	0	0	0	0	0	0	0	0	0	0	0	0	0	0	0	0	0	0	81	0	0	0	59	0	0	0	0	0	0	0	0	0	0	0	0	0
1583b6c156aede9ce87c6c10a89faf39	D_0__Bacteria;D_1__Firmicutes;D_2__Clostridia;D_3__Clostridiales;D_4__Family XI;D_5__Ezakiella	3	0	0	0	0	0	0	0	0	0	0	0	0	0	0	0	0	0	0	0	0	0	0	0	0	0	0	3	0	0	0	0	0	0	0	0	0	0	0	0	0	0	0	0	0	0	0	0
4445ced1432983e9d4ed49075cd70e31	D_0__Bacteria;D_1__Firmicutes;D_2__Clostridia;D_3__Clostridiales;D_4__Family XI;D_5__Ezakiella	8	0	0	0	0	0	0	0	0	0	0	0	0	0	0	0	0	0	0	0	0	0	0	0	8	0	0	0	0	0	0	0	0	0	0	0	0	0	0	0	0	0	0	0	0	0	0	0
004bc9990da93a877f266a538acef6ba	D_0__Bacteria;D_1__Firmicutes;D_2__Clostridia;D_3__Clostridiales;D_4__Family XI;D_5__Ezakiella;D_6__Fenollaria timonensis;D_7__;D_8__;D_9__;D_10__;D_11__;D_12__;D_13__;D_14__	24	0	0	0	0	0	0	0	0	0	0	0	0	0	0	0	0	0	0	0	0	0	0	0	0	0	0	0	0	0	0	0	0	0	0	0	0	0	0	0	24	0	0	0	0	0	0	0
b336dc127f0a7dde868d31603f16a0e7	D_0__Bacteria;D_1__Firmicutes;D_2__Clostridia;D_3__Clostridiales;D_4__Family XI;D_5__Ezakiella;D_6__Fenollaria timonensis;D_7__;D_8__;D_9__;D_10__;D_11__;D_12__;D_13__;D_14__	53	0	0	0	0	9	0	0	0	0	0	0	0	0	0	0	0	0	0	0	0	0	0	0	29	0	0	0	15	0	0	0	0	0	0	0	0	0	0	0	0	0	0	0	0	0	0	0
4ad9cd97d2f57a1cb896f8d92a361bca	D_0__Bacteria;D_1__Firmicutes;D_2__Clostridia;D_3__Clostridiales;D_4__Family XI;D_5__Finegoldia	23	0	0	0	0	0	0	0	0	0	0	0	0	0	0	0	0	0	0	0	0	0	0	0	0	0	0	0	0	0	0	0	0	0	0	0	0	0	0	0	4	0	0	0	0	0	0	0
5522ccb41c456e59593013b7ccf2e041	D_0__Bacteria;D_1__Firmicutes;D_2__Clostridia;D_3__Clostridiales;D_4__Family XI;D_5__Finegoldia	32	0	0	0	0	5	0	0	0	0	0	0	0	0	0	0	0	0	0	0	0	0	0	0	0	0	0	0	5	0	0	0	0	0	0	0	0	0	0	0	0	0	0	0	0	0	0	0
a3b023c73108261a0397b6387e154a5f	D_0__Bacteria;D_1__Firmicutes;D_2__Clostridia;D_3__Clostridiales;D_4__Family XI;D_5__Parvimonas;D_6__Tissierellia bacterium KA00581;D_7__;D_8__;D_9__;D_10__;D_11__;D_12__;D_13__;D_14__	47	0	0	0	0	0	0	0	0	0	0	0	0	0	0	0	0	0	0	0	0	0	0	0	0	0	0	0	0	0	0	0	0	0	0	0	0	0	0	0	47	0	0	0	0	0	0	0
c5d8cd8cdbb61e4c37fa3926e19588ce	D_0__Bacteria;D_1__Firmicutes;D_2__Clostridia;D_3__Clostridiales;D_4__Family XI;D_5__Peptoniphilus	7	0	0	0	0	0	0	0	0	0	0	0	0	0	0	0	0	0	0	0	0	0	0	0	0	0	0	0	0	0	0	0	0	0	0	0	0	0	0	0	7	0	0	0	0	0	0	0
be5f9cb5fb9dc24849be7fba6245f197	D_0__Bacteria;D_1__Firmicutes;D_2__Clostridia;D_3__Clostridiales;D_4__Family XI;D_5__Peptoniphilus	11	0	0	0	0	0	0	0	0	0	0	0	0	0	0	0	0	0	0	0	0	0	0	0	0	0	0	0	0	0	0	0	7	0	0	0	0	0	0	0	0	0	0	0	0	0	4	0
b5bcf6ca115ef2892b823ef0ad81f703	D_0__Bacteria;D_1__Firmicutes;D_2__Clostridia;D_3__Clostridiales;D_4__Family XI;D_5__Peptoniphilus	18	0	0	0	0	0	0	0	0	0	0	0	0	0	0	0	0	0	0	0	0	0	0	0	0	0	0	0	4	0	0	0	0	0	0	0	0	0	0	0	8	0	0	0	0	0	0	0
e80a03ebfb14fb8eb1008c9437dc5ab9	D_0__Bacteria;D_1__Firmicutes;D_2__Clostridia;D_3__Clostridiales;D_4__Family XI;D_5__Peptoniphilus;D_6__Peptoniphilus lacrimalis;D_7__;D_8__;D_9__;D_10__;D_11__;D_12__;D_13__;D_14__	10	0	0	0	0	0	0	0	0	0	0	0	0	0	0	0	0	0	0	0	0	0	0	0	0	0	0	0	0	0	0	0	0	0	0	0	0	0	0	0	10	0	0	0	0	0	0	0
8a3d8f86b4c8d7d0436ed526c39007f1	D_0__Bacteria;D_1__Firmicutes;D_2__Clostridia;D_3__Clostridiales;D_4__Family XIII	2	0	0	0	0	0	0	0	0	0	0	0	0	0	0	0	0	0	0	0	0	0	0	0	0	0	0	0	0	0	0	0	0	0	0	0	0	0	0	0	0	0	0	0	0	0	0	0
981357451849199b6480921054b6912e	D_0__Bacteria;D_1__Firmicutes;D_2__Clostridia;D_3__Clostridiales;D_4__Family XIII	2	0	0	0	0	0	0	0	0	0	0	0	0	0	0	0	0	0	0	0	0	0	0	0	0	0	0	0	0	0	0	0	0	0	0	0	0	0	0	0	0	0	0	0	0	0	0	0
a76cdf3554fecfd4d19a208fdc3f68b7	D_0__Bacteria;D_1__Firmicutes;D_2__Clostridia;D_3__Clostridiales;D_4__Family XIII	2	0	0	0	0	0	0	0	0	0	0	2	0	0	0	0	0	0	0	0	0	0	0	0	0	0	0	0	0	0	0	0	0	0	0	0	0	0	0	0	0	0	0	0	0	0	0	0
b7d1940a25cbd28ffa2dfe6397878d73	D_0__Bacteria;D_1__Firmicutes;D_2__Clostridia;D_3__Clostridiales;D_4__Family XIII	2	0	0	0	0	0	0	0	0	0	0	0	0	0	0	0	0	0	0	0	0	0	0	0	0	0	0	0	0	0	0	0	0	0	0	0	0	0	0	0	0	0	0	0	0	0	0	0
e3b585f03e38c71a4102baea8a7cb5b1	D_0__Bacteria;D_1__Firmicutes;D_2__Clostridia;D_3__Clostridiales;D_4__Family XIII	3	0	0	0	0	0	0	0	0	0	0	3	0	0	0	0	0	0	0	0	0	0	0	0	0	0	0	0	0	0	0	0	0	0	0	0	0	0	0	0	0	0	0	0	0	0	0	0
f3cbf2437d6b995fa4093ed5993a7569	D_0__Bacteria;D_1__Firmicutes;D_2__Clostridia;D_3__Clostridiales;D_4__Family XIII	5	0	0	0	0	0	0	0	0	0	0	0	0	0	0	0	0	0	1	0	0	0	0	0	0	0	0	0	0	0	0	0	0	0	0	0	0	0	0	0	0	0	0	0	0	0	0	0
a07b13c25e4b673e09ed16b11c9f0a62	D_0__Bacteria;D_1__Firmicutes;D_2__Clostridia;D_3__Clostridiales;D_4__Family XIII	10	0	0	0	0	2	0	0	0	0	0	0	0	0	3	0	0	0	0	0	0	0	0	0	0	0	0	0	0	0	0	0	0	0	0	0	0	0	0	0	0	0	0	0	0	0	0	0
e7a509feb8d9e24509d1c81b275a352a	D_0__Bacteria;D_1__Firmicutes;D_2__Clostridia;D_3__Clostridiales;D_4__Family XIII	11	0	0	0	0	0	0	0	0	0	0	0	0	0	0	0	0	0	0	0	0	0	0	0	0	0	0	0	0	0	0	0	0	0	0	11	0	0	0	0	0	0	0	0	0	0	0	0
cb2c79ddcc54091955b7c4a78ef56290	D_0__Bacteria;D_1__Firmicutes;D_2__Clostridia;D_3__Clostridiales;D_4__Family XIII	12	0	0	0	1	0	0	0	0	0	0	0	0	0	0	0	0	0	0	0	0	0	0	0	0	0	0	0	0	0	0	0	0	0	0	0	0	0	0	0	0	0	0	0	0	0	0	0
cd1ddc37cd173e57a98ede9367b5af1e	D_0__Bacteria;D_1__Firmicutes;D_2__Clostridia;D_3__Clostridiales;D_4__Family XIII	12	0	0	12	0	0	0	0	0	0	0	0	0	0	0	0	0	0	0	0	0	0	0	0	0	0	0	0	0	0	0	0	0	0	0	0	0	0	0	0	0	0	0	0	0	0	0	0
57c7c2dbfe805075ab8199cff52428dc	D_0__Bacteria;D_1__Firmicutes;D_2__Clostridia;D_3__Clostridiales;D_4__Family XIII	14	0	0	0	0	0	0	0	0	0	0	6	0	0	0	0	0	0	0	0	0	0	0	0	0	0	0	0	0	0	0	0	0	0	0	0	0	0	0	0	0	0	0	0	0	0	0	0
08d514bb433b7c66bb5498f268a81ce6	D_0__Bacteria;D_1__Firmicutes;D_2__Clostridia;D_3__Clostridiales;D_4__Family XIII	17	0	0	0	0	0	0	0	0	0	0	3	1	0	0	0	0	0	0	0	0	0	0	0	0	0	0	2	0	0	0	0	0	0	0	0	0	0	0	0	0	0	0	0	0	0	0	0
0ce00cfba8c1bcfc8f0d610e2321dc30	D_0__Bacteria;D_1__Firmicutes;D_2__Clostridia;D_3__Clostridiales;D_4__Family XIII	17	0	0	0	0	0	0	0	0	0	0	0	0	0	0	0	0	0	0	0	0	0	0	0	0	0	0	0	0	0	0	0	0	0	0	0	0	0	0	0	0	0	0	0	0	0	0	0
2c52446c471bee12b9b2797f6be5c639	D_0__Bacteria;D_1__Firmicutes;D_2__Clostridia;D_3__Clostridiales;D_4__Family XIII	18	0	0	0	0	0	0	0	0	0	18	0	0	0	0	0	0	0	0	0	0	0	0	0	0	0	0	0	0	0	0	0	0	0	0	0	0	0	0	0	0	0	0	0	0	0	0	0
055e0edd0a859ae8a7fa4bc63d00681c	D_0__Bacteria;D_1__Firmicutes;D_2__Clostridia;D_3__Clostridiales;D_4__Family XIII	20	0	0	0	0	0	0	0	0	0	0	0	0	0	20	0	0	0	0	0	0	0	0	0	0	0	0	0	0	0	0	0	0	0	0	0	0	0	0	0	0	0	0	0	0	0	0	0
5daee042e57aa7de1355f561d2021e6a	D_0__Bacteria;D_1__Firmicutes;D_2__Clostridia;D_3__Clostridiales;D_4__Family XIII	24	0	0	0	0	0	0	0	0	0	0	0	0	0	0	0	0	4	0	0	0	0	0	0	0	0	8	0	0	0	0	0	0	0	0	0	0	0	0	0	0	0	0	0	0	0	0	0
cdcb3cb78738932fe81c87d13bed60ed	D_0__Bacteria;D_1__Firmicutes;D_2__Clostridia;D_3__Clostridiales;D_4__Family XIII	26	0	0	0	0	0	0	0	0	0	0	0	0	0	0	0	0	0	0	0	0	0	0	0	0	0	0	0	0	0	0	0	0	0	0	0	0	0	0	0	0	0	0	0	0	0	0	0
8cfc56dc3e177ba5995e49904a4c8cca	D_0__Bacteria;D_1__Firmicutes;D_2__Clostridia;D_3__Clostridiales;D_4__Family XIII	39	17	0	0	0	0	0	0	0	0	0	0	0	0	0	0	0	0	0	0	0	0	22	0	0	0	0	0	0	0	0	0	0	0	0	0	0	0	0	0	0	0	0	0	0	0	0	0
3fbae38d2187dfad589fc84bf42c6ada	D_0__Bacteria;D_1__Firmicutes;D_2__Clostridia;D_3__Clostridiales;D_4__Family XIII	49	0	0	0	0	0	0	0	0	0	6	0	0	0	0	0	0	0	0	0	0	0	0	0	0	0	0	0	0	0	0	0	0	0	0	0	0	0	0	0	0	0	0	0	0	0	0	0
bb0ed7c6b45bdf26447a7bfcdc510733	D_0__Bacteria;D_1__Firmicutes;D_2__Clostridia;D_3__Clostridiales;D_4__Family XIII	66	0	0	0	0	0	0	0	0	0	0	0	0	0	0	0	0	54	0	0	0	0	0	0	0	0	0	0	0	0	0	0	0	12	0	0	0	0	0	0	0	0	0	0	0	0	0	0
f3da137f1839a926d2c29cd4728d2093	D_0__Bacteria;D_1__Firmicutes;D_2__Clostridia;D_3__Clostridiales;D_4__Family XIII	84	0	0	0	0	0	0	0	8	0	0	0	0	15	0	3	0	6	3	0	0	0	0	0	0	0	1	0	0	7	0	0	0	0	0	0	0	0	0	0	0	0	0	7	0	0	0	0
da53caf2facb9204030f33a09be38c2d	D_0__Bacteria;D_1__Firmicutes;D_2__Clostridia;D_3__Clostridiales;D_4__Family XIII	153	0	0	0	44	0	0	0	0	0	0	0	0	0	0	0	0	0	0	0	0	0	0	0	0	35	0	0	0	0	0	0	0	0	0	0	0	0	0	0	0	0	0	0	0	0	0	0
0b4fa5a38ebf31ecf267d43bb74f850b	D_0__Bacteria;D_1__Firmicutes;D_2__Clostridia;D_3__Clostridiales;D_4__Family XIII;D_5__[Eubacterium] brachy group	4	0	0	0	0	0	0	0	0	0	0	0	0	0	0	0	0	0	0	0	0	0	0	0	0	0	0	0	0	0	0	0	0	0	0	0	0	0	0	0	0	0	0	0	0	0	0	0
9c9ca49d81a63a9cef3c09af0d47ef9f	D_0__Bacteria;D_1__Firmicutes;D_2__Clostridia;D_3__Clostridiales;D_4__Family XIII;D_5__[Eubacterium] brachy group	29	0	0	0	0	0	0	0	0	0	0	0	0	0	0	0	0	0	0	0	0	0	0	0	0	0	0	0	0	0	0	0	0	0	0	0	0	0	0	0	0	0	0	0	0	0	0	0
bea978a1c4c5648e109cd4a7f09427db	D_0__Bacteria;D_1__Firmicutes;D_2__Clostridia;D_3__Clostridiales;D_4__Family XIII;D_5__[Eubacterium] brachy group;D_6__uncultured bacterium;D_7__;D_8__;D_9__;D_10__;D_11__;D_12__;D_13__;D_14__	22	0	0	0	0	0	0	0	0	0	0	0	0	0	0	0	0	0	0	0	0	0	0	0	0	0	0	0	0	0	0	0	0	0	0	0	0	0	0	0	0	0	0	0	0	0	0	0
d6d22d79c4781186410803aed7336a56	D_0__Bacteria;D_1__Firmicutes;D_2__Clostridia;D_3__Clostridiales;D_4__Family XIII;D_5__[Eubacterium] brachy group;D_6__uncultured bacterium;D_7__;D_8__;D_9__;D_10__;D_11__;D_12__;D_13__;D_14__	46	0	0	0	0	0	0	0	0	0	0	0	0	0	0	0	0	0	0	0	0	0	11	0	0	0	0	0	0	0	0	0	0	0	0	0	0	0	0	0	0	0	0	0	0	0	16	19
6c26bff085054f32870c883b02d384ec	D_0__Bacteria;D_1__Firmicutes;D_2__Clostridia;D_3__Clostridiales;D_4__Family XIII;D_5__[Eubacterium] brachy group;D_6__uncultured bacterium;D_7__;D_8__;D_9__;D_10__;D_11__;D_12__;D_13__;D_14__	126	0	0	0	0	0	0	0	0	0	0	0	0	0	0	0	0	0	0	17	0	0	0	17	0	0	0	0	0	0	0	0	0	0	35	0	0	0	0	0	0	0	0	0	0	0	0	0
d3372cf5f6f2b18213086ecf50e289ea	D_0__Bacteria;D_1__Firmicutes;D_2__Clostridia;D_3__Clostridiales;D_4__Family XIII;D_5__[Eubacterium] nodatum group	4	0	0	0	0	0	0	0	0	0	0	0	0	0	0	0	0	0	0	0	0	0	0	0	0	0	0	0	0	0	0	0	0	0	0	0	0	0	0	0	0	0	0	0	0	0	0	0
dca7a82ec1a7c458209b0e0869ec1dc9	D_0__Bacteria;D_1__Firmicutes;D_2__Clostridia;D_3__Clostridiales;D_4__Family XIII;D_5__[Eubacterium] nodatum group	4	0	0	0	0	0	0	0	0	0	0	0	0	0	0	0	0	4	0	0	0	0	0	0	0	0	0	0	0	0	0	0	0	0	0	0	0	0	0	0	0	0	0	0	0	0	0	0
ce26034a4739ae35bf95dae1a2760390	D_0__Bacteria;D_1__Firmicutes;D_2__Clostridia;D_3__Clostridiales;D_4__Family XIII;D_5__[Eubacterium] nodatum group	5	0	0	0	0	0	0	0	0	0	0	0	0	0	0	0	0	0	0	0	0	0	0	0	0	0	0	0	0	0	0	0	5	0	0	0	0	0	0	0	0	0	0	0	0	0	0	0
6109919a2ceb9ba3becf79b62e2afb39	D_0__Bacteria;D_1__Firmicutes;D_2__Clostridia;D_3__Clostridiales;D_4__Family XIII;D_5__[Eubacterium] nodatum group	11	0	0	0	0	0	0	0	0	0	0	0	0	0	0	0	0	0	0	0	0	0	0	0	0	0	0	0	0	0	0	0	0	0	0	0	0	0	0	0	0	0	0	0	0	0	11	0
d0b03a19c9c41936d08a108b9bd942a5	D_0__Bacteria;D_1__Firmicutes;D_2__Clostridia;D_3__Clostridiales;D_4__Family XIII;D_5__[Eubacterium] nodatum group;D_6__Ihubacter massiliensis;D_7__;D_8__;D_9__;D_10__;D_11__;D_12__;D_13__;D_14__	8	8	0	0	0	0	0	0	0	0	0	0	0	0	0	0	0	0	0	0	0	0	0	0	0	0	0	0	0	0	0	0	0	0	0	0	0	0	0	0	0	0	0	0	0	0	0	0
6d081a5b62fab25e6d1d29fb1fe17d93	D_0__Bacteria;D_1__Firmicutes;D_2__Clostridia;D_3__Clostridiales;D_4__Family XIII;D_5__[Eubacterium] nodatum group;D_6__Ihubacter massiliensis;D_7__;D_8__;D_9__;D_10__;D_11__;D_12__;D_13__;D_14__	12	0	0	0	0	0	0	0	0	0	0	0	0	0	0	0	0	0	0	0	0	0	0	0	0	0	0	0	0	0	0	0	0	0	0	0	0	0	0	0	0	0	0	0	0	0	0	0
21a188ed948def84b831c837094662f6	D_0__Bacteria;D_1__Firmicutes;D_2__Clostridia;D_3__Clostridiales;D_4__Family XIII;D_5__[Eubacterium] nodatum group;D_6__uncultured bacterium;D_7__;D_8__;D_9__;D_10__;D_11__;D_12__;D_13__;D_14__	4	0	0	0	0	0	0	0	0	0	0	0	0	0	0	0	0	0	0	0	0	0	0	0	0	0	0	0	0	0	0	0	0	0	0	0	0	0	0	0	0	0	0	0	0	0	0	0
c4d5f536701daeb9ba07010343c7832b	D_0__Bacteria;D_1__Firmicutes;D_2__Clostridia;D_3__Clostridiales;D_4__Family XIII;D_5__Anaerovorax	3	3	0	0	0	0	0	0	0	0	0	0	0	0	0	0	0	0	0	0	0	0	0	0	0	0	0	0	0	0	0	0	0	0	0	0	0	0	0	0	0	0	0	0	0	0	0	0
b97d66c9550d3e1978da69d09f8ece1f	D_0__Bacteria;D_1__Firmicutes;D_2__Clostridia;D_3__Clostridiales;D_4__Family XIII;D_5__Family XIII AD3011 group	3	0	0	0	0	0	0	0	0	0	0	0	0	0	0	0	0	0	0	0	0	0	0	0	0	0	3	0	0	0	0	0	0	0	0	0	0	0	0	0	0	0	0	0	0	0	0	0
c214fe9484f3e8e9425d23fba3ef8072	D_0__Bacteria;D_1__Firmicutes;D_2__Clostridia;D_3__Clostridiales;D_4__Family XIII;D_5__Family XIII AD3011 group	3	0	0	0	0	0	0	0	0	0	0	0	0	0	0	0	0	0	0	0	0	0	0	0	0	0	0	0	0	0	0	0	0	0	0	0	0	0	0	0	0	0	0	0	0	0	0	0
fbb2a8f19e1dd749c229b1b8eaf34247	D_0__Bacteria;D_1__Firmicutes;D_2__Clostridia;D_3__Clostridiales;D_4__Family XIII;D_5__Family XIII AD3011 group	3	0	0	0	0	0	0	0	0	0	0	0	0	0	0	0	0	0	0	0	0	0	0	0	0	0	0	0	0	0	0	0	0	0	0	0	0	0	0	0	0	0	0	0	0	0	0	0
6b95840cd1c061f278563a3ded79cdb4	D_0__Bacteria;D_1__Firmicutes;D_2__Clostridia;D_3__Clostridiales;D_4__Family XIII;D_5__Family XIII AD3011 group	4	0	0	0	0	0	0	0	0	0	0	0	0	0	0	0	0	0	0	0	0	0	0	0	0	0	0	0	0	0	0	0	0	0	0	0	0	0	0	0	0	0	0	0	0	0	0	0
a2e46846e89a23f2f68e1da2551bc072	D_0__Bacteria;D_1__Firmicutes;D_2__Clostridia;D_3__Clostridiales;D_4__Family XIII;D_5__Family XIII AD3011 group	4	0	0	0	0	0	0	0	1	0	0	0	0	0	0	1	0	0	0	0	0	0	0	0	0	0	0	0	0	0	0	0	0	0	0	0	0	0	0	0	0	0	0	0	0	0	0	0
f46c848fd440d554f8038d80f28dc3d4	D_0__Bacteria;D_1__Firmicutes;D_2__Clostridia;D_3__Clostridiales;D_4__Family XIII;D_5__Family XIII AD3011 group	5	0	0	0	0	0	0	0	0	0	0	0	0	0	0	0	0	0	0	0	0	0	0	0	0	0	0	0	0	0	0	0	0	0	5	0	0	0	0	0	0	0	0	0	0	0	0	0
fd35985ce0d070955b05302d8586304a	D_0__Bacteria;D_1__Firmicutes;D_2__Clostridia;D_3__Clostridiales;D_4__Family XIII;D_5__Family XIII AD3011 group	6	0	0	0	0	0	0	0	0	0	0	0	0	0	0	0	0	0	0	0	0	0	0	0	0	0	0	0	0	0	0	0	6	0	0	0	0	0	0	0	0	0	0	0	0	0	0	0
03449a3cd74e697d65f8e26eb3a9b7b3	D_0__Bacteria;D_1__Firmicutes;D_2__Clostridia;D_3__Clostridiales;D_4__Family XIII;D_5__Family XIII AD3011 group	9	0	0	0	0	0	0	0	0	0	0	0	0	0	0	0	0	0	0	0	0	0	0	0	0	0	0	0	0	0	0	0	0	0	0	0	0	0	0	0	0	0	0	0	0	0	0	0
d1a2e11dcaa197a96b835a46bd5d6daf	D_0__Bacteria;D_1__Firmicutes;D_2__Clostridia;D_3__Clostridiales;D_4__Family XIII;D_5__Family XIII AD3011 group	9	0	0	0	0	0	0	0	0	0	0	0	0	0	0	0	0	0	0	0	0	0	0	0	0	0	0	0	0	0	0	0	0	0	0	0	0	0	0	0	0	0	0	0	0	0	0	0
2a087f4b13a305308bc6aab0c018f955	D_0__Bacteria;D_1__Firmicutes;D_2__Clostridia;D_3__Clostridiales;D_4__Family XIII;D_5__Family XIII AD3011 group	10	0	0	0	0	0	0	0	0	0	0	0	0	0	0	0	0	0	0	0	0	0	0	0	0	0	0	0	0	0	0	0	0	0	0	0	0	0	0	0	0	0	0	0	0	0	0	0
794514073f09361d9ed7359b4c3cef39	D_0__Bacteria;D_1__Firmicutes;D_2__Clostridia;D_3__Clostridiales;D_4__Family XIII;D_5__Family XIII AD3011 group	12	0	0	0	0	6	0	0	0	0	0	0	0	0	0	0	0	0	0	0	0	0	0	0	0	0	0	0	0	0	0	0	0	0	0	0	0	0	0	0	0	0	0	0	6	0	0	0
958ef9f1272d4579740310feef654192	D_0__Bacteria;D_1__Firmicutes;D_2__Clostridia;D_3__Clostridiales;D_4__Family XIII;D_5__Family XIII AD3011 group	16	0	0	16	0	0	0	0	0	0	0	0	0	0	0	0	0	0	0	0	0	0	0	0	0	0	0	0	0	0	0	0	0	0	0	0	0	0	0	0	0	0	0	0	0	0	0	0
285256581737f1ff7569e09bc8785694	D_0__Bacteria;D_1__Firmicutes;D_2__Clostridia;D_3__Clostridiales;D_4__Family XIII;D_5__Family XIII AD3011 group	36	0	0	0	0	0	0	0	0	0	0	0	0	0	0	0	0	0	0	0	0	0	10	0	11	0	0	0	0	0	0	0	0	0	0	3	0	0	0	0	0	0	0	0	0	0	0	8
32179a8067c8061f9967e72fd78766d2	D_0__Bacteria;D_1__Firmicutes;D_2__Clostridia;D_3__Clostridiales;D_4__Family XIII;D_5__Family XIII AD3011 group	41	0	0	0	0	0	0	0	0	0	0	0	0	0	0	0	0	0	0	0	0	0	0	0	0	0	0	0	0	0	0	0	0	0	0	0	0	0	0	0	0	0	0	0	0	0	0	0
c3bebf55c4d9bdfd8c1a6dcceb501567	D_0__Bacteria;D_1__Firmicutes;D_2__Clostridia;D_3__Clostridiales;D_4__Family XIII;D_5__Family XIII AD3011 group	99	0	0	0	0	12	0	0	0	0	0	0	0	0	0	0	0	0	0	0	0	0	0	0	0	0	4	0	0	0	16	0	17	0	0	0	0	0	0	0	0	0	0	0	16	0	25	0
f986d65b5bc2ef7a54b9ba3dbe6ef87e	D_0__Bacteria;D_1__Firmicutes;D_2__Clostridia;D_3__Clostridiales;D_4__Family XIII;D_5__Family XIII AD3011 group	342	31	0	0	10	19	0	0	0	0	0	0	0	0	32	0	0	0	0	0	0	0	11	0	12	0	0	8	0	0	0	0	0	0	12	0	0	36	12	31	0	0	8	0	0	0	0	21
f02a7c6b9ba773b39ae936702c117842	D_0__Bacteria;D_1__Firmicutes;D_2__Clostridia;D_3__Clostridiales;D_4__Family XIII;D_5__Family XIII AD3011 group;D_6__gut metagenome;D_7__;D_8__;D_9__;D_10__;D_11__;D_12__;D_13__;D_14__	21	0	0	0	0	0	0	0	0	0	0	0	0	0	0	0	0	0	0	0	0	0	0	0	0	0	0	0	0	0	0	0	0	0	0	0	0	0	0	0	0	0	0	0	0	0	0	0
41a86b192fa774172d7f0d0e92967d69	D_0__Bacteria;D_1__Firmicutes;D_2__Clostridia;D_3__Clostridiales;D_4__Family XIII;D_5__Family XIII AD3011 group;D_6__gut metagenome;D_7__;D_8__;D_9__;D_10__;D_11__;D_12__;D_13__;D_14__	22	0	0	0	0	0	0	0	0	0	0	0	0	0	0	0	0	0	0	0	0	0	0	0	22	0	0	0	0	0	0	0	0	0	0	0	0	0	0	0	0	0	0	0	0	0	0	0
754d4272fc2b518301dff0396f3de75c	D_0__Bacteria;D_1__Firmicutes;D_2__Clostridia;D_3__Clostridiales;D_4__Family XIII;D_5__Family XIII AD3011 group;D_6__gut metagenome;D_7__;D_8__;D_9__;D_10__;D_11__;D_12__;D_13__;D_14__	32	0	0	0	0	0	0	0	0	0	0	32	0	0	0	0	0	0	0	0	0	0	0	0	0	0	0	0	0	0	0	0	0	0	0	0	0	0	0	0	0	0	0	0	0	0	0	0
b37edf4262b96b78605dbff87f415546	D_0__Bacteria;D_1__Firmicutes;D_2__Clostridia;D_3__Clostridiales;D_4__Family XIII;D_5__Family XIII AD3011 group;D_6__gut metagenome;D_7__;D_8__;D_9__;D_10__;D_11__;D_12__;D_13__;D_14__	44	0	0	0	0	0	0	0	0	0	0	0	0	0	0	0	0	0	0	0	0	0	24	0	0	0	0	0	0	0	0	0	0	0	0	0	0	0	0	20	0	0	0	0	0	0	0	0
b53fa01cf108c62bb7adf98ebd7012a3	D_0__Bacteria;D_1__Firmicutes;D_2__Clostridia;D_3__Clostridiales;D_4__Family XIII;D_5__Family XIII AD3011 group;D_6__gut metagenome;D_7__;D_8__;D_9__;D_10__;D_11__;D_12__;D_13__;D_14__	258	0	0	0	0	0	0	0	0	0	0	0	0	0	32	0	0	32	0	0	0	0	0	0	0	0	0	0	0	0	0	0	0	0	0	0	0	0	0	0	0	0	0	0	0	0	0	0
88838e889c4ba22203c606b8e9c9a9be	D_0__Bacteria;D_1__Firmicutes;D_2__Clostridia;D_3__Clostridiales;D_4__Family XIII;D_5__Family XIII AD3011 group;D_6__gut metagenome;D_7__;D_8__;D_9__;D_10__;D_11__;D_12__;D_13__;D_14__	426	0	0	0	39	0	0	0	0	0	0	0	0	0	51	0	0	57	0	0	0	0	0	0	0	0	25	0	0	0	0	0	0	0	35	0	0	0	0	10	0	0	0	0	0	0	69	0
4462ef4141f5fea214ee3ba68dcc108d	D_0__Bacteria;D_1__Firmicutes;D_2__Clostridia;D_3__Clostridiales;D_4__Family XIII;D_5__Family XIII AD3011 group;D_6__metagenome;D_7__;D_8__;D_9__;D_10__;D_11__;D_12__;D_13__;D_14__	8	0	0	0	0	0	0	0	0	0	0	0	0	0	0	0	0	0	0	0	0	0	0	0	0	0	0	0	0	0	0	0	0	0	0	0	0	0	0	0	0	0	0	0	0	0	0	0
e0ee8b89f0740551a55cd7b3d8afc7c0	D_0__Bacteria;D_1__Firmicutes;D_2__Clostridia;D_3__Clostridiales;D_4__Family XIII;D_5__Family XIII AD3011 group;D_6__metagenome;D_7__;D_8__;D_9__;D_10__;D_11__;D_12__;D_13__;D_14__	21	0	0	0	0	5	0	0	0	0	0	0	0	0	0	0	0	0	0	0	0	0	0	0	0	0	0	16	0	0	0	0	0	0	0	0	0	0	0	0	0	0	0	0	0	0	0	0
94605c241346d5d0388541e0e9c0fc50	D_0__Bacteria;D_1__Firmicutes;D_2__Clostridia;D_3__Clostridiales;D_4__Family XIII;D_5__Family XIII AD3011 group;D_6__metagenome;D_7__;D_8__;D_9__;D_10__;D_11__;D_12__;D_13__;D_14__	25	0	0	0	0	0	0	0	0	0	0	0	0	0	0	0	0	0	0	0	0	0	0	0	0	0	0	0	0	0	0	0	0	0	0	0	0	0	0	0	0	0	0	0	0	0	0	0
4c8316803186ec6cc471d498f593af34	D_0__Bacteria;D_1__Firmicutes;D_2__Clostridia;D_3__Clostridiales;D_4__Family XIII;D_5__Family XIII AD3011 group;D_6__uncultured bacterium;D_7__;D_8__;D_9__;D_10__;D_11__;D_12__;D_13__;D_14__	9	0	0	0	0	0	0	0	0	0	0	0	0	0	0	0	0	0	0	0	0	0	0	0	0	0	0	0	0	0	0	0	0	0	0	0	0	0	0	0	0	0	0	0	0	0	0	0
ff73769a3ffb1328feaa56eae6ef8729	D_0__Bacteria;D_1__Firmicutes;D_2__Clostridia;D_3__Clostridiales;D_4__Family XIII;D_5__Family XIII AD3011 group;D_6__uncultured Eubacterium sp.;D_7__;D_8__;D_9__;D_10__;D_11__;D_12__;D_13__;D_14__	2	0	0	0	0	0	0	0	0	0	0	2	0	0	0	0	0	0	0	0	0	0	0	0	0	0	0	0	0	0	0	0	0	0	0	0	0	0	0	0	0	0	0	0	0	0	0	0
c4f3db42ed26e67309d38a8df4594524	D_0__Bacteria;D_1__Firmicutes;D_2__Clostridia;D_3__Clostridiales;D_4__Family XIII;D_5__Family XIII AD3011 group;D_6__uncultured Eubacterium sp.;D_7__;D_8__;D_9__;D_10__;D_11__;D_12__;D_13__;D_14__	3	0	0	0	0	0	0	0	0	0	0	0	0	3	0	0	0	0	0	0	0	0	0	0	0	0	0	0	0	0	0	0	0	0	0	0	0	0	0	0	0	0	0	0	0	0	0	0
16c98b3a212d2f087f1aa423821d17a8	D_0__Bacteria;D_1__Firmicutes;D_2__Clostridia;D_3__Clostridiales;D_4__Family XIII;D_5__Family XIII AD3011 group;D_6__uncultured Eubacterium sp.;D_7__;D_8__;D_9__;D_10__;D_11__;D_12__;D_13__;D_14__	4	0	0	0	0	0	0	0	0	0	0	0	0	0	0	0	0	0	0	0	0	0	0	0	0	0	0	0	0	4	0	0	0	0	0	0	0	0	0	0	0	0	0	0	0	0	0	0
ede3a14a96bb044c2afaa261517ff813	D_0__Bacteria;D_1__Firmicutes;D_2__Clostridia;D_3__Clostridiales;D_4__Family XIII;D_5__Family XIII AD3011 group;D_6__uncultured Eubacterium sp.;D_7__;D_8__;D_9__;D_10__;D_11__;D_12__;D_13__;D_14__	4	0	0	0	0	0	0	0	0	0	0	0	0	0	0	0	0	0	0	0	0	0	0	0	0	0	0	0	0	4	0	0	0	0	0	0	0	0	0	0	0	0	0	0	0	0	0	0
4820ba1754c648cf8769c661b697ada4	D_0__Bacteria;D_1__Firmicutes;D_2__Clostridia;D_3__Clostridiales;D_4__Family XIII;D_5__Family XIII AD3011 group;D_6__uncultured Eubacterium sp.;D_7__;D_8__;D_9__;D_10__;D_11__;D_12__;D_13__;D_14__	15	0	0	0	0	9	0	0	0	0	0	0	0	0	0	0	0	0	0	0	0	0	0	0	0	0	6	0	0	0	0	0	0	0	0	0	0	0	0	0	0	0	0	0	0	0	0	0
57b49b9850a5081c2de70e5a11092225	D_0__Bacteria;D_1__Firmicutes;D_2__Clostridia;D_3__Clostridiales;D_4__Family XIII;D_5__Family XIII AD3011 group;D_6__uncultured Eubacterium sp.;D_7__;D_8__;D_9__;D_10__;D_11__;D_12__;D_13__;D_14__	31	9	0	0	0	0	0	0	0	0	0	0	0	0	0	0	0	0	0	0	0	0	0	0	0	0	0	0	0	0	0	0	0	0	2	0	0	0	0	0	0	0	4	0	0	0	0	0
f92dabc5102d4510b24784f2db92c4d5	D_0__Bacteria;D_1__Firmicutes;D_2__Clostridia;D_3__Clostridiales;D_4__Family XIII;D_5__Family XIII AD3011 group;D_6__uncultured Eubacterium sp.;D_7__;D_8__;D_9__;D_10__;D_11__;D_12__;D_13__;D_14__	32	0	0	0	8	14	0	0	0	0	0	0	0	0	0	0	0	0	0	0	0	0	0	0	0	0	0	0	0	0	0	0	0	0	0	0	0	10	0	0	0	0	0	0	0	0	0	0
3670025bb3123efa69eecc41e207ebb3	D_0__Bacteria;D_1__Firmicutes;D_2__Clostridia;D_3__Clostridiales;D_4__Family XIII;D_5__Family XIII AD3011 group;D_6__uncultured Eubacterium sp.;D_7__;D_8__;D_9__;D_10__;D_11__;D_12__;D_13__;D_14__	42	0	0	0	0	7	0	0	0	0	0	0	0	0	0	0	0	0	0	0	0	0	0	0	0	0	0	0	0	0	0	0	0	0	0	0	0	0	17	0	0	0	0	0	0	0	0	0
9d0b7a71229a12fada595459b1309300	D_0__Bacteria;D_1__Firmicutes;D_2__Clostridia;D_3__Clostridiales;D_4__Family XIII;D_5__Family XIII AD3011 group;D_6__uncultured organism;D_7__;D_8__;D_9__;D_10__;D_11__;D_12__;D_13__;D_14__	3	0	0	0	0	0	0	0	0	0	0	0	0	0	0	0	0	0	0	0	0	0	0	0	3	0	0	0	0	0	0	0	0	0	0	0	0	0	0	0	0	0	0	0	0	0	0	0
63e9081f625ab8226ffad0442eb47f42	D_0__Bacteria;D_1__Firmicutes;D_2__Clostridia;D_3__Clostridiales;D_4__Family XIII;D_5__Family XIII AD3011 group;D_6__uncultured organism;D_7__;D_8__;D_9__;D_10__;D_11__;D_12__;D_13__;D_14__	4	0	0	0	4	0	0	0	0	0	0	0	0	0	0	0	0	0	0	0	0	0	0	0	0	0	0	0	0	0	0	0	0	0	0	0	0	0	0	0	0	0	0	0	0	0	0	0
c7d699a1698b575889a6920bd1571712	D_0__Bacteria;D_1__Firmicutes;D_2__Clostridia;D_3__Clostridiales;D_4__Family XIII;D_5__Family XIII AD3011 group;D_6__uncultured organism;D_7__;D_8__;D_9__;D_10__;D_11__;D_12__;D_13__;D_14__	7	0	0	0	0	0	0	0	0	0	4	0	0	0	0	0	0	0	0	0	0	0	0	0	0	0	0	0	0	0	0	0	0	0	0	0	0	0	0	0	0	0	0	0	0	0	0	0
5a1142bf8733ae3bf38fe07024104d09	D_0__Bacteria;D_1__Firmicutes;D_2__Clostridia;D_3__Clostridiales;D_4__Family XIII;D_5__Family XIII AD3011 group;D_6__uncultured organism;D_7__;D_8__;D_9__;D_10__;D_11__;D_12__;D_13__;D_14__	20	0	0	0	0	0	0	0	0	0	0	0	0	0	0	0	0	0	0	0	0	0	0	0	0	0	0	0	0	0	0	0	0	0	0	0	0	0	0	0	0	0	0	0	0	0	0	20
4934631301cfe3f2997d2e712be25a05	D_0__Bacteria;D_1__Firmicutes;D_2__Clostridia;D_3__Clostridiales;D_4__Family XIII;D_5__Family XIII AD3011 group;D_6__uncultured organism;D_7__;D_8__;D_9__;D_10__;D_11__;D_12__;D_13__;D_14__	36	0	0	0	0	0	0	0	0	0	0	0	0	0	0	0	0	0	0	0	0	0	0	0	1	0	0	0	0	0	0	0	0	0	0	7	0	9	0	0	0	0	0	0	0	0	0	0
2df9794b0f45e6420d34b70b92c91356	D_0__Bacteria;D_1__Firmicutes;D_2__Clostridia;D_3__Clostridiales;D_4__Family XIII;D_5__Family XIII AD3011 group;D_6__uncultured organism;D_7__;D_8__;D_9__;D_10__;D_11__;D_12__;D_13__;D_14__	120	0	0	0	0	0	0	0	0	0	0	0	0	0	0	0	0	0	0	0	0	0	0	0	0	10	28	0	0	21	0	0	0	0	0	0	0	0	0	0	0	0	0	0	0	0	0	0
674c0a50267e6ad169f6c687e41f2e8d	D_0__Bacteria;D_1__Firmicutes;D_2__Clostridia;D_3__Clostridiales;D_4__Family XIII;D_5__Family XIII AD3011 group;D_6__uncultured organism;D_7__;D_8__;D_9__;D_10__;D_11__;D_12__;D_13__;D_14__	187	0	0	0	0	0	0	0	0	0	0	0	0	0	0	0	0	0	0	0	0	0	0	0	0	0	41	30	0	0	0	0	0	0	0	0	0	0	0	0	0	0	0	0	0	0	0	0
0818abed936e3f96b11d6a4b71b55269	D_0__Bacteria;D_1__Firmicutes;D_2__Clostridia;D_3__Clostridiales;D_4__Family XIII;D_5__Family XIII UCG-001;D_6__uncultured bacterium;D_7__;D_8__;D_9__;D_10__;D_11__;D_12__;D_13__;D_14__	3	0	0	0	0	0	0	0	0	0	0	0	0	0	0	0	0	0	0	0	0	0	0	0	0	0	0	0	0	0	0	0	0	0	0	0	0	0	0	0	0	0	0	0	0	0	0	0
e88fe9f1bf199ee828114ee6ff5417ff	D_0__Bacteria;D_1__Firmicutes;D_2__Clostridia;D_3__Clostridiales;D_4__Family XIII;D_5__Family XIII UCG-001;D_6__uncultured bacterium;D_7__;D_8__;D_9__;D_10__;D_11__;D_12__;D_13__;D_14__	12	0	0	0	0	0	0	0	0	0	0	3	0	0	0	0	0	0	0	0	0	0	0	0	0	9	0	0	0	0	0	0	0	0	0	0	0	0	0	0	0	0	0	0	0	0	0	0
5b71b3fac283b7d87a5a58dbd928a17d	D_0__Bacteria;D_1__Firmicutes;D_2__Clostridia;D_3__Clostridiales;D_4__Family XIII;D_5__Family XIII UCG-001;D_6__uncultured bacterium;D_7__;D_8__;D_9__;D_10__;D_11__;D_12__;D_13__;D_14__	16	0	0	0	0	0	0	0	0	0	0	0	0	0	0	0	0	0	0	0	0	0	0	0	0	0	0	0	0	0	0	0	0	0	0	0	0	0	0	0	0	0	0	0	0	0	0	0
a98a84afe8850fe8afad2126cbca2290	D_0__Bacteria;D_1__Firmicutes;D_2__Clostridia;D_3__Clostridiales;D_4__Family XIII;D_5__Family XIII UCG-001;D_6__uncultured bacterium;D_7__;D_8__;D_9__;D_10__;D_11__;D_12__;D_13__;D_14__	21	0	0	0	0	0	0	0	0	0	0	0	0	0	0	0	0	0	0	0	0	0	0	0	0	0	0	0	0	0	0	0	0	0	0	0	0	0	0	0	0	0	0	0	0	0	0	0
ffcd22b2067ac9763f0cb57e0bcafe2b	D_0__Bacteria;D_1__Firmicutes;D_2__Clostridia;D_3__Clostridiales;D_4__Family XIII;D_5__Family XIII UCG-001;D_6__uncultured bacterium;D_7__;D_8__;D_9__;D_10__;D_11__;D_12__;D_13__;D_14__	27	0	0	0	0	0	0	0	0	0	14	3	0	0	0	0	0	0	0	0	0	0	0	0	0	0	0	0	0	0	0	0	0	0	0	0	0	0	0	0	0	0	0	0	0	0	0	0
5c5ab6275feac8160db8ecab920d0a16	D_0__Bacteria;D_1__Firmicutes;D_2__Clostridia;D_3__Clostridiales;D_4__Family XIII;D_5__Family XIII UCG-001;D_6__uncultured bacterium;D_7__;D_8__;D_9__;D_10__;D_11__;D_12__;D_13__;D_14__	31	0	0	0	5	0	0	0	0	0	0	0	0	0	0	0	0	0	0	0	0	0	3	0	0	0	0	0	0	0	0	0	0	0	0	0	0	13	0	0	0	0	0	0	0	0	0	10
572678add20942971cb83473bf012c68	D_0__Bacteria;D_1__Firmicutes;D_2__Clostridia;D_3__Clostridiales;D_4__Family XIII;D_5__Family XIII UCG-001;D_6__uncultured bacterium;D_7__;D_8__;D_9__;D_10__;D_11__;D_12__;D_13__;D_14__	34	0	0	0	0	0	0	0	0	0	0	0	0	0	0	0	0	0	0	0	0	0	0	0	0	0	0	0	0	0	0	0	0	0	0	0	0	0	0	0	0	0	0	0	34	0	0	0
e9a59395edc29cc7fdb2bc626391001d	D_0__Bacteria;D_1__Firmicutes;D_2__Clostridia;D_3__Clostridiales;D_4__Family XIII;D_5__Family XIII UCG-001;D_6__uncultured bacterium;D_7__;D_8__;D_9__;D_10__;D_11__;D_12__;D_13__;D_14__	38	0	0	0	0	0	0	0	0	0	0	0	0	0	0	0	0	0	0	0	0	0	0	0	0	0	0	0	0	0	0	0	0	0	13	0	0	0	0	11	0	0	0	0	0	0	0	0
68f144c524012f44d7b0d6e56b81b6c0	D_0__Bacteria;D_1__Firmicutes;D_2__Clostridia;D_3__Clostridiales;D_4__Family XIII;D_5__Family XIII UCG-001;D_6__uncultured bacterium;D_7__;D_8__;D_9__;D_10__;D_11__;D_12__;D_13__;D_14__	58	0	0	0	0	0	0	0	0	0	0	0	0	0	0	0	0	0	0	0	0	0	0	0	11	0	0	0	0	0	0	0	0	0	0	0	0	0	0	0	0	0	0	0	0	0	0	0
0c96408fa8818428978383ae43134216	D_0__Bacteria;D_1__Firmicutes;D_2__Clostridia;D_3__Clostridiales;D_4__Family XIII;D_5__Family XIII UCG-001;D_6__uncultured bacterium;D_7__;D_8__;D_9__;D_10__;D_11__;D_12__;D_13__;D_14__	64	0	0	0	0	0	0	0	0	0	0	0	0	0	0	13	0	0	0	0	0	0	0	0	0	0	0	0	0	0	0	0	0	0	0	0	0	0	0	0	0	0	0	0	0	0	0	0
104210834f4334bf3d1d7ca6e915b507	D_0__Bacteria;D_1__Firmicutes;D_2__Clostridia;D_3__Clostridiales;D_4__Family XIII;D_5__Family XIII UCG-001;D_6__uncultured bacterium;D_7__;D_8__;D_9__;D_10__;D_11__;D_12__;D_13__;D_14__	75	0	0	0	0	0	0	0	0	0	0	0	0	0	0	0	0	0	0	0	0	0	0	0	0	0	0	0	0	0	0	0	0	0	0	0	0	0	0	0	0	0	0	0	0	0	0	0
27b4c9260423b2cc31d16033180d9549	D_0__Bacteria;D_1__Firmicutes;D_2__Clostridia;D_3__Clostridiales;D_4__Family XIII;D_5__Family XIII UCG-001;D_6__uncultured bacterium;D_7__;D_8__;D_9__;D_10__;D_11__;D_12__;D_13__;D_14__	80	0	0	0	0	0	0	0	0	0	0	0	0	0	0	0	0	0	0	0	0	0	0	0	11	0	0	0	0	0	0	0	0	0	0	0	0	0	3	0	0	0	0	0	0	0	0	0
8111f356c33175d66b8850a08ca1280c	D_0__Bacteria;D_1__Firmicutes;D_2__Clostridia;D_3__Clostridiales;D_4__Family XIII;D_5__Family XIII UCG-001;D_6__uncultured bacterium;D_7__;D_8__;D_9__;D_10__;D_11__;D_12__;D_13__;D_14__	370	24	0	44	0	0	0	0	0	0	0	0	0	0	0	0	32	0	0	0	0	0	0	12	0	0	0	0	0	36	0	0	0	0	0	0	0	0	0	0	0	0	0	0	0	0	0	0
aff8c01cf222637362e84699e383450d	D_0__Bacteria;D_1__Firmicutes;D_2__Clostridia;D_3__Clostridiales;D_4__Family XIII;D_5__Family XIII UCG-001;D_6__uncultured bacterium;D_7__;D_8__;D_9__;D_10__;D_11__;D_12__;D_13__;D_14__	734	0	33	56	0	0	0	0	26	0	0	0	0	18	0	0	0	22	16	0	0	0	0	0	0	0	16	0	25	49	0	0	20	0	0	0	43	0	0	0	0	0	0	20	0	0	0	0
b798b9c2f52c235503d95bdf603647e7	D_0__Bacteria;D_1__Firmicutes;D_2__Clostridia;D_3__Clostridiales;D_4__Family XIII;D_5__Mogibacterium;D_6__uncultured bacterium;D_7__;D_8__;D_9__;D_10__;D_11__;D_12__;D_13__;D_14__	150	0	0	0	0	130	0	0	0	0	0	0	0	0	0	0	0	0	0	0	0	0	0	0	0	0	0	0	0	0	0	0	0	0	0	0	0	0	0	0	0	0	0	0	0	0	0	0
f66f98d4a68f6bf3c5ccd89a6bcb7db8	D_0__Bacteria;D_1__Firmicutes;D_2__Clostridia;D_3__Clostridiales;D_4__Family XIII;D_5__uncultured;D_6__uncultured bacterium;D_7__;D_8__;D_9__;D_10__;D_11__;D_12__;D_13__;D_14__	9	0	0	0	0	0	0	0	0	0	0	0	9	0	0	0	0	0	0	0	0	0	0	0	0	0	0	0	0	0	0	0	0	0	0	0	0	0	0	0	0	0	0	0	0	0	0	0
4b9226f50c95cfc0299bfaa1d756e45a	D_0__Bacteria;D_1__Firmicutes;D_2__Clostridia;D_3__Clostridiales;D_4__Gracilibacteraceae	34	0	0	0	0	0	0	0	0	0	0	0	0	0	0	0	0	0	0	0	0	0	0	0	0	0	0	0	0	0	0	0	0	0	0	0	0	0	0	0	0	0	0	0	0	0	0	0
0e15a7c33fae88ba2490ba69b5dbabd2	D_0__Bacteria;D_1__Firmicutes;D_2__Clostridia;D_3__Clostridiales;D_4__Lachnospiraceae	2	0	0	0	0	0	0	0	0	0	0	0	0	0	0	0	0	0	0	0	0	0	0	0	0	0	0	0	0	2	0	0	0	0	0	0	0	0	0	0	0	0	0	0	0	0	0	0
665e7c13002df1c657ff193635bc2834	D_0__Bacteria;D_1__Firmicutes;D_2__Clostridia;D_3__Clostridiales;D_4__Lachnospiraceae	2	0	0	0	0	0	0	0	0	0	0	0	0	0	0	0	0	0	0	0	0	0	0	0	0	0	0	0	0	0	0	0	0	0	0	0	0	0	0	0	0	0	0	0	0	0	0	0
9f86ead7104d1cc2193f128494ea02a8	D_0__Bacteria;D_1__Firmicutes;D_2__Clostridia;D_3__Clostridiales;D_4__Lachnospiraceae	3	0	0	0	0	0	0	0	0	0	0	0	0	0	0	0	0	0	0	0	0	0	0	0	0	0	0	0	0	0	0	0	0	0	0	0	0	0	0	0	0	0	0	0	0	0	0	0
a91b7811c43e36b3ae8ca8b26e99e2dc	D_0__Bacteria;D_1__Firmicutes;D_2__Clostridia;D_3__Clostridiales;D_4__Lachnospiraceae	3	0	0	0	0	0	0	0	0	0	0	0	0	0	0	0	0	0	0	3	0	0	0	0	0	0	0	0	0	0	0	0	0	0	0	0	0	0	0	0	0	0	0	0	0	0	0	0
f05525c221d222ea6f648674821b33a7	D_0__Bacteria;D_1__Firmicutes;D_2__Clostridia;D_3__Clostridiales;D_4__Lachnospiraceae	3	0	0	0	0	0	0	0	0	0	0	0	0	0	0	0	0	0	0	0	0	0	0	0	0	0	0	0	3	0	0	0	0	0	0	0	0	0	0	0	0	0	0	0	0	0	0	0
1570f86aa9e489f5379be1f197a1de0c	D_0__Bacteria;D_1__Firmicutes;D_2__Clostridia;D_3__Clostridiales;D_4__Lachnospiraceae	4	0	0	0	0	0	0	0	0	0	0	0	0	0	0	0	0	0	0	0	0	0	0	0	4	0	0	0	0	0	0	0	0	0	0	0	0	0	0	0	0	0	0	0	0	0	0	0
3528aeee709b4290783650809da63152	D_0__Bacteria;D_1__Firmicutes;D_2__Clostridia;D_3__Clostridiales;D_4__Lachnospiraceae	4	0	0	0	0	0	0	0	0	0	0	0	0	0	0	0	0	0	0	0	0	0	0	0	0	0	0	0	0	0	0	0	0	0	0	0	0	0	0	0	0	0	0	0	0	0	0	0
7870eb0839055bfd0c429505d5ba6d7f	D_0__Bacteria;D_1__Firmicutes;D_2__Clostridia;D_3__Clostridiales;D_4__Lachnospiraceae	4	0	0	0	0	0	0	0	0	0	0	0	0	0	0	0	0	0	0	0	0	0	0	0	0	0	0	0	0	0	0	0	0	0	0	0	0	0	0	0	0	0	0	0	0	0	0	0
c72100aae846be6f00b8f366043f139b	D_0__Bacteria;D_1__Firmicutes;D_2__Clostridia;D_3__Clostridiales;D_4__Lachnospiraceae	4	0	0	0	0	0	0	0	0	0	0	0	0	0	0	0	0	0	0	0	0	0	0	0	0	0	0	0	0	0	0	0	0	0	0	0	0	0	0	0	0	0	0	0	0	0	0	0
116d7cf12dc59762a7d9f3215616c207	D_0__Bacteria;D_1__Firmicutes;D_2__Clostridia;D_3__Clostridiales;D_4__Lachnospiraceae	5	5	0	0	0	0	0	0	0	0	0	0	0	0	0	0	0	0	0	0	0	0	0	0	0	0	0	0	0	0	0	0	0	0	0	0	0	0	0	0	0	0	0	0	0	0	0	0
20ba0e129960b26c48e8dc26b04e54d3	D_0__Bacteria;D_1__Firmicutes;D_2__Clostridia;D_3__Clostridiales;D_4__Lachnospiraceae	5	0	0	0	0	0	0	0	0	0	0	0	0	0	0	0	0	0	0	0	0	0	0	0	0	0	0	0	0	0	0	0	0	0	0	0	0	0	0	0	0	0	0	0	0	0	0	0
2e042c52f13739e0b6a79dab6c0e1caa	D_0__Bacteria;D_1__Firmicutes;D_2__Clostridia;D_3__Clostridiales;D_4__Lachnospiraceae	5	0	0	0	0	0	0	0	0	0	0	0	0	0	0	0	0	0	0	0	0	0	0	0	0	0	0	0	0	0	0	0	0	0	0	0	0	0	0	0	0	0	0	0	0	0	0	0
40aad1dcd10e3c1b63db57ad196e4f13	D_0__Bacteria;D_1__Firmicutes;D_2__Clostridia;D_3__Clostridiales;D_4__Lachnospiraceae	5	0	0	0	0	0	0	0	0	0	0	0	0	0	0	0	0	0	0	0	0	0	0	0	0	0	0	0	0	0	0	0	0	0	0	0	0	0	0	0	0	0	0	0	0	0	0	0
4a436939107f9fdf2b74fcbb102471f8	D_0__Bacteria;D_1__Firmicutes;D_2__Clostridia;D_3__Clostridiales;D_4__Lachnospiraceae	5	0	0	0	0	0	0	0	0	0	0	0	0	0	0	0	0	0	0	0	0	0	0	0	0	0	0	0	0	0	0	0	0	0	0	0	0	0	0	0	0	0	0	0	0	0	0	0
b62b765faa77985428dfb14b212332eb	D_0__Bacteria;D_1__Firmicutes;D_2__Clostridia;D_3__Clostridiales;D_4__Lachnospiraceae	5	0	0	0	0	0	0	0	0	0	0	0	0	0	0	0	0	0	0	0	0	0	0	0	0	0	0	0	0	0	0	0	0	0	0	0	0	0	0	0	0	0	0	0	0	0	0	0
d7c61c5ae0031d642a712639fa6458f4	D_0__Bacteria;D_1__Firmicutes;D_2__Clostridia;D_3__Clostridiales;D_4__Lachnospiraceae	5	0	0	0	0	0	0	0	0	0	0	0	0	0	0	0	0	0	0	0	0	0	0	0	0	0	0	0	0	0	0	0	0	0	0	0	0	0	0	0	0	0	0	0	0	0	0	0
dd94c6b817a7761c0d238af91e62a430	D_0__Bacteria;D_1__Firmicutes;D_2__Clostridia;D_3__Clostridiales;D_4__Lachnospiraceae	5	0	0	0	0	0	0	0	0	0	0	0	0	0	0	0	0	0	0	0	0	0	0	0	0	0	0	0	0	0	0	0	0	0	0	0	0	0	0	0	0	0	0	0	0	0	0	0
e428d340a3cd192a7dbdd425aacb847b	D_0__Bacteria;D_1__Firmicutes;D_2__Clostridia;D_3__Clostridiales;D_4__Lachnospiraceae	5	0	0	0	0	0	0	0	0	0	0	0	0	0	0	0	0	0	0	0	0	0	0	0	5	0	0	0	0	0	0	0	0	0	0	0	0	0	0	0	0	0	0	0	0	0	0	0
1f2e2555452f11e57ea49b3980b08514	D_0__Bacteria;D_1__Firmicutes;D_2__Clostridia;D_3__Clostridiales;D_4__Lachnospiraceae	6	0	0	0	0	0	0	0	0	0	0	0	0	0	6	0	0	0	0	0	0	0	0	0	0	0	0	0	0	0	0	0	0	0	0	0	0	0	0	0	0	0	0	0	0	0	0	0
453d49611483d0337ddb5222c149ccd4	D_0__Bacteria;D_1__Firmicutes;D_2__Clostridia;D_3__Clostridiales;D_4__Lachnospiraceae	6	0	0	0	0	0	0	0	0	0	0	0	0	0	0	0	0	0	0	0	0	0	0	0	0	0	0	0	0	0	0	0	0	0	0	0	0	0	0	0	0	0	0	0	0	0	0	0
ee793f4542f718c5314fb4212b338eaf	D_0__Bacteria;D_1__Firmicutes;D_2__Clostridia;D_3__Clostridiales;D_4__Lachnospiraceae	6	0	0	0	0	0	0	0	0	0	0	0	0	0	0	0	0	0	0	0	0	0	0	0	0	0	0	0	0	0	0	0	0	0	0	0	0	0	0	0	0	0	0	0	0	0	0	0
fcc4bc93fec867633fc01ab0c02d63fb	D_0__Bacteria;D_1__Firmicutes;D_2__Clostridia;D_3__Clostridiales;D_4__Lachnospiraceae	6	0	0	0	0	0	0	0	0	0	0	0	0	0	0	0	0	0	0	0	0	0	0	0	0	0	0	0	0	0	0	0	0	0	0	0	0	0	0	0	0	0	0	0	0	0	0	0
38e795b4d37712101479daf9eea702db	D_0__Bacteria;D_1__Firmicutes;D_2__Clostridia;D_3__Clostridiales;D_4__Lachnospiraceae	7	0	0	0	0	0	0	0	0	0	0	0	0	0	0	0	0	0	0	0	0	0	0	0	0	0	0	0	0	0	0	0	0	0	0	0	0	0	0	0	0	0	0	0	0	0	0	0
3aa21cb06ecc043a305c2ffeff1cdf66	D_0__Bacteria;D_1__Firmicutes;D_2__Clostridia;D_3__Clostridiales;D_4__Lachnospiraceae	8	0	0	0	0	0	0	0	0	0	0	0	0	0	0	0	0	0	0	0	0	0	0	0	0	0	0	0	0	0	0	0	0	0	0	0	0	0	0	0	0	0	0	0	0	0	0	0
620e57e6fc8b5345eb8419ad9d87fa5f	D_0__Bacteria;D_1__Firmicutes;D_2__Clostridia;D_3__Clostridiales;D_4__Lachnospiraceae	8	0	0	0	0	0	0	0	0	0	0	0	0	0	0	0	0	0	0	0	0	0	0	0	8	0	0	0	0	0	0	0	0	0	0	0	0	0	0	0	0	0	0	0	0	0	0	0
445dc342dbfcd2ae00ecf81b87bd52cf	D_0__Bacteria;D_1__Firmicutes;D_2__Clostridia;D_3__Clostridiales;D_4__Lachnospiraceae	10	0	0	0	0	0	0	0	0	0	0	0	0	0	0	6	0	0	0	0	0	0	0	0	0	0	0	0	0	0	0	0	0	0	0	4	0	0	0	0	0	0	0	0	0	0	0	0
59c1e4b578aedcac9766c2189c384d25	D_0__Bacteria;D_1__Firmicutes;D_2__Clostridia;D_3__Clostridiales;D_4__Lachnospiraceae	12	0	0	0	0	0	0	0	0	0	0	0	0	0	0	0	0	0	0	0	0	0	0	0	12	0	0	0	0	0	0	0	0	0	0	0	0	0	0	0	0	0	0	0	0	0	0	0
a44c8928e91035fe549cc44c54556dfd	D_0__Bacteria;D_1__Firmicutes;D_2__Clostridia;D_3__Clostridiales;D_4__Lachnospiraceae	12	0	0	0	0	0	0	0	0	0	0	0	0	0	0	0	0	0	0	0	0	0	0	0	0	0	0	0	0	0	0	0	0	0	0	0	0	0	0	0	0	0	0	0	0	0	0	0
ec06aabeb0eb0b8bbd892ab520aa332b	D_0__Bacteria;D_1__Firmicutes;D_2__Clostridia;D_3__Clostridiales;D_4__Lachnospiraceae	13	0	0	0	0	0	0	0	0	0	0	0	0	0	0	0	0	0	0	0	0	0	0	0	0	0	0	0	0	0	0	0	0	0	0	0	0	0	0	0	0	0	0	0	0	0	0	0
0981edb0ccdb20263ceaf4de61a2b061	D_0__Bacteria;D_1__Firmicutes;D_2__Clostridia;D_3__Clostridiales;D_4__Lachnospiraceae	14	0	0	0	0	0	0	0	0	0	0	0	0	0	0	0	0	0	0	0	0	0	0	0	0	0	0	0	0	0	0	0	0	0	0	0	0	0	0	0	0	0	0	0	0	0	0	0
61bdcccdedd91b3110a864f43367d609	D_0__Bacteria;D_1__Firmicutes;D_2__Clostridia;D_3__Clostridiales;D_4__Lachnospiraceae	14	0	0	0	0	0	0	0	0	0	0	0	0	0	0	0	0	0	0	0	0	0	0	0	0	0	0	0	0	0	0	0	0	0	0	0	0	0	0	0	0	0	0	0	0	0	0	0
9bcf76dea42c74985095772eac0c3bec	D_0__Bacteria;D_1__Firmicutes;D_2__Clostridia;D_3__Clostridiales;D_4__Lachnospiraceae	14	0	0	0	0	0	0	0	0	0	0	0	0	0	0	0	0	0	0	0	0	0	0	0	0	0	0	0	0	0	0	0	0	0	0	0	0	0	0	0	0	0	0	0	0	0	0	0
a5c3676c72eaa124846c599ed5b1c2a7	D_0__Bacteria;D_1__Firmicutes;D_2__Clostridia;D_3__Clostridiales;D_4__Lachnospiraceae	14	0	0	0	0	0	0	0	0	0	0	0	0	0	0	0	0	0	0	0	0	0	0	0	0	0	0	0	0	0	14	0	0	0	0	0	0	0	0	0	0	0	0	0	0	0	0	0
9642ef8963ed9ae6b687f6c0ec4dc94b	D_0__Bacteria;D_1__Firmicutes;D_2__Clostridia;D_3__Clostridiales;D_4__Lachnospiraceae	15	0	0	0	0	0	0	0	0	0	0	0	0	0	0	0	0	0	0	0	0	0	0	0	0	0	0	0	0	0	0	0	0	0	0	0	0	0	0	0	0	0	0	0	0	0	0	0
fa0bba79cee518e3068fc5e60e0a7f7b	D_0__Bacteria;D_1__Firmicutes;D_2__Clostridia;D_3__Clostridiales;D_4__Lachnospiraceae	17	17	0	0	0	0	0	0	0	0	0	0	0	0	0	0	0	0	0	0	0	0	0	0	0	0	0	0	0	0	0	0	0	0	0	0	0	0	0	0	0	0	0	0	0	0	0	0
b80ae3b86226ec78475c7cb4094b1b9c	D_0__Bacteria;D_1__Firmicutes;D_2__Clostridia;D_3__Clostridiales;D_4__Lachnospiraceae	19	0	0	0	0	0	0	0	0	0	0	0	0	0	0	0	0	0	0	0	0	0	0	0	0	0	0	0	0	0	0	0	0	0	0	0	0	0	0	0	0	0	19	0	0	0	0	0
dffc78bf4765e25b676ec355e1534cfd	D_0__Bacteria;D_1__Firmicutes;D_2__Clostridia;D_3__Clostridiales;D_4__Lachnospiraceae	19	0	0	0	0	0	0	0	0	0	0	0	0	0	0	0	0	0	0	0	0	0	0	0	0	0	0	0	0	0	0	0	0	0	0	19	0	0	0	0	0	0	0	0	0	0	0	0
7500bd8a742f114cf89459d3fecdd132	D_0__Bacteria;D_1__Firmicutes;D_2__Clostridia;D_3__Clostridiales;D_4__Lachnospiraceae	20	0	0	0	0	0	0	0	0	0	0	0	0	0	0	0	0	0	0	0	0	0	0	0	0	0	0	0	0	0	0	0	0	0	0	0	0	0	0	0	0	0	0	0	0	0	0	0
0944d681faa25ec710fc998b649e2c5f	D_0__Bacteria;D_1__Firmicutes;D_2__Clostridia;D_3__Clostridiales;D_4__Lachnospiraceae	24	0	0	0	0	0	4	0	0	0	0	0	0	0	0	0	0	0	0	0	0	0	0	0	0	0	0	0	0	0	0	0	0	0	0	0	0	0	0	0	0	0	0	0	0	0	0	0
37606224e93943f5d4b00419756b87b3	D_0__Bacteria;D_1__Firmicutes;D_2__Clostridia;D_3__Clostridiales;D_4__Lachnospiraceae	24	0	0	0	0	0	0	0	0	0	0	0	15	0	0	0	0	0	0	0	0	0	0	0	0	0	0	0	0	0	0	0	6	0	0	0	0	0	0	0	0	0	0	0	0	0	0	0
f6e9590df4b27efa152d2e237bc9bdb5	D_0__Bacteria;D_1__Firmicutes;D_2__Clostridia;D_3__Clostridiales;D_4__Lachnospiraceae	25	0	0	0	0	0	0	0	0	0	0	0	0	0	0	0	0	0	0	0	0	0	0	0	0	0	0	0	0	6	0	0	0	0	0	0	0	0	0	0	0	0	0	0	0	0	19	0
484915b4673b70b5f31379e4a917a4f6	D_0__Bacteria;D_1__Firmicutes;D_2__Clostridia;D_3__Clostridiales;D_4__Lachnospiraceae	27	0	0	0	0	0	0	0	0	0	0	0	0	0	0	0	0	0	0	0	0	0	0	0	0	0	0	0	0	0	0	0	0	0	0	0	0	0	0	0	0	0	0	0	0	0	0	0
8406b513f66ea9f148b75fb8a7765327	D_0__Bacteria;D_1__Firmicutes;D_2__Clostridia;D_3__Clostridiales;D_4__Lachnospiraceae	27	0	0	0	0	0	0	0	0	0	0	0	0	0	0	0	0	0	0	0	0	0	0	0	0	0	0	0	0	0	0	0	0	0	0	0	0	0	0	0	0	0	0	0	0	0	0	0
ad1482b7c2af221c7a2aa08f29261261	D_0__Bacteria;D_1__Firmicutes;D_2__Clostridia;D_3__Clostridiales;D_4__Lachnospiraceae	27	0	0	0	0	0	0	0	0	0	0	0	0	0	0	0	0	0	0	0	0	0	0	0	0	0	0	0	0	0	0	0	0	0	0	0	0	0	0	0	0	0	0	0	0	0	0	0
b36c4712e7901da9e341c6f7b9f73c09	D_0__Bacteria;D_1__Firmicutes;D_2__Clostridia;D_3__Clostridiales;D_4__Lachnospiraceae	27	0	0	0	0	0	0	0	0	0	0	0	0	0	0	0	0	0	0	0	0	0	0	0	0	0	0	0	0	0	0	0	0	0	0	0	0	0	0	0	0	0	0	27	0	0	0	0
2b3f520812dd4dad999db574485b9bad	D_0__Bacteria;D_1__Firmicutes;D_2__Clostridia;D_3__Clostridiales;D_4__Lachnospiraceae	29	0	0	0	0	0	0	0	0	0	0	0	0	0	0	0	0	0	0	0	0	0	0	0	0	0	0	0	0	0	0	0	0	0	0	0	0	0	0	0	0	0	0	0	0	0	0	0
72787deb0bb0949c13da1677ed2f535e	D_0__Bacteria;D_1__Firmicutes;D_2__Clostridia;D_3__Clostridiales;D_4__Lachnospiraceae	30	0	0	0	0	0	0	0	0	0	0	0	0	0	0	0	0	0	0	0	0	0	0	0	0	0	0	0	0	0	0	0	0	0	0	0	0	0	0	0	0	0	0	0	0	0	0	0
4f6d78f31e4b7e6535570fb874dd9103	D_0__Bacteria;D_1__Firmicutes;D_2__Clostridia;D_3__Clostridiales;D_4__Lachnospiraceae	32	0	0	0	0	0	0	0	0	0	0	0	0	0	0	0	0	0	0	0	0	0	0	0	0	0	0	0	0	0	0	0	0	0	0	0	0	0	0	0	0	0	0	0	0	0	0	0
062f60c08cb6e5326c3d3bbf9973e48c	D_0__Bacteria;D_1__Firmicutes;D_2__Clostridia;D_3__Clostridiales;D_4__Lachnospiraceae	34	0	0	0	0	0	0	0	0	0	0	0	0	0	0	0	0	0	0	0	0	0	0	0	0	0	0	0	0	0	0	0	0	0	0	0	0	0	0	0	0	0	0	0	0	0	0	0
6cd4db11af66237e0ff2f3a0248ac646	D_0__Bacteria;D_1__Firmicutes;D_2__Clostridia;D_3__Clostridiales;D_4__Lachnospiraceae	36	0	0	0	0	0	11	0	0	0	0	0	0	0	0	0	0	0	0	0	0	0	0	0	0	0	0	0	0	0	0	0	0	0	0	0	0	0	0	0	0	0	0	0	0	0	0	0
df336c8452e807fc99f55ce5c0fbe06f	D_0__Bacteria;D_1__Firmicutes;D_2__Clostridia;D_3__Clostridiales;D_4__Lachnospiraceae	39	0	0	0	0	0	0	0	0	0	0	0	0	0	0	0	0	0	0	0	0	0	0	0	0	0	0	0	0	0	0	0	0	0	0	0	0	0	0	0	39	0	0	0	0	0	0	0
06091fa719bc47c768cf385cd889e0bc	D_0__Bacteria;D_1__Firmicutes;D_2__Clostridia;D_3__Clostridiales;D_4__Lachnospiraceae	40	0	0	0	0	0	0	0	0	0	0	0	0	0	0	0	0	7	0	0	0	0	0	0	0	0	0	0	0	0	0	0	0	0	0	0	0	0	0	0	0	0	0	0	0	0	0	0
e4e2c1fa3cae5ec88613809139df1627	D_0__Bacteria;D_1__Firmicutes;D_2__Clostridia;D_3__Clostridiales;D_4__Lachnospiraceae	40	0	0	0	0	0	0	0	0	0	0	0	0	0	0	0	0	0	0	0	0	0	0	0	0	0	0	0	0	0	0	0	0	0	0	0	0	0	0	0	0	0	0	0	0	0	0	0
35596b2038bf291f375cc9a7dcf7c9c1	D_0__Bacteria;D_1__Firmicutes;D_2__Clostridia;D_3__Clostridiales;D_4__Lachnospiraceae	43	0	0	0	0	0	0	0	0	0	0	0	0	0	0	0	0	0	0	0	0	0	0	0	0	0	0	0	0	43	0	0	0	0	0	0	0	0	0	0	0	0	0	0	0	0	0	0
cd4b5616e2c820386d787a3c2fa8dd5c	D_0__Bacteria;D_1__Firmicutes;D_2__Clostridia;D_3__Clostridiales;D_4__Lachnospiraceae	43	0	0	0	0	0	0	0	0	0	0	0	0	0	0	0	0	0	0	0	0	0	0	0	0	0	0	0	0	0	0	0	0	0	0	0	0	0	0	0	0	0	0	0	0	0	0	0
b2f0bf12bba87c2df44c6bb4da828520	D_0__Bacteria;D_1__Firmicutes;D_2__Clostridia;D_3__Clostridiales;D_4__Lachnospiraceae	46	0	0	0	0	0	0	0	0	0	0	0	0	0	0	0	0	0	0	0	0	0	0	0	0	0	0	0	0	0	0	0	0	0	0	0	0	0	0	0	0	9	0	0	0	0	0	0
c478217ef436bc186808c84e75d31e5c	D_0__Bacteria;D_1__Firmicutes;D_2__Clostridia;D_3__Clostridiales;D_4__Lachnospiraceae	47	0	0	0	0	0	0	0	0	0	0	0	0	0	0	0	0	0	0	0	0	0	0	0	0	0	0	0	0	0	0	0	0	0	0	0	0	0	0	0	0	0	0	0	0	0	0	0
fd31473157aa53cc0b41aa49ebb8d6aa	D_0__Bacteria;D_1__Firmicutes;D_2__Clostridia;D_3__Clostridiales;D_4__Lachnospiraceae	50	0	0	0	0	0	0	0	4	0	0	0	0	4	0	2	0	0	0	0	0	0	0	0	0	0	0	0	0	4	0	0	0	0	0	0	0	0	0	0	0	6	0	6	4	0	0	4
e2537b1c3c33cd8b62759c0c0d642146	D_0__Bacteria;D_1__Firmicutes;D_2__Clostridia;D_3__Clostridiales;D_4__Lachnospiraceae	56	0	0	0	0	0	0	0	0	0	0	0	0	0	0	0	0	0	0	0	0	0	0	0	0	0	0	0	0	0	0	0	0	0	0	0	0	0	0	0	0	0	0	0	0	0	0	0
3ae72556fe12be84b7117940d0364f82	D_0__Bacteria;D_1__Firmicutes;D_2__Clostridia;D_3__Clostridiales;D_4__Lachnospiraceae	61	0	0	0	0	0	0	0	0	0	0	0	0	0	0	0	0	0	0	0	0	0	0	0	0	0	0	0	0	0	0	0	0	0	0	0	0	0	0	0	0	0	0	0	0	0	0	0
8f2d25527d6d9c94bc0b40d64eaebe6c	D_0__Bacteria;D_1__Firmicutes;D_2__Clostridia;D_3__Clostridiales;D_4__Lachnospiraceae	65	0	0	0	0	0	0	0	0	0	0	0	0	0	0	0	0	0	0	0	0	0	0	43	0	0	0	0	0	0	0	0	0	0	0	0	0	0	0	0	0	0	0	0	0	0	0	0
eed5299de6894ffbc1c649bfd0a02dfc	D_0__Bacteria;D_1__Firmicutes;D_2__Clostridia;D_3__Clostridiales;D_4__Lachnospiraceae	66	0	0	0	0	0	0	0	0	0	0	0	0	0	0	0	0	0	0	0	0	0	0	0	0	0	0	0	0	0	0	0	0	0	0	0	0	0	0	0	0	0	0	0	0	0	0	0
40cee37397244ac2f21a9d0bddcac9ac	D_0__Bacteria;D_1__Firmicutes;D_2__Clostridia;D_3__Clostridiales;D_4__Lachnospiraceae	79	0	0	0	0	0	0	0	0	0	0	0	0	0	0	39	0	0	0	0	0	0	0	0	0	0	0	0	0	0	0	0	0	0	0	0	0	0	0	0	0	0	0	0	0	0	0	0
306cc12172d2cc3621039bd763c67dd4	D_0__Bacteria;D_1__Firmicutes;D_2__Clostridia;D_3__Clostridiales;D_4__Lachnospiraceae	86	0	0	0	0	0	0	0	12	0	0	0	0	2	0	3	0	0	0	0	0	0	0	0	0	0	0	0	0	7	0	0	0	0	0	0	0	0	0	0	0	14	0	6	4	0	0	13
438c2a1ce65d62bda1333ef1cdac54a9	D_0__Bacteria;D_1__Firmicutes;D_2__Clostridia;D_3__Clostridiales;D_4__Lachnospiraceae	98	0	0	0	0	0	0	0	0	0	0	0	0	0	0	0	0	0	0	0	0	0	0	0	0	0	0	0	0	0	0	0	0	0	0	0	0	0	0	0	0	0	0	0	0	0	0	0
1f0bd09cafbb2d81968a893b5f93b676	D_0__Bacteria;D_1__Firmicutes;D_2__Clostridia;D_3__Clostridiales;D_4__Lachnospiraceae	106	0	0	0	0	0	0	0	0	33	0	0	0	0	0	0	0	0	0	0	0	0	0	0	0	0	0	0	0	0	0	0	0	0	0	0	0	0	0	0	0	0	0	0	0	0	0	0
d8329db83df4ffa075e64d99861a522f	D_0__Bacteria;D_1__Firmicutes;D_2__Clostridia;D_3__Clostridiales;D_4__Lachnospiraceae	109	0	0	0	0	0	0	0	0	0	0	0	0	0	0	0	0	0	0	0	0	0	0	0	0	0	0	0	0	0	0	0	0	0	0	0	0	0	0	0	0	0	0	0	0	0	63	0
4462f52d2d9eeecccc36ca0206ea75cf	D_0__Bacteria;D_1__Firmicutes;D_2__Clostridia;D_3__Clostridiales;D_4__Lachnospiraceae	134	0	0	0	0	0	0	0	0	0	0	0	0	0	0	0	0	0	0	0	2	0	0	0	0	0	0	0	0	0	0	0	0	0	0	0	0	0	0	0	0	0	0	23	0	0	0	0
feacff1f517a93e7797164ac8bcc1b62	D_0__Bacteria;D_1__Firmicutes;D_2__Clostridia;D_3__Clostridiales;D_4__Lachnospiraceae	136	0	0	0	0	0	0	0	0	15	0	0	0	0	0	0	0	0	0	0	0	0	0	0	0	0	0	0	0	0	40	0	0	0	0	0	0	0	0	0	0	0	0	0	0	0	19	0
18cf5d9ae02c6e2ce58d8873b1b829fe	D_0__Bacteria;D_1__Firmicutes;D_2__Clostridia;D_3__Clostridiales;D_4__Lachnospiraceae	166	0	0	0	0	0	0	0	0	0	0	0	0	0	0	0	0	0	0	0	0	0	21	0	0	0	0	0	0	0	102	0	0	0	0	0	0	0	0	0	0	0	0	0	0	0	0	0
c3e48bc8b9978044b576b34930395a23	D_0__Bacteria;D_1__Firmicutes;D_2__Clostridia;D_3__Clostridiales;D_4__Lachnospiraceae	171	0	0	31	0	0	0	0	0	0	0	0	0	0	0	0	0	0	0	0	0	0	0	0	0	0	0	0	0	0	78	0	0	0	0	0	0	0	0	0	0	0	0	0	0	0	0	0
20da76d87fe5a71234f982fc355ed88e	D_0__Bacteria;D_1__Firmicutes;D_2__Clostridia;D_3__Clostridiales;D_4__Lachnospiraceae	185	0	0	24	0	0	0	0	0	0	6	0	9	0	0	0	0	0	0	0	0	0	0	0	0	0	0	0	0	0	0	0	0	0	0	0	0	0	0	0	0	12	0	0	0	0	0	0
7c5a1dc59ae3fef262ec2e44d3fd8a8b	D_0__Bacteria;D_1__Firmicutes;D_2__Clostridia;D_3__Clostridiales;D_4__Lachnospiraceae	185	0	0	0	0	0	0	0	0	0	0	0	0	0	0	0	0	0	0	0	3	0	0	0	0	0	0	0	0	0	0	0	0	0	0	0	0	0	0	0	0	0	0	18	0	0	0	0
a18ddabd57e2d6909c48dccac9d0f619	D_0__Bacteria;D_1__Firmicutes;D_2__Clostridia;D_3__Clostridiales;D_4__Lachnospiraceae	193	0	0	0	0	0	46	0	0	0	0	0	0	0	0	0	0	0	0	0	0	0	0	0	0	0	0	0	0	0	0	0	0	0	0	0	0	0	0	0	0	0	0	0	0	0	0	0
fb14719d7f52b7bbbd9e00b6ea1b04d1	D_0__Bacteria;D_1__Firmicutes;D_2__Clostridia;D_3__Clostridiales;D_4__Lachnospiraceae	194	0	0	0	0	12	0	4	0	7	0	0	0	0	0	0	0	0	0	0	0	0	0	0	0	0	0	0	10	0	0	0	0	0	14	0	0	0	0	0	45	0	7	0	0	0	0	0
963290577c43d0560faa9ecc6ea4e43b	D_0__Bacteria;D_1__Firmicutes;D_2__Clostridia;D_3__Clostridiales;D_4__Lachnospiraceae	203	0	0	0	0	0	0	0	0	0	0	0	49	0	0	0	0	105	0	0	0	0	0	0	0	0	0	0	0	0	0	0	0	0	0	0	0	0	0	0	0	0	0	0	0	0	0	0
470f952d682dff3c4e6d5ae51dab72e7	D_0__Bacteria;D_1__Firmicutes;D_2__Clostridia;D_3__Clostridiales;D_4__Lachnospiraceae	211	0	0	0	0	0	0	0	0	0	0	0	0	0	0	0	0	0	0	0	0	0	0	0	0	0	0	0	0	174	0	0	0	0	0	0	0	0	0	0	0	0	0	37	0	0	0	0
b1b8594d5871aabf9942fd57548f36ec	D_0__Bacteria;D_1__Firmicutes;D_2__Clostridia;D_3__Clostridiales;D_4__Lachnospiraceae	220	0	0	0	0	0	0	0	0	0	0	0	0	36	0	0	0	0	0	0	0	0	0	0	0	0	0	0	0	0	0	0	0	0	0	0	0	0	0	0	0	0	0	0	0	0	51	0
0b148f5e30fac298b6e464d27a2a6d4b	D_0__Bacteria;D_1__Firmicutes;D_2__Clostridia;D_3__Clostridiales;D_4__Lachnospiraceae	279	0	0	0	25	0	0	0	0	0	0	0	0	0	0	0	0	0	0	30	0	0	0	0	0	44	0	0	0	0	0	0	0	0	0	0	0	0	0	0	0	0	0	0	0	0	0	0
078686dc2269edb512e21285e8d933c3	D_0__Bacteria;D_1__Firmicutes;D_2__Clostridia;D_3__Clostridiales;D_4__Lachnospiraceae	328	0	0	0	0	0	2	0	24	0	20	0	8	0	0	16	0	0	0	0	0	25	0	0	0	0	0	0	0	7	0	12	0	0	0	20	0	0	0	0	0	11	0	0	0	0	0	0
dfdd9551f8808efd989bdf3b250e1e99	D_0__Bacteria;D_1__Firmicutes;D_2__Clostridia;D_3__Clostridiales;D_4__Lachnospiraceae	405	0	0	0	0	0	0	0	0	0	0	0	0	0	0	0	0	0	0	372	0	0	0	0	0	0	0	0	0	0	0	0	0	0	0	0	0	0	0	0	0	0	0	0	0	0	0	0
c00ca318395a5b9239fbe7a2c0f593fc	D_0__Bacteria;D_1__Firmicutes;D_2__Clostridia;D_3__Clostridiales;D_4__Lachnospiraceae	652	0	0	0	0	0	7	0	23	0	20	0	10	15	0	28	18	0	0	0	0	52	0	0	0	0	0	0	0	14	0	0	0	17	0	20	0	0	0	0	0	15	0	44	11	0	0	0
6066a8fadc821a44253f46ca8afe02b5	D_0__Bacteria;D_1__Firmicutes;D_2__Clostridia;D_3__Clostridiales;D_4__Lachnospiraceae	922	0	0	44	16	0	0	0	0	0	0	0	0	0	0	0	0	0	0	0	0	27	0	5	0	0	14	0	0	32	0	0	12	0	0	31	4	0	0	0	0	0	0	12	4	27	0	0
fa5169f6057e552b1821fb2d7d47a433	D_0__Bacteria;D_1__Firmicutes;D_2__Clostridia;D_3__Clostridiales;D_4__Lachnospiraceae	1489	0	0	0	0	0	0	0	0	0	0	0	0	0	0	44	0	0	42	0	0	0	0	0	0	0	29	0	0	0	0	0	0	0	0	72	0	0	0	0	0	49	56	0	0	0	0	0
c10b23b9a60ef805beb07398f35a5eb7	D_0__Bacteria;D_1__Firmicutes;D_2__Clostridia;D_3__Clostridiales;D_4__Lachnospiraceae	1756	0	0	82	20	0	0	20	0	0	30	33	0	0	10	0	0	13	0	0	0	59	0	5	0	0	0	0	0	63	0	26	14	0	0	33	8	0	0	0	0	62	0	0	9	0	0	27
263e734c2182614cbbb804e3bb959bd5	D_0__Bacteria;D_1__Firmicutes;D_2__Clostridia;D_3__Clostridiales;D_4__Lachnospiraceae;D_5__[Bacteroides] pectinophilus group;D_6__uncultured bacterium;D_7__;D_8__;D_9__;D_10__;D_11__;D_12__;D_13__;D_14__	9	0	0	0	0	0	0	0	0	0	0	0	0	0	0	0	0	0	0	0	0	0	0	0	0	0	0	0	0	0	0	0	0	0	0	0	0	0	0	0	0	0	0	0	0	0	0	0
cfec1dec3d799fedc6a78c93b9e4a37c	D_0__Bacteria;D_1__Firmicutes;D_2__Clostridia;D_3__Clostridiales;D_4__Lachnospiraceae;D_5__[Bacteroides] pectinophilus group;D_6__uncultured bacterium;D_7__;D_8__;D_9__;D_10__;D_11__;D_12__;D_13__;D_14__	12	0	0	0	0	0	0	0	0	0	0	0	0	0	0	0	0	0	0	0	0	0	0	0	0	0	0	0	0	0	0	0	0	0	0	0	0	0	0	0	0	0	0	0	0	0	0	0
ad28dc479cb4ce97cbc572cdfe31879c	D_0__Bacteria;D_1__Firmicutes;D_2__Clostridia;D_3__Clostridiales;D_4__Lachnospiraceae;D_5__[Bacteroides] pectinophilus group;D_6__uncultured bacterium;D_7__;D_8__;D_9__;D_10__;D_11__;D_12__;D_13__;D_14__	25	0	0	0	0	0	0	0	0	0	0	0	0	0	0	0	0	0	0	0	0	0	0	0	0	0	0	0	0	0	0	0	0	0	0	0	0	0	0	0	0	0	0	0	0	0	0	0
a779c3d8ea21247e29c7c2bba98bc520	D_0__Bacteria;D_1__Firmicutes;D_2__Clostridia;D_3__Clostridiales;D_4__Lachnospiraceae;D_5__[Bacteroides] pectinophilus group;D_6__uncultured bacterium;D_7__;D_8__;D_9__;D_10__;D_11__;D_12__;D_13__;D_14__	48	0	0	0	0	0	0	0	0	0	0	0	0	0	0	0	0	0	0	0	0	0	0	0	0	0	0	0	0	0	0	0	0	0	0	0	0	0	0	0	0	0	0	0	0	0	0	0
901380c10d9bb0d6c1e54db1b4689d21	D_0__Bacteria;D_1__Firmicutes;D_2__Clostridia;D_3__Clostridiales;D_4__Lachnospiraceae;D_5__[Eubacterium] eligens group	19	0	0	0	0	0	0	0	0	0	0	0	0	0	0	0	0	0	0	0	0	0	0	0	0	0	0	0	0	0	0	0	0	0	0	0	0	0	0	0	0	0	0	0	0	0	0	0
737720eb16c62ba6c2d97ae16a4519e0	D_0__Bacteria;D_1__Firmicutes;D_2__Clostridia;D_3__Clostridiales;D_4__Lachnospiraceae;D_5__[Eubacterium] eligens group	89	0	89	0	0	0	0	0	0	0	0	0	0	0	0	0	0	0	0	0	0	0	0	0	0	0	0	0	0	0	0	0	0	0	0	0	0	0	0	0	0	0	0	0	0	0	0	0
a3322302d42b2c4918379eb88be6dc43	D_0__Bacteria;D_1__Firmicutes;D_2__Clostridia;D_3__Clostridiales;D_4__Lachnospiraceae;D_5__[Eubacterium] eligens group	357	0	0	72	0	0	0	0	0	25	0	72	0	0	0	0	0	0	0	0	0	0	0	0	0	0	0	0	0	0	0	0	0	0	0	0	0	0	0	0	0	0	19	0	0	0	0	0
0751cb28f1317fa056a552fbc0503ccb	D_0__Bacteria;D_1__Firmicutes;D_2__Clostridia;D_3__Clostridiales;D_4__Lachnospiraceae;D_5__[Eubacterium] eligens group	4008	66	150	0	0	0	0	0	0	57	42	70	0	0	0	110	0	0	0	0	0	0	160	0	70	0	142	0	0	134	0	0	49	0	178	32	0	0	105	0	0	0	76	0	66	0	0	0
ff118812fd07549ecd4300b5b3c9da98	D_0__Bacteria;D_1__Firmicutes;D_2__Clostridia;D_3__Clostridiales;D_4__Lachnospiraceae;D_5__[Eubacterium] eligens group	6261	0	165	120	67	66	21	46	101	48	34	0	21	391	91	30	111	0	0	0	0	33	220	146	103	40	25	0	0	184	0	32	175	85	37	40	0	0	0	59	0	0	0	66	0	84	0	119
1dd95d10b6294acd0074539899c32aa0	D_0__Bacteria;D_1__Firmicutes;D_2__Clostridia;D_3__Clostridiales;D_4__Lachnospiraceae;D_5__[Eubacterium] eligens group;D_6__human gut metagenome;D_7__;D_8__;D_9__;D_10__;D_11__;D_12__;D_13__;D_14__	35	0	0	0	0	0	0	0	0	0	0	0	0	35	0	0	0	0	0	0	0	0	0	0	0	0	0	0	0	0	0	0	0	0	0	0	0	0	0	0	0	0	0	0	0	0	0	0
b419e2fa4981a205e5d91d66f9658eb8	D_0__Bacteria;D_1__Firmicutes;D_2__Clostridia;D_3__Clostridiales;D_4__Lachnospiraceae;D_5__[Eubacterium] fissicatena group	2	0	0	0	0	0	0	0	0	0	0	0	0	0	0	0	0	0	0	0	0	0	0	0	0	0	0	0	0	0	0	0	0	0	0	0	0	0	0	0	0	0	0	0	0	0	0	0
a75a55eb143b54ebcfa2b43fa5eb5d7c	D_0__Bacteria;D_1__Firmicutes;D_2__Clostridia;D_3__Clostridiales;D_4__Lachnospiraceae;D_5__[Eubacterium] fissicatena group;D_6__unidentified;D_7__;D_8__;D_9__;D_10__;D_11__;D_12__;D_13__;D_14__	7	0	0	3	0	0	0	0	0	0	0	0	0	0	0	0	0	0	0	0	0	0	0	0	0	0	0	0	0	0	4	0	0	0	0	0	0	0	0	0	0	0	0	0	0	0	0	0
a444ecec8841f81bb94cd4a55647810c	D_0__Bacteria;D_1__Firmicutes;D_2__Clostridia;D_3__Clostridiales;D_4__Lachnospiraceae;D_5__[Eubacterium] fissicatena group;D_6__unidentified;D_7__;D_8__;D_9__;D_10__;D_11__;D_12__;D_13__;D_14__	229	0	0	0	19	12	0	8	0	8	0	0	0	0	0	0	0	0	0	0	0	0	0	0	11	0	0	0	5	0	0	0	0	0	0	0	0	7	0	0	18	0	3	0	0	0	0	0
91c74c23ad1cb98303203652c78e97c7	D_0__Bacteria;D_1__Firmicutes;D_2__Clostridia;D_3__Clostridiales;D_4__Lachnospiraceae;D_5__[Eubacterium] hallii group	3	0	0	0	0	0	0	0	0	0	0	0	0	0	0	0	0	0	0	0	0	0	0	0	0	0	0	0	0	0	0	0	0	0	0	0	0	0	0	0	0	0	0	0	0	0	0	0
fd70fd290a38b0ad1a9e10f690269bc7	D_0__Bacteria;D_1__Firmicutes;D_2__Clostridia;D_3__Clostridiales;D_4__Lachnospiraceae;D_5__[Eubacterium] hallii group	39	0	0	0	0	0	0	0	0	0	0	0	0	0	0	0	0	0	0	0	0	0	0	0	0	0	0	0	0	0	0	0	0	0	0	0	0	0	0	0	0	0	0	0	0	0	0	0
b8023c94541aef920cc66986bffbfd67	D_0__Bacteria;D_1__Firmicutes;D_2__Clostridia;D_3__Clostridiales;D_4__Lachnospiraceae;D_5__[Eubacterium] hallii group	55	0	0	0	0	0	0	0	0	0	0	0	0	55	0	0	0	0	0	0	0	0	0	0	0	0	0	0	0	0	0	0	0	0	0	0	0	0	0	0	0	0	0	0	0	0	0	0
6c879b29da014346594b544c4aa7811b	D_0__Bacteria;D_1__Firmicutes;D_2__Clostridia;D_3__Clostridiales;D_4__Lachnospiraceae;D_5__[Eubacterium] hallii group	64	64	0	0	0	0	0	0	0	0	0	0	0	0	0	0	0	0	0	0	0	0	0	0	0	0	0	0	0	0	0	0	0	0	0	0	0	0	0	0	0	0	0	0	0	0	0	0
b66b8e1cf4f0d58aba080f3c623a8f5a	D_0__Bacteria;D_1__Firmicutes;D_2__Clostridia;D_3__Clostridiales;D_4__Lachnospiraceae;D_5__[Eubacterium] hallii group	81	0	0	0	0	0	0	0	0	0	0	0	0	0	0	0	0	0	0	57	0	0	0	0	0	0	0	0	0	0	0	0	0	0	0	0	0	0	0	0	0	0	0	0	0	0	0	0
6384e775f75f66360ac493c36dc5e749	D_0__Bacteria;D_1__Firmicutes;D_2__Clostridia;D_3__Clostridiales;D_4__Lachnospiraceae;D_5__[Eubacterium] hallii group	101	0	0	0	0	0	0	0	0	37	0	0	0	0	0	0	0	0	0	0	0	0	0	0	0	0	0	0	0	0	0	0	0	0	0	0	0	0	0	64	0	0	0	0	0	0	0	0
7b0914b84bb93e9cb165e85f98cbe7fa	D_0__Bacteria;D_1__Firmicutes;D_2__Clostridia;D_3__Clostridiales;D_4__Lachnospiraceae;D_5__[Eubacterium] hallii group	336	0	0	18	0	0	0	0	0	0	0	0	0	0	0	0	0	0	0	0	0	0	0	0	28	27	0	17	0	0	0	0	0	0	0	0	0	0	0	0	0	0	26	0	0	0	0	0
19932374a5ea8dbaa8153b60397611fe	D_0__Bacteria;D_1__Firmicutes;D_2__Clostridia;D_3__Clostridiales;D_4__Lachnospiraceae;D_5__[Eubacterium] hallii group	8338	152	144	0	282	86	90	92	103	230	24	44	0	61	142	62	70	123	66	0	49	29	133	135	52	86	33	0	157	57	0	39	79	18	128	146	62	197	126	160	22	58	0	32	124	100	343	170
c518934e5f63ab1a17e10efa91132ece	D_0__Bacteria;D_1__Firmicutes;D_2__Clostridia;D_3__Clostridiales;D_4__Lachnospiraceae;D_5__[Eubacterium] hallii group;D_6__uncultured organism;D_7__;D_8__;D_9__;D_10__;D_11__;D_12__;D_13__;D_14__	13	0	0	0	0	0	0	0	0	0	0	0	0	13	0	0	0	0	0	0	0	0	0	0	0	0	0	0	0	0	0	0	0	0	0	0	0	0	0	0	0	0	0	0	0	0	0	0
d43888e2ed43b94b6dfd0ca9e382c595	D_0__Bacteria;D_1__Firmicutes;D_2__Clostridia;D_3__Clostridiales;D_4__Lachnospiraceae;D_5__[Eubacterium] hallii group;D_6__uncultured organism;D_7__;D_8__;D_9__;D_10__;D_11__;D_12__;D_13__;D_14__	16	0	0	0	0	0	0	0	0	0	0	0	0	0	0	0	0	0	0	0	0	0	0	0	0	0	0	0	0	0	0	0	0	0	0	0	0	0	0	0	0	0	0	0	0	0	0	0
cac77386ddbf2ef02b4471519837c969	D_0__Bacteria;D_1__Firmicutes;D_2__Clostridia;D_3__Clostridiales;D_4__Lachnospiraceae;D_5__[Eubacterium] hallii group;D_6__uncultured organism;D_7__;D_8__;D_9__;D_10__;D_11__;D_12__;D_13__;D_14__	28	0	0	0	0	0	0	0	0	0	0	0	0	0	0	0	0	0	0	0	0	0	0	0	0	0	0	0	28	0	0	0	0	0	0	0	0	0	0	0	0	0	0	0	0	0	0	0
528e30b6af5b5769363ce3867fb392c5	D_0__Bacteria;D_1__Firmicutes;D_2__Clostridia;D_3__Clostridiales;D_4__Lachnospiraceae;D_5__[Eubacterium] hallii group;D_6__uncultured organism;D_7__;D_8__;D_9__;D_10__;D_11__;D_12__;D_13__;D_14__	985	76	0	87	34	0	28	0	0	0	0	0	0	0	0	0	0	55	0	0	0	0	0	47	0	0	0	0	0	37	0	0	31	47	31	0	0	0	0	0	0	0	67	23	0	0	43	0
e25c1208e1300084c74d3df7c2af70bf	D_0__Bacteria;D_1__Firmicutes;D_2__Clostridia;D_3__Clostridiales;D_4__Lachnospiraceae;D_5__[Eubacterium] hallii group;D_6__uncultured organism;D_7__;D_8__;D_9__;D_10__;D_11__;D_12__;D_13__;D_14__	3381	42	38	70	0	34	75	46	26	230	28	0	0	0	81	25	18	0	45	0	14	28	62	0	60	74	25	62	61	45	0	37	49	0	82	44	19	28	37	73	0	53	0	0	57	46	55	88
0a5040d2b0620b276776360c068ac532	D_0__Bacteria;D_1__Firmicutes;D_2__Clostridia;D_3__Clostridiales;D_4__Lachnospiraceae;D_5__[Eubacterium] ruminantium group;D_6__gut metagenome;D_7__;D_8__;D_9__;D_10__;D_11__;D_12__;D_13__;D_14__	4231	417	97	0	0	0	0	0	811	0	30	661	26	0	0	0	0	0	0	0	0	0	0	0	0	60	0	70	0	0	0	0	0	0	0	0	0	0	102	0	0	0	0	0	0	0	0	0
abac0fd5d7fc0def6a5928839970923a	D_0__Bacteria;D_1__Firmicutes;D_2__Clostridia;D_3__Clostridiales;D_4__Lachnospiraceae;D_5__[Eubacterium] ventriosum group	58	0	0	0	0	0	1	7	0	0	0	0	0	0	0	4	0	0	0	0	0	0	0	0	0	9	0	0	0	0	0	0	2	0	0	0	0	0	6	0	0	0	0	0	0	0	6	0
5dc8b5537fdcf7c5e7fca850f781eed6	D_0__Bacteria;D_1__Firmicutes;D_2__Clostridia;D_3__Clostridiales;D_4__Lachnospiraceae;D_5__[Eubacterium] ventriosum group	83	2	0	0	0	0	1	7	0	0	0	0	0	0	0	4	0	0	0	0	0	0	0	0	0	9	0	0	0	0	0	0	2	11	0	0	0	0	10	0	0	0	0	0	0	0	8	1
c5af5e24a64fc5cc2b866ff504b77bec	D_0__Bacteria;D_1__Firmicutes;D_2__Clostridia;D_3__Clostridiales;D_4__Lachnospiraceae;D_5__[Eubacterium] ventriosum group	218	0	2	7	0	0	0	1	2	0	3	0	0	3	0	0	21	13	0	0	5	0	5	0	0	0	9	2	0	3	0	0	16	0	0	0	0	0	0	0	0	0	0	0	2	12	0	0
a5f26429c8dcbf99e8fb75bd0b3a47d9	D_0__Bacteria;D_1__Firmicutes;D_2__Clostridia;D_3__Clostridiales;D_4__Lachnospiraceae;D_5__[Eubacterium] ventriosum group	299	0	3	11	0	0	0	5	8	0	6	2	1	1	0	0	22	14	0	0	4	0	6	0	0	0	23	0	0	1	0	0	19	0	0	0	0	0	0	0	0	0	0	0	6	17	0	0
5322df6f165d88ac55b06007f7c2b4ed	D_0__Bacteria;D_1__Firmicutes;D_2__Clostridia;D_3__Clostridiales;D_4__Lachnospiraceae;D_5__[Eubacterium] ventriosum group	1370	0	0	89	56	0	0	0	0	0	0	22	0	56	0	0	0	0	24	0	81	0	55	0	25	0	0	38	0	0	0	52	0	0	0	0	0	0	0	0	0	0	0	0	42	0	0	0
ca5ff17f749cb613a03b48051b9c0655	D_0__Bacteria;D_1__Firmicutes;D_2__Clostridia;D_3__Clostridiales;D_4__Lachnospiraceae;D_5__[Eubacterium] ventriosum group;D_6__uncultured bacterium;D_7__;D_8__;D_9__;D_10__;D_11__;D_12__;D_13__;D_14__	145	0	0	0	0	0	0	1	2	0	0	4	4	0	0	0	0	0	0	0	0	0	0	0	0	13	1	4	0	0	0	0	0	0	0	0	0	0	0	0	0	0	0	0	0	0	0	0
a6187f33b6f97614ee52a1454dcf28ec	D_0__Bacteria;D_1__Firmicutes;D_2__Clostridia;D_3__Clostridiales;D_4__Lachnospiraceae;D_5__[Eubacterium] ventriosum group;D_6__uncultured bacterium;D_7__;D_8__;D_9__;D_10__;D_11__;D_12__;D_13__;D_14__	201	0	0	0	0	6	0	0	5	0	0	14	5	0	0	0	0	0	0	0	0	0	0	0	0	15	14	3	0	0	0	0	0	0	0	0	0	0	0	0	0	0	0	0	0	0	0	0
a2d6db1d44979a627c479356c91fc1a4	D_0__Bacteria;D_1__Firmicutes;D_2__Clostridia;D_3__Clostridiales;D_4__Lachnospiraceae;D_5__[Eubacterium] ventriosum group;D_6__uncultured bacterium;D_7__;D_8__;D_9__;D_10__;D_11__;D_12__;D_13__;D_14__	402	0	0	0	0	0	37	65	0	0	0	0	0	0	0	0	0	0	0	0	0	0	0	53	0	0	0	0	0	0	0	0	0	0	0	0	0	0	0	0	0	0	87	0	0	0	0	0
bbc42af78ec43a4463909781db15bcea	D_0__Bacteria;D_1__Firmicutes;D_2__Clostridia;D_3__Clostridiales;D_4__Lachnospiraceae;D_5__[Eubacterium] ventriosum group;D_6__uncultured Clostridiales bacterium;D_7__;D_8__;D_9__;D_10__;D_11__;D_12__;D_13__;D_14__	34	0	0	0	0	0	0	0	0	0	0	0	0	0	0	0	0	0	0	0	0	0	0	0	0	0	0	0	0	0	0	0	0	0	0	0	0	0	0	0	0	0	0	0	0	0	0	0
9dff63bfe94afd5dd9c8257ea2f613b6	D_0__Bacteria;D_1__Firmicutes;D_2__Clostridia;D_3__Clostridiales;D_4__Lachnospiraceae;D_5__[Eubacterium] ventriosum group;D_6__uncultured Eubacterium sp.;D_7__;D_8__;D_9__;D_10__;D_11__;D_12__;D_13__;D_14__	23	0	0	0	0	0	0	0	0	0	0	0	0	0	0	0	0	0	0	0	0	0	0	0	0	0	0	0	0	0	0	0	0	0	0	0	0	0	0	0	0	0	0	0	0	0	0	0
7742532582bd353850e695f3caee8114	D_0__Bacteria;D_1__Firmicutes;D_2__Clostridia;D_3__Clostridiales;D_4__Lachnospiraceae;D_5__[Eubacterium] ventriosum group;D_6__uncultured Eubacterium sp.;D_7__;D_8__;D_9__;D_10__;D_11__;D_12__;D_13__;D_14__	142	0	0	0	0	0	0	0	0	0	0	0	0	0	0	0	0	0	0	0	0	0	0	0	0	0	0	0	0	0	0	0	0	0	0	0	0	0	0	0	0	0	0	0	0	0	0	0
a8aa34bfd44019f64729c5faf8949a8e	D_0__Bacteria;D_1__Firmicutes;D_2__Clostridia;D_3__Clostridiales;D_4__Lachnospiraceae;D_5__[Eubacterium] ventriosum group;D_6__uncultured Lachnospiraceae bacterium;D_7__;D_8__;D_9__;D_10__;D_11__;D_12__;D_13__;D_14__	30	0	0	0	0	0	0	0	0	0	0	0	0	0	0	0	0	0	0	0	0	0	0	0	0	0	0	0	0	0	0	0	0	0	0	0	0	0	0	0	0	0	0	0	0	0	0	0
6d79aa880f7543711d5afbbe7320d76d	D_0__Bacteria;D_1__Firmicutes;D_2__Clostridia;D_3__Clostridiales;D_4__Lachnospiraceae;D_5__[Eubacterium] ventriosum group;D_6__uncultured organism;D_7__;D_8__;D_9__;D_10__;D_11__;D_12__;D_13__;D_14__	755	42	0	0	0	0	30	0	0	0	0	0	0	0	40	29	0	0	0	0	0	0	0	0	0	0	0	0	0	0	0	0	22	0	53	0	50	0	82	0	0	0	0	0	0	0	51	42
1cc8d498030157b301a63f1f9bac46fb	D_0__Bacteria;D_1__Firmicutes;D_2__Clostridia;D_3__Clostridiales;D_4__Lachnospiraceae;D_5__[Eubacterium] xylanophilum group;D_6__metagenome;D_7__;D_8__;D_9__;D_10__;D_11__;D_12__;D_13__;D_14__	151	0	0	0	0	0	0	0	0	0	0	0	0	0	0	0	0	0	0	0	0	0	0	0	0	0	0	0	0	0	0	0	33	0	0	0	0	0	0	0	0	0	0	0	0	0	0	0
9b2ea23a660e958736465eb20085f3fa	D_0__Bacteria;D_1__Firmicutes;D_2__Clostridia;D_3__Clostridiales;D_4__Lachnospiraceae;D_5__[Eubacterium] xylanophilum group;D_6__metagenome;D_7__;D_8__;D_9__;D_10__;D_11__;D_12__;D_13__;D_14__	592	0	0	0	0	0	0	0	0	0	0	44	0	0	0	0	0	0	0	0	0	0	0	0	0	0	0	0	0	0	0	0	0	0	0	0	0	0	0	70	0	0	0	0	0	0	0	50
c8402ef9f28b3a553b14afd25d85cce3	D_0__Bacteria;D_1__Firmicutes;D_2__Clostridia;D_3__Clostridiales;D_4__Lachnospiraceae;D_5__[Eubacterium] xylanophilum group;D_6__uncultured bacterium;D_7__;D_8__;D_9__;D_10__;D_11__;D_12__;D_13__;D_14__	180	0	0	0	0	0	0	0	0	0	0	0	0	0	0	0	0	0	0	0	0	0	0	0	0	0	21	0	0	0	0	0	0	0	0	0	0	27	0	0	0	0	0	0	0	0	0	0
8de6db413760fd86f491bfb74ff8092a	D_0__Bacteria;D_1__Firmicutes;D_2__Clostridia;D_3__Clostridiales;D_4__Lachnospiraceae;D_5__[Eubacterium] xylanophilum group;D_6__uncultured organism;D_7__;D_8__;D_9__;D_10__;D_11__;D_12__;D_13__;D_14__	10	0	0	0	0	0	0	0	0	0	0	0	0	0	0	0	0	0	0	0	0	0	0	0	0	0	0	0	0	0	0	0	0	0	0	0	0	0	0	0	0	0	0	0	0	0	0	0
6614b795a6c4f1a5d9374d57e42ef6bb	D_0__Bacteria;D_1__Firmicutes;D_2__Clostridia;D_3__Clostridiales;D_4__Lachnospiraceae;D_5__[Eubacterium] xylanophilum group;D_6__uncultured organism;D_7__;D_8__;D_9__;D_10__;D_11__;D_12__;D_13__;D_14__	118	0	10	0	4	0	0	0	0	0	8	0	0	2	4	0	0	0	0	0	0	0	0	0	3	0	0	0	0	0	0	1	0	0	7	0	0	0	0	1	0	0	0	0	12	0	0	0
13109117db9cc810900578e09f9a5a71	D_0__Bacteria;D_1__Firmicutes;D_2__Clostridia;D_3__Clostridiales;D_4__Lachnospiraceae;D_5__[Eubacterium] xylanophilum group;D_6__uncultured organism;D_7__;D_8__;D_9__;D_10__;D_11__;D_12__;D_13__;D_14__	205	0	11	0	5	4	0	1	0	0	11	0	0	8	10	0	0	0	0	0	0	0	0	1	7	2	1	1	0	0	0	0	0	0	12	0	0	0	0	1	0	0	0	0	22	0	0	1
6f6217530fe021188534cb72cbd1f590	D_0__Bacteria;D_1__Firmicutes;D_2__Clostridia;D_3__Clostridiales;D_4__Lachnospiraceae;D_5__[Eubacterium] xylanophilum group;D_6__uncultured organism;D_7__;D_8__;D_9__;D_10__;D_11__;D_12__;D_13__;D_14__	1094	0	0	0	78	0	0	0	0	0	0	0	22	0	0	0	0	37	107	0	0	0	0	0	0	40	0	33	0	0	0	49	0	0	0	0	0	0	0	0	0	0	0	0	0	0	0	36
62ff341e0545e54cb7c0961aa9ae3793	D_0__Bacteria;D_1__Firmicutes;D_2__Clostridia;D_3__Clostridiales;D_4__Lachnospiraceae;D_5__[Eubacterium] xylanophilum group;D_6__uncultured organism;D_7__;D_8__;D_9__;D_10__;D_11__;D_12__;D_13__;D_14__	1810	0	0	0	114	0	0	53	0	0	0	0	0	0	0	48	0	0	164	0	0	0	0	64	0	40	18	0	0	0	0	67	0	0	0	0	0	0	0	0	0	0	0	0	0	0	0	62
e44e03ccefaeeef3cf2059471d78fac3	D_0__Bacteria;D_1__Firmicutes;D_2__Clostridia;D_3__Clostridiales;D_4__Lachnospiraceae;D_5__[Ruminococcus] gauvreauii group	228	0	0	0	0	0	0	0	0	0	42	0	0	0	0	0	0	0	0	0	0	0	0	0	0	0	0	0	0	0	0	0	0	0	0	0	0	0	0	0	0	0	0	0	0	0	0	0
5ba2d70d8a165aefe4f8984748acb33f	D_0__Bacteria;D_1__Firmicutes;D_2__Clostridia;D_3__Clostridiales;D_4__Lachnospiraceae;D_5__[Ruminococcus] gauvreauii group;D_6__Clostridium sp. cTPY-17;D_7__;D_8__;D_9__;D_10__;D_11__;D_12__;D_13__;D_14__	25	0	0	0	0	0	0	0	0	0	0	0	0	0	0	0	0	0	0	25	0	0	0	0	0	0	0	0	0	0	0	0	0	0	0	0	0	0	0	0	0	0	0	0	0	0	0	0
7f211ed09c94d4133c6ef242b01fe88c	D_0__Bacteria;D_1__Firmicutes;D_2__Clostridia;D_3__Clostridiales;D_4__Lachnospiraceae;D_5__[Ruminococcus] gauvreauii group;D_6__uncultured Clostridiales bacterium;D_7__;D_8__;D_9__;D_10__;D_11__;D_12__;D_13__;D_14__	62	0	0	0	0	0	0	0	0	0	0	0	0	0	0	0	62	0	0	0	0	0	0	0	0	0	0	0	0	0	0	0	0	0	0	0	0	0	0	0	0	0	0	0	0	0	0	0
e4afe50028d06b6d053fabbb8f9c80d4	D_0__Bacteria;D_1__Firmicutes;D_2__Clostridia;D_3__Clostridiales;D_4__Lachnospiraceae;D_5__[Ruminococcus] gauvreauii group;D_6__uncultured Clostridiales bacterium;D_7__;D_8__;D_9__;D_10__;D_11__;D_12__;D_13__;D_14__	73	0	0	0	0	0	0	0	0	0	0	0	0	0	0	0	0	0	0	0	0	0	0	0	0	0	0	0	0	0	0	0	0	0	0	0	22	0	0	0	0	0	0	0	0	0	0	0
03f532f6366c64014e1f4d8766df4e33	D_0__Bacteria;D_1__Firmicutes;D_2__Clostridia;D_3__Clostridiales;D_4__Lachnospiraceae;D_5__[Ruminococcus] gauvreauii group;D_6__uncultured Clostridiales bacterium;D_7__;D_8__;D_9__;D_10__;D_11__;D_12__;D_13__;D_14__	458	0	0	50	0	0	46	0	0	0	0	0	0	0	0	0	0	0	0	0	0	0	0	0	0	0	0	0	50	0	0	40	0	0	0	57	42	0	0	0	0	0	0	0	0	40	0	0
23e87202ea9aae015838b81155eb8be3	D_0__Bacteria;D_1__Firmicutes;D_2__Clostridia;D_3__Clostridiales;D_4__Lachnospiraceae;D_5__[Ruminococcus] gauvreauii group;D_6__uncultured Clostridiales bacterium;D_7__;D_8__;D_9__;D_10__;D_11__;D_12__;D_13__;D_14__	989	0	0	71	0	0	67	0	0	0	0	0	0	34	0	0	0	0	0	0	0	0	0	0	0	0	0	0	100	0	0	0	29	36	0	57	55	48	56	61	0	40	0	0	0	0	0	35
16322da619ad9be59277324ca61b4037	D_0__Bacteria;D_1__Firmicutes;D_2__Clostridia;D_3__Clostridiales;D_4__Lachnospiraceae;D_5__[Ruminococcus] gnavus group	29	0	0	0	0	0	0	0	0	0	0	0	0	0	0	0	0	0	0	0	0	0	0	0	0	0	0	0	0	0	0	0	0	0	0	0	0	0	0	0	0	0	0	0	0	0	29	0
887a749db4b8208783ec6a9277c43d30	D_0__Bacteria;D_1__Firmicutes;D_2__Clostridia;D_3__Clostridiales;D_4__Lachnospiraceae;D_5__[Ruminococcus] gnavus group	49	0	0	0	0	0	0	0	0	0	0	0	0	0	0	0	0	0	0	0	0	0	0	0	0	0	0	0	0	0	0	0	0	0	0	0	0	0	0	0	49	0	0	0	0	0	0	0
1e3cb6243865dff3dc87869acb111592	D_0__Bacteria;D_1__Firmicutes;D_2__Clostridia;D_3__Clostridiales;D_4__Lachnospiraceae;D_5__[Ruminococcus] gnavus group	124	0	0	0	0	0	0	0	0	0	0	0	0	0	0	0	0	0	0	0	0	0	0	0	0	0	0	0	0	0	0	0	0	0	0	0	0	0	0	0	124	0	0	0	0	0	0	0
74c64dc9480b0feeb702f08fab93adf5	D_0__Bacteria;D_1__Firmicutes;D_2__Clostridia;D_3__Clostridiales;D_4__Lachnospiraceae;D_5__[Ruminococcus] gnavus group	2482	0	0	0	0	0	39	20	0	40	0	0	0	0	0	0	0	0	0	229	0	94	15	0	0	0	0	0	162	0	56	0	0	0	0	30	0	0	0	0	516	0	38	0	0	0	174	0
03b01ccdef3ad21c84d8464beae4e954	D_0__Bacteria;D_1__Firmicutes;D_2__Clostridia;D_3__Clostridiales;D_4__Lachnospiraceae;D_5__[Ruminococcus] torques group	7	0	0	0	0	0	0	0	0	0	0	0	0	0	0	0	0	0	0	7	0	0	0	0	0	0	0	0	0	0	0	0	0	0	0	0	0	0	0	0	0	0	0	0	0	0	0	0
9d5f7a2d88ca872ea0e7dbdb022806e9	D_0__Bacteria;D_1__Firmicutes;D_2__Clostridia;D_3__Clostridiales;D_4__Lachnospiraceae;D_5__[Ruminococcus] torques group	36	0	0	0	0	0	0	0	0	0	0	0	0	0	0	0	0	0	0	0	0	0	0	0	0	0	0	0	0	0	0	0	0	0	0	0	0	0	0	0	0	0	0	0	0	0	0	0
69d2abd4ccc3448a7d9c15f8033b9e11	D_0__Bacteria;D_1__Firmicutes;D_2__Clostridia;D_3__Clostridiales;D_4__Lachnospiraceae;D_5__[Ruminococcus] torques group	39	0	0	0	5	0	0	0	0	0	0	0	0	0	0	0	0	0	0	0	0	0	0	0	0	0	0	0	0	0	0	0	0	0	0	0	0	0	0	0	0	0	0	0	0	0	0	0
7517712ef6bfca5e41875d6031ef2699	D_0__Bacteria;D_1__Firmicutes;D_2__Clostridia;D_3__Clostridiales;D_4__Lachnospiraceae;D_5__[Ruminococcus] torques group	54	0	0	0	0	0	0	0	0	0	0	0	0	0	0	0	0	0	0	0	0	0	0	0	0	0	0	0	0	0	0	0	0	0	0	0	0	0	0	0	0	0	0	0	0	0	0	0
fd845049eef303c6287a8ec656bd3aa2	D_0__Bacteria;D_1__Firmicutes;D_2__Clostridia;D_3__Clostridiales;D_4__Lachnospiraceae;D_5__[Ruminococcus] torques group	899	0	71	0	0	0	0	0	0	0	0	0	0	0	0	0	0	0	0	0	0	0	0	0	34	30	0	0	0	0	0	0	0	0	0	0	83	0	0	0	0	86	0	0	0	0	327	0
0a9d6f0a41551931fca51e7e91f3f368	D_0__Bacteria;D_1__Firmicutes;D_2__Clostridia;D_3__Clostridiales;D_4__Lachnospiraceae;D_5__[Ruminococcus] torques group	2659	30	0	0	24	82	26	0	0	0	0	0	0	0	0	0	0	0	31	87	0	99	0	90	251	0	1	0	15	4	0	0	21	0	0	21	65	0	0	48	714	0	0	0	24	2	98	0
d4886b6bde62e768cbd4bd524567fd11	D_0__Bacteria;D_1__Firmicutes;D_2__Clostridia;D_3__Clostridiales;D_4__Lachnospiraceae;D_5__[Ruminococcus] torques group	4235	63	0	0	32	97	49	23	0	0	0	0	0	0	59	0	0	57	39	129	0	142	0	121	388	0	0	0	19	9	0	0	44	0	0	35	108	0	47	68	1037	0	0	0	45	0	191	16
6ee1552e193df9dc5bd999fc58aa42ff	D_0__Bacteria;D_1__Firmicutes;D_2__Clostridia;D_3__Clostridiales;D_4__Lachnospiraceae;D_5__[Ruminococcus] torques group;D_6__Dorea longicatena;D_7__;D_8__;D_9__;D_10__;D_11__;D_12__;D_13__;D_14__	75	0	0	0	0	0	0	0	0	0	0	0	0	0	0	0	0	0	0	0	0	0	0	0	0	0	0	0	0	0	0	0	0	0	0	0	0	0	0	0	0	47	0	0	0	0	0	0
09a9d4fdbf1f14211e157328da31ed1c	D_0__Bacteria;D_1__Firmicutes;D_2__Clostridia;D_3__Clostridiales;D_4__Lachnospiraceae;D_5__[Ruminococcus] torques group;D_6__Dorea longicatena;D_7__;D_8__;D_9__;D_10__;D_11__;D_12__;D_13__;D_14__	149	0	0	0	0	0	0	0	0	0	0	0	0	0	0	0	0	0	0	0	0	0	0	0	0	0	0	0	0	0	0	0	0	0	0	0	0	0	0	0	0	42	0	0	0	0	0	0
a76c41f1b80891dcce078b59870b57d4	D_0__Bacteria;D_1__Firmicutes;D_2__Clostridia;D_3__Clostridiales;D_4__Lachnospiraceae;D_5__[Ruminococcus] torques group;D_6__metagenome;D_7__;D_8__;D_9__;D_10__;D_11__;D_12__;D_13__;D_14__	1817	0	64	0	0	404	0	0	0	0	0	0	0	0	0	0	12	0	0	0	0	0	0	0	25	21	0	42	0	0	0	0	0	0	0	60	0	0	0	0	0	44	0	0	0	0	0	0
18516042adef2fce6349ced43c34468e	D_0__Bacteria;D_1__Firmicutes;D_2__Clostridia;D_3__Clostridiales;D_4__Lachnospiraceae;D_5__[Ruminococcus] torques group;D_6__Ruminococcus lactaris CC59_002D;D_7__;D_8__;D_9__;D_10__;D_11__;D_12__;D_13__;D_14__	1572	0	0	74	57	0	0	27	13	0	21	0	0	32	0	5	0	0	0	0	32	57	0	0	0	0	24	0	0	0	0	0	0	0	6	21	25	93	23	4	0	107	0	12	0	0	0	0
8450d56242fedfa7a44e391d56462982	D_0__Bacteria;D_1__Firmicutes;D_2__Clostridia;D_3__Clostridiales;D_4__Lachnospiraceae;D_5__[Ruminococcus] torques group;D_6__uncultured Clostridiales bacterium;D_7__;D_8__;D_9__;D_10__;D_11__;D_12__;D_13__;D_14__	25	0	0	5	0	0	0	0	0	0	0	0	0	0	0	0	0	0	5	0	0	0	0	0	0	0	0	0	0	0	15	0	0	0	0	0	0	0	0	0	0	0	0	0	0	0	0	0
952644b69da19b3b14c29ad25b8d55db	D_0__Bacteria;D_1__Firmicutes;D_2__Clostridia;D_3__Clostridiales;D_4__Lachnospiraceae;D_5__Acetitomaculum;D_6__Firmicutes bacterium CAG_194_44_15;D_7__;D_8__;D_9__;D_10__;D_11__;D_12__;D_13__;D_14__	25	0	0	0	0	0	0	0	0	0	0	0	0	0	0	0	0	0	0	0	0	0	0	0	0	0	0	0	0	0	0	0	0	0	0	0	0	0	0	0	0	0	0	0	0	0	0	0
e78f2d045e8ef1b871471870b33fe411	D_0__Bacteria;D_1__Firmicutes;D_2__Clostridia;D_3__Clostridiales;D_4__Lachnospiraceae;D_5__Agathobacter	17	0	0	0	0	0	0	0	0	0	0	0	0	0	0	0	0	0	0	0	0	0	0	0	0	0	0	0	0	0	0	0	0	0	0	0	0	0	0	0	0	0	0	0	0	0	0	0
2b51702b0fce206e0e2111be35b0c493	D_0__Bacteria;D_1__Firmicutes;D_2__Clostridia;D_3__Clostridiales;D_4__Lachnospiraceae;D_5__Agathobacter	26	0	0	0	0	0	0	0	0	0	0	0	0	0	0	0	0	0	0	0	0	0	0	0	0	0	0	0	0	0	0	0	0	0	0	0	0	0	26	0	0	0	0	0	0	0	0	0
0d8c8f402c0164c6cc4dab1bd3937091	D_0__Bacteria;D_1__Firmicutes;D_2__Clostridia;D_3__Clostridiales;D_4__Lachnospiraceae;D_5__Agathobacter	37	0	0	0	0	0	0	0	0	0	0	0	0	0	0	0	0	0	0	0	0	0	0	0	0	0	0	0	0	0	0	0	0	0	0	0	0	0	0	0	0	0	0	0	37	0	0	0
65e62a5f1159673b1e79fad65debbe89	D_0__Bacteria;D_1__Firmicutes;D_2__Clostridia;D_3__Clostridiales;D_4__Lachnospiraceae;D_5__Agathobacter	39	0	0	0	0	0	0	0	0	0	0	0	0	0	0	0	0	0	0	0	0	0	0	0	0	0	0	0	39	0	0	0	0	0	0	0	0	0	0	0	0	0	0	0	0	0	0	0
9e8f45ad3bd1a7c6b9690ed0c4a794f9	D_0__Bacteria;D_1__Firmicutes;D_2__Clostridia;D_3__Clostridiales;D_4__Lachnospiraceae;D_5__Agathobacter	39	0	0	0	0	0	0	0	0	0	0	0	0	0	0	0	0	0	0	0	0	0	0	0	0	0	0	0	0	0	0	0	0	0	0	0	0	0	0	0	0	0	0	0	0	0	0	0
e5be1fe30fc5f264470e2840393ef7ac	D_0__Bacteria;D_1__Firmicutes;D_2__Clostridia;D_3__Clostridiales;D_4__Lachnospiraceae;D_5__Agathobacter	46	0	0	0	0	0	0	0	0	0	0	0	0	0	0	0	0	0	0	0	0	0	0	0	0	0	0	0	46	0	0	0	0	0	0	0	0	0	0	0	0	0	0	0	0	0	0	0
a86ef7d6835344c23cf329dd09a5c8f8	D_0__Bacteria;D_1__Firmicutes;D_2__Clostridia;D_3__Clostridiales;D_4__Lachnospiraceae;D_5__Agathobacter	52	0	0	0	0	0	0	0	0	0	0	0	0	0	0	0	0	0	0	0	52	0	0	0	0	0	0	0	0	0	0	0	0	0	0	0	0	0	0	0	0	0	0	0	0	0	0	0
4984f4daf77756b29b52cda0de74caf4	D_0__Bacteria;D_1__Firmicutes;D_2__Clostridia;D_3__Clostridiales;D_4__Lachnospiraceae;D_5__Agathobacter	55	0	0	0	0	0	0	0	0	0	0	0	0	0	0	0	0	0	0	0	0	0	0	0	0	0	0	0	0	0	0	0	0	0	0	0	0	0	0	0	0	0	0	0	0	0	0	0
76b6cda75981fe7ee86fac5777bf6f04	D_0__Bacteria;D_1__Firmicutes;D_2__Clostridia;D_3__Clostridiales;D_4__Lachnospiraceae;D_5__Agathobacter	68	0	0	0	0	0	0	0	0	0	0	0	0	0	0	0	0	0	0	0	0	0	0	0	0	0	0	0	0	0	0	0	0	0	0	0	0	0	0	0	0	0	0	0	0	0	0	0
096561942894e81d791c1877dac0b714	D_0__Bacteria;D_1__Firmicutes;D_2__Clostridia;D_3__Clostridiales;D_4__Lachnospiraceae;D_5__Agathobacter	76	0	0	0	0	0	0	0	0	0	0	0	0	0	0	76	0	0	0	0	0	0	0	0	0	0	0	0	0	0	0	0	0	0	0	0	0	0	0	0	0	0	0	0	0	0	0	0
b41c86d04decc110ed00d381e8829df7	D_0__Bacteria;D_1__Firmicutes;D_2__Clostridia;D_3__Clostridiales;D_4__Lachnospiraceae;D_5__Agathobacter	80	0	0	0	0	0	0	0	0	0	0	0	0	0	0	0	0	0	0	0	0	0	0	0	0	0	0	0	0	0	0	0	0	0	0	0	0	0	0	0	0	0	0	0	0	0	0	0
01e557a22a1b529042bb3c91252eaa85	D_0__Bacteria;D_1__Firmicutes;D_2__Clostridia;D_3__Clostridiales;D_4__Lachnospiraceae;D_5__Agathobacter	141	0	141	0	0	0	0	0	0	0	0	0	0	0	0	0	0	0	0	0	0	0	0	0	0	0	0	0	0	0	0	0	0	0	0	0	0	0	0	0	0	0	0	0	0	0	0	0
35f4c9ae709d70c9a690938a76910e64	D_0__Bacteria;D_1__Firmicutes;D_2__Clostridia;D_3__Clostridiales;D_4__Lachnospiraceae;D_5__Agathobacter	146	0	0	0	0	0	0	0	0	0	0	0	0	0	0	0	0	0	0	0	0	0	0	0	0	0	0	0	0	0	0	0	0	0	0	0	0	0	0	0	0	0	0	0	0	0	0	0
a93e94abef0a08d1e6e237253d78c6ad	D_0__Bacteria;D_1__Firmicutes;D_2__Clostridia;D_3__Clostridiales;D_4__Lachnospiraceae;D_5__Agathobacter	332	0	148	0	0	0	0	0	0	0	0	0	0	0	0	0	0	0	0	0	0	0	0	0	0	184	0	0	0	0	0	0	0	0	0	0	0	0	0	0	0	0	0	0	0	0	0	0
f7c500a9e46888b1052af8955ce49d9c	D_0__Bacteria;D_1__Firmicutes;D_2__Clostridia;D_3__Clostridiales;D_4__Lachnospiraceae;D_5__Agathobacter	388	0	0	0	0	0	0	0	0	0	0	0	0	0	0	0	0	0	0	0	0	0	0	0	0	0	0	0	0	0	0	0	0	0	0	0	0	0	0	0	0	0	0	0	0	0	0	0
19ffbe08117c6f5d85643a8ceb4d5a65	D_0__Bacteria;D_1__Firmicutes;D_2__Clostridia;D_3__Clostridiales;D_4__Lachnospiraceae;D_5__Agathobacter	485	0	0	0	0	0	0	0	0	0	0	0	0	0	0	0	0	0	43	0	0	0	0	0	0	0	0	0	0	0	0	0	0	0	0	0	0	0	0	0	0	0	0	0	0	0	0	0
5cdda636ccb356bed1fce69db52007ad	D_0__Bacteria;D_1__Firmicutes;D_2__Clostridia;D_3__Clostridiales;D_4__Lachnospiraceae;D_5__Agathobacter	35132	182	899	270	0	0	75	139	607	918	308	68	65	92	0	372	571	617	295	106	194	0	1060	1275	0	674	163	88	438	305	0	0	310	72	0	135	0	344	86	444	1099	14	716	1156	211	410	1625	333
f2d264989d158e8607b96d98c49a14dc	D_0__Bacteria;D_1__Firmicutes;D_2__Clostridia;D_3__Clostridiales;D_4__Lachnospiraceae;D_5__Agathobacter;D_6__Eubacterium ramulus;D_7__;D_8__;D_9__;D_10__;D_11__;D_12__;D_13__;D_14__	25	0	0	0	0	0	0	0	25	0	0	0	0	0	0	0	0	0	0	0	0	0	0	0	0	0	0	0	0	0	0	0	0	0	0	0	0	0	0	0	0	0	0	0	0	0	0	0
0309356800fee4d9d5386e3fe17041ce	D_0__Bacteria;D_1__Firmicutes;D_2__Clostridia;D_3__Clostridiales;D_4__Lachnospiraceae;D_5__Agathobacter;D_6__Eubacterium ramulus;D_7__;D_8__;D_9__;D_10__;D_11__;D_12__;D_13__;D_14__	41	0	0	0	0	0	0	0	0	0	0	0	0	0	0	0	0	0	0	0	0	0	0	0	0	0	0	0	0	0	0	0	0	0	0	0	0	0	0	0	0	0	0	0	0	0	0	0
9ce068496c4b3c6800f970250dac291b	D_0__Bacteria;D_1__Firmicutes;D_2__Clostridia;D_3__Clostridiales;D_4__Lachnospiraceae;D_5__Agathobacter;D_6__Eubacterium ramulus;D_7__;D_8__;D_9__;D_10__;D_11__;D_12__;D_13__;D_14__	79	0	0	0	0	0	0	0	3	0	0	0	0	0	0	0	0	0	0	0	0	0	1	0	0	0	0	0	0	0	0	0	0	0	0	0	0	0	0	0	0	0	0	0	0	0	0	0
f44274034a227d70ea6e4adc8ea7e439	D_0__Bacteria;D_1__Firmicutes;D_2__Clostridia;D_3__Clostridiales;D_4__Lachnospiraceae;D_5__Agathobacter;D_6__Eubacterium ramulus;D_7__;D_8__;D_9__;D_10__;D_11__;D_12__;D_13__;D_14__	93	0	0	0	0	0	0	0	0	0	0	0	0	0	0	0	0	0	0	0	0	0	41	0	0	0	0	0	0	0	0	0	0	0	0	0	0	0	0	0	0	0	0	0	0	0	0	0
21e8105ff955c36d5b320f983a457724	D_0__Bacteria;D_1__Firmicutes;D_2__Clostridia;D_3__Clostridiales;D_4__Lachnospiraceae;D_5__Agathobacter;D_6__Eubacterium ramulus;D_7__;D_8__;D_9__;D_10__;D_11__;D_12__;D_13__;D_14__	129	0	3	0	0	0	0	4	0	0	0	0	0	1	0	13	3	0	0	0	0	0	0	0	0	0	8	0	2	0	0	0	10	0	0	2	0	5	15	0	0	0	1	0	0	0	0	0
1af819102a681b386afa726399e822a1	D_0__Bacteria;D_1__Firmicutes;D_2__Clostridia;D_3__Clostridiales;D_4__Lachnospiraceae;D_5__Agathobacter;D_6__Eubacterium ramulus;D_7__;D_8__;D_9__;D_10__;D_11__;D_12__;D_13__;D_14__	139	0	0	0	0	0	0	0	0	0	0	0	0	0	0	0	0	0	0	0	0	0	0	0	0	0	0	29	0	0	0	0	0	25	0	0	0	21	0	0	0	0	0	0	0	18	0	0
5b61ec41e93a66983b1cd0dfe1a92980	D_0__Bacteria;D_1__Firmicutes;D_2__Clostridia;D_3__Clostridiales;D_4__Lachnospiraceae;D_5__Agathobacter;D_6__Eubacterium ramulus;D_7__;D_8__;D_9__;D_10__;D_11__;D_12__;D_13__;D_14__	236	0	0	0	0	0	0	0	0	0	0	0	0	53	0	0	0	0	0	0	0	0	0	0	0	0	24	0	0	0	0	0	0	0	0	0	0	0	0	0	0	0	33	0	0	0	0	0
818684fccfbf574dc9a56240c6bd999e	D_0__Bacteria;D_1__Firmicutes;D_2__Clostridia;D_3__Clostridiales;D_4__Lachnospiraceae;D_5__Agathobacter;D_6__Eubacterium ramulus;D_7__;D_8__;D_9__;D_10__;D_11__;D_12__;D_13__;D_14__	468	0	11	0	0	0	25	23	0	0	6	24	0	0	0	0	7	0	0	0	0	0	0	0	0	8	0	0	33	8	0	0	0	0	0	28	0	0	0	0	0	11	0	0	0	0	0	19
9a1ba0abc521c7300fb00fd5a763f7d9	D_0__Bacteria;D_1__Firmicutes;D_2__Clostridia;D_3__Clostridiales;D_4__Lachnospiraceae;D_5__Agathobacter;D_6__Eubacterium ramulus;D_7__;D_8__;D_9__;D_10__;D_11__;D_12__;D_13__;D_14__	671	0	9	0	0	0	48	29	0	0	8	0	0	0	0	0	11	0	0	0	0	0	0	0	0	7	0	22	42	13	0	0	0	0	0	28	0	23	0	0	0	11	0	0	15	15	0	34
cd9b55c3b2cdf541c8b07831076ed27a	D_0__Bacteria;D_1__Firmicutes;D_2__Clostridia;D_3__Clostridiales;D_4__Lachnospiraceae;D_5__Anaerosporobacter;D_6__uncultured organism;D_7__;D_8__;D_9__;D_10__;D_11__;D_12__;D_13__;D_14__	7	0	0	0	1	0	0	0	0	0	0	0	0	0	0	0	0	0	0	0	0	0	0	0	0	0	4	0	0	0	0	0	0	0	0	0	0	0	0	0	0	0	0	0	0	0	0	0
c01e18719e420c10e3507c3a1bed73e9	D_0__Bacteria;D_1__Firmicutes;D_2__Clostridia;D_3__Clostridiales;D_4__Lachnospiraceae;D_5__Anaerosporobacter;D_6__uncultured organism;D_7__;D_8__;D_9__;D_10__;D_11__;D_12__;D_13__;D_14__	9	0	0	0	0	0	0	0	0	2	0	0	0	1	0	0	0	0	0	0	0	0	0	0	0	0	3	0	0	0	0	0	0	0	0	0	0	0	0	0	0	0	0	2	0	0	0	0
1d221b3cc5e7973440c71612c4da98a0	D_0__Bacteria;D_1__Firmicutes;D_2__Clostridia;D_3__Clostridiales;D_4__Lachnospiraceae;D_5__Anaerosporobacter;D_6__uncultured organism;D_7__;D_8__;D_9__;D_10__;D_11__;D_12__;D_13__;D_14__	48	0	0	0	0	0	0	0	0	0	0	0	0	0	0	0	0	0	0	0	0	0	0	0	0	0	0	0	0	0	0	0	0	0	0	0	0	0	0	0	0	0	0	48	0	0	0	0
349a71fe85e49dc1722b6aa4d5f3653f	D_0__Bacteria;D_1__Firmicutes;D_2__Clostridia;D_3__Clostridiales;D_4__Lachnospiraceae;D_5__Anaerosporobacter;D_6__uncultured organism;D_7__;D_8__;D_9__;D_10__;D_11__;D_12__;D_13__;D_14__	60	0	0	0	0	0	0	0	0	0	0	0	0	0	0	0	0	0	0	0	0	0	0	0	0	0	0	0	0	60	0	0	0	0	0	0	0	0	0	0	0	0	0	0	0	0	0	0
aafbc7b221a93908b89d781f17ba2764	D_0__Bacteria;D_1__Firmicutes;D_2__Clostridia;D_3__Clostridiales;D_4__Lachnospiraceae;D_5__Anaerosporobacter;D_6__uncultured organism;D_7__;D_8__;D_9__;D_10__;D_11__;D_12__;D_13__;D_14__	673	0	0	0	0	0	0	0	0	98	0	0	0	0	0	0	0	0	0	0	0	0	0	0	0	0	167	0	0	162	0	0	0	0	0	0	0	0	0	0	0	0	0	197	0	0	0	0
6dbc9464a16b4995457f51139d227aaf	D_0__Bacteria;D_1__Firmicutes;D_2__Clostridia;D_3__Clostridiales;D_4__Lachnospiraceae;D_5__Anaerostipes	2	0	0	0	0	0	0	0	0	0	0	0	0	0	0	0	0	0	0	0	0	0	0	0	0	0	0	0	0	0	0	0	0	0	0	0	0	0	0	0	0	0	0	0	0	0	0	0
3fae8a71d521322e7a1a023abe9e25aa	D_0__Bacteria;D_1__Firmicutes;D_2__Clostridia;D_3__Clostridiales;D_4__Lachnospiraceae;D_5__Anaerostipes	19	0	0	0	0	0	0	0	0	0	0	0	0	0	0	0	0	0	0	0	0	0	0	0	0	0	0	0	0	0	19	0	0	0	0	0	0	0	0	0	0	0	0	0	0	0	0	0
e194c36bd5451074d1d3a5383b7384df	D_0__Bacteria;D_1__Firmicutes;D_2__Clostridia;D_3__Clostridiales;D_4__Lachnospiraceae;D_5__Anaerostipes	54	0	0	0	0	0	0	0	0	0	0	0	0	0	0	0	0	0	0	0	0	0	30	0	0	0	0	0	0	0	0	0	0	0	0	0	0	0	0	0	0	0	0	0	0	0	0	0
f5abf865b4e62c7ffa4962e8ca41ffe7	D_0__Bacteria;D_1__Firmicutes;D_2__Clostridia;D_3__Clostridiales;D_4__Lachnospiraceae;D_5__Anaerostipes	54	0	0	0	0	0	0	0	0	0	0	0	0	0	0	0	0	0	0	0	0	0	0	0	0	0	0	0	0	0	0	0	0	0	0	0	0	0	0	0	0	0	0	0	0	0	0	0
f414b4f90d08199374748581a42604fd	D_0__Bacteria;D_1__Firmicutes;D_2__Clostridia;D_3__Clostridiales;D_4__Lachnospiraceae;D_5__Anaerostipes	89	0	0	0	0	0	0	0	0	0	0	0	0	0	0	0	0	0	0	0	0	0	0	0	0	0	0	0	0	0	0	0	0	0	0	0	0	0	0	0	0	0	0	0	0	0	0	0
26228235b0cd6a27a0c01e89f2682abc	D_0__Bacteria;D_1__Firmicutes;D_2__Clostridia;D_3__Clostridiales;D_4__Lachnospiraceae;D_5__Anaerostipes	3021	9	0	55	107	65	140	33	0	102	0	0	0	149	53	0	39	0	71	92	57	0	0	53	188	28	41	0	0	0	0	0	0	0	0	93	0	0	0	96	0	113	0	0	0	0	76	66
0d17ce445d2acbc8287bf4bf07766e94	D_0__Bacteria;D_1__Firmicutes;D_2__Clostridia;D_3__Clostridiales;D_4__Lachnospiraceae;D_5__Anaerostipes	13531	91	298	112	308	252	226	199	186	267	148	74	83	112	91	88	272	64	0	352	166	53	187	124	259	52	0	69	348	37	0	320	110	50	138	123	47	237	116	123	504	305	378	109	165	139	173	61
772a66482940ae7d5a307a4ad9d8d5ee	D_0__Bacteria;D_1__Firmicutes;D_2__Clostridia;D_3__Clostridiales;D_4__Lachnospiraceae;D_5__Anaerostipes;D_6__uncultured Anaerostipes sp.;D_7__;D_8__;D_9__;D_10__;D_11__;D_12__;D_13__;D_14__	3	0	0	0	0	0	0	0	0	0	0	0	0	0	0	0	0	0	0	0	0	0	0	0	0	0	0	0	0	0	0	0	0	0	0	0	0	0	0	0	0	0	0	0	0	0	0	0
b2075f8de84571171966574991fd07ed	D_0__Bacteria;D_1__Firmicutes;D_2__Clostridia;D_3__Clostridiales;D_4__Lachnospiraceae;D_5__Anaerostipes;D_6__uncultured Anaerostipes sp.;D_7__;D_8__;D_9__;D_10__;D_11__;D_12__;D_13__;D_14__	3	0	0	0	0	0	0	0	0	0	0	0	0	0	0	0	0	0	0	0	0	0	0	0	0	0	0	0	0	0	0	0	0	0	0	0	0	0	0	0	0	0	0	0	0	0	0	0
c56f4eda0b247ac87549067d23fc1a08	D_0__Bacteria;D_1__Firmicutes;D_2__Clostridia;D_3__Clostridiales;D_4__Lachnospiraceae;D_5__Blautia	2	0	0	0	0	0	0	0	0	0	0	0	0	0	0	0	0	0	0	0	0	0	0	0	0	0	0	0	0	0	0	0	0	0	0	0	0	0	0	0	0	0	0	0	2	0	0	0
63a850a160fe2e6857682d2e3ad49d51	D_0__Bacteria;D_1__Firmicutes;D_2__Clostridia;D_3__Clostridiales;D_4__Lachnospiraceae;D_5__Blautia	5	0	0	0	0	0	0	0	0	0	0	0	0	0	0	0	0	0	0	0	0	0	5	0	0	0	0	0	0	0	0	0	0	0	0	0	0	0	0	0	0	0	0	0	0	0	0	0
45e70219dd5f3cc7fa2d5fbddfbb1727	D_0__Bacteria;D_1__Firmicutes;D_2__Clostridia;D_3__Clostridiales;D_4__Lachnospiraceae;D_5__Blautia	10	0	0	0	0	0	0	0	0	0	0	0	0	0	0	0	0	0	0	0	0	0	0	0	0	0	0	0	0	10	0	0	0	0	0	0	0	0	0	0	0	0	0	0	0	0	0	0
6d16aa2cd744f39b3af999b67fe1afa8	D_0__Bacteria;D_1__Firmicutes;D_2__Clostridia;D_3__Clostridiales;D_4__Lachnospiraceae;D_5__Blautia	10	0	0	0	0	0	0	0	0	0	0	0	0	0	0	0	0	0	0	0	0	0	0	0	0	10	0	0	0	0	0	0	0	0	0	0	0	0	0	0	0	0	0	0	0	0	0	0
eb51fde269504d59d4500327a1b45098	D_0__Bacteria;D_1__Firmicutes;D_2__Clostridia;D_3__Clostridiales;D_4__Lachnospiraceae;D_5__Blautia	10	0	0	0	0	3	0	0	0	0	0	0	0	0	0	0	0	0	0	0	0	0	0	0	0	0	0	0	0	0	0	0	0	0	0	0	0	0	0	0	0	0	0	0	0	0	0	0
389d02de4bac2060113d8f1edc6c752f	D_0__Bacteria;D_1__Firmicutes;D_2__Clostridia;D_3__Clostridiales;D_4__Lachnospiraceae;D_5__Blautia	13	0	0	0	0	1	0	0	0	0	0	0	0	0	0	0	0	0	0	0	0	0	0	0	0	0	0	0	0	0	0	0	0	0	0	0	0	0	0	0	0	0	0	0	0	0	0	0
13a93ca7c5f5890c76251db5cf2aa9bb	D_0__Bacteria;D_1__Firmicutes;D_2__Clostridia;D_3__Clostridiales;D_4__Lachnospiraceae;D_5__Blautia	16	0	0	0	0	0	0	0	0	0	0	0	0	0	0	0	0	0	0	0	0	0	0	0	0	0	0	0	0	0	0	0	0	0	0	0	0	0	0	0	0	0	0	0	0	0	0	0
486b31d846088a96b8c3de6b1d8842ea	D_0__Bacteria;D_1__Firmicutes;D_2__Clostridia;D_3__Clostridiales;D_4__Lachnospiraceae;D_5__Blautia	23	0	0	0	0	0	0	0	0	0	0	0	0	0	0	0	0	0	0	0	0	0	0	23	0	0	0	0	0	0	0	0	0	0	0	0	0	0	0	0	0	0	0	0	0	0	0	0
47bc0ba071876b40e68b49ceeb2cfe05	D_0__Bacteria;D_1__Firmicutes;D_2__Clostridia;D_3__Clostridiales;D_4__Lachnospiraceae;D_5__Blautia	31	0	0	0	0	0	0	0	0	0	0	0	0	0	0	0	0	0	0	0	0	0	0	0	0	0	0	0	31	0	0	0	0	0	0	0	0	0	0	0	0	0	0	0	0	0	0	0
cad2448e68dfe5cd273b62d80752e536	D_0__Bacteria;D_1__Firmicutes;D_2__Clostridia;D_3__Clostridiales;D_4__Lachnospiraceae;D_5__Blautia	43	0	0	0	0	0	0	0	0	0	0	0	0	0	0	0	0	0	0	0	0	0	0	0	0	0	0	0	0	0	0	0	0	0	0	0	0	0	0	0	0	0	0	0	0	0	0	0
1cae734ed25ed76737dd82cf7351dc37	D_0__Bacteria;D_1__Firmicutes;D_2__Clostridia;D_3__Clostridiales;D_4__Lachnospiraceae;D_5__Blautia	47	0	0	0	0	32	0	0	0	0	0	0	0	0	0	0	0	0	0	0	0	0	0	0	0	0	0	0	0	0	0	0	0	0	0	0	0	0	15	0	0	0	0	0	0	0	0	0
743031522f83a0210b7db7b7f9f4387a	D_0__Bacteria;D_1__Firmicutes;D_2__Clostridia;D_3__Clostridiales;D_4__Lachnospiraceae;D_5__Blautia	47	0	0	0	0	0	0	0	0	0	0	0	0	0	0	0	0	0	0	0	0	0	0	0	0	0	0	0	0	0	0	0	0	0	0	0	0	0	0	0	0	0	0	0	0	0	0	0
d600cbf34e70b232472a894954e8b086	D_0__Bacteria;D_1__Firmicutes;D_2__Clostridia;D_3__Clostridiales;D_4__Lachnospiraceae;D_5__Blautia	50	0	0	0	0	0	0	0	0	0	0	0	0	0	0	0	0	0	0	0	0	0	0	0	28	0	0	0	0	0	0	0	0	0	0	0	0	0	0	0	0	0	0	0	0	0	0	0
66abe0728ddc5ebe5ee098f3904fc51d	D_0__Bacteria;D_1__Firmicutes;D_2__Clostridia;D_3__Clostridiales;D_4__Lachnospiraceae;D_5__Blautia	54	0	0	0	0	0	0	0	0	0	0	0	0	0	0	0	0	0	0	0	0	0	0	0	0	0	0	0	14	0	0	0	0	0	0	0	0	0	0	0	0	0	3	0	0	0	0	0
d2d6088c11bdedbdeb331b0d59c6d480	D_0__Bacteria;D_1__Firmicutes;D_2__Clostridia;D_3__Clostridiales;D_4__Lachnospiraceae;D_5__Blautia	57	0	0	0	0	0	0	0	0	2	0	0	0	0	0	0	0	0	0	0	0	0	0	0	0	0	0	0	5	0	0	0	0	0	0	0	0	0	0	0	12	0	0	0	0	0	4	0
00705db358693ff6ac94e439c3a1fc98	D_0__Bacteria;D_1__Firmicutes;D_2__Clostridia;D_3__Clostridiales;D_4__Lachnospiraceae;D_5__Blautia	59	0	0	0	0	0	0	0	0	0	0	0	0	0	0	0	0	0	0	0	0	0	0	0	0	0	0	0	0	0	0	0	0	0	0	0	0	0	0	0	0	0	0	0	0	0	0	0
efbe9b13f9c853d34b657b4c9135b267	D_0__Bacteria;D_1__Firmicutes;D_2__Clostridia;D_3__Clostridiales;D_4__Lachnospiraceae;D_5__Blautia	65	0	0	0	0	0	65	0	0	0	0	0	0	0	0	0	0	0	0	0	0	0	0	0	0	0	0	0	0	0	0	0	0	0	0	0	0	0	0	0	0	0	0	0	0	0	0	0
f8b4a87039fcd356da9599c29c28d1e6	D_0__Bacteria;D_1__Firmicutes;D_2__Clostridia;D_3__Clostridiales;D_4__Lachnospiraceae;D_5__Blautia	77	0	0	0	0	0	0	0	0	0	0	0	0	0	0	0	0	0	0	0	0	0	0	0	0	0	0	0	0	0	0	0	0	0	0	0	0	0	0	0	0	0	0	0	0	0	0	0
ad399c4e32596c5e052d81a72c976648	D_0__Bacteria;D_1__Firmicutes;D_2__Clostridia;D_3__Clostridiales;D_4__Lachnospiraceae;D_5__Blautia	94	0	0	0	0	0	0	0	0	9	0	0	0	0	0	0	0	0	0	4	0	0	0	0	0	0	0	0	1	0	0	0	0	0	0	0	0	0	0	0	25	0	0	0	0	0	8	0
3d4ec5587f3a746a592f2f8323966bb6	D_0__Bacteria;D_1__Firmicutes;D_2__Clostridia;D_3__Clostridiales;D_4__Lachnospiraceae;D_5__Blautia	117	0	0	0	0	0	0	0	0	0	0	0	0	0	0	0	0	0	0	56	0	0	0	0	0	0	0	0	10	0	0	0	0	0	0	0	0	0	0	0	0	0	6	0	0	0	0	0
1ead66f3e57b24b0ba16b0f66f2fbf5e	D_0__Bacteria;D_1__Firmicutes;D_2__Clostridia;D_3__Clostridiales;D_4__Lachnospiraceae;D_5__Blautia	122	0	0	0	0	0	0	0	0	0	36	0	0	0	0	0	0	0	0	0	0	0	0	0	0	0	0	0	0	0	0	0	0	0	0	0	0	0	0	0	0	0	0	0	0	0	0	0
0e7731261094f269e3d1823855a23b29	D_0__Bacteria;D_1__Firmicutes;D_2__Clostridia;D_3__Clostridiales;D_4__Lachnospiraceae;D_5__Blautia	232	4	0	14	0	0	31	0	0	0	0	0	0	14	0	0	0	0	0	0	20	0	0	0	0	0	0	0	0	0	0	0	0	0	0	0	0	0	0	0	0	0	0	0	0	0	0	0
5a8cc2c2ec08b315d557995c4cb9ddb6	D_0__Bacteria;D_1__Firmicutes;D_2__Clostridia;D_3__Clostridiales;D_4__Lachnospiraceae;D_5__Blautia	381	18	2	5	10	28	0	11	1	0	9	0	0	0	0	2	0	7	0	0	0	0	0	4	46	4	6	0	0	0	0	0	0	0	0	1	13	13	3	2	0	0	0	0	9	21	0	4
74544ce92b80586131d57760a036f485	D_0__Bacteria;D_1__Firmicutes;D_2__Clostridia;D_3__Clostridiales;D_4__Lachnospiraceae;D_5__Blautia	396	2	0	13	0	0	37	0	0	0	0	0	0	19	0	0	0	0	0	0	40	0	61	0	0	0	0	0	0	0	0	0	0	0	0	0	0	0	0	0	0	0	0	0	0	0	0	0
d09d3bf77040b359b13cea0dd0457222	D_0__Bacteria;D_1__Firmicutes;D_2__Clostridia;D_3__Clostridiales;D_4__Lachnospiraceae;D_5__Blautia	461	24	3	2	8	38	0	8	2	0	4	15	0	0	0	5	0	6	0	0	0	9	0	0	3	13	3	1	0	0	0	0	0	0	0	6	2	16	11	4	0	0	0	0	12	24	0	6
287a75ad6c1c8ee8b1c60603425d5652	D_0__Bacteria;D_1__Firmicutes;D_2__Clostridia;D_3__Clostridiales;D_4__Lachnospiraceae;D_5__Blautia	562	0	43	0	17	2	2	0	18	0	0	0	0	11	0	0	0	6	12	0	0	0	52	4	0	0	0	0	0	0	0	0	0	5	0	6	6	0	0	36	0	15	0	25	0	0	0	14
ec124b516d9ef24b72bf76d91d3d4d64	D_0__Bacteria;D_1__Firmicutes;D_2__Clostridia;D_3__Clostridiales;D_4__Lachnospiraceae;D_5__Blautia	900	0	80	0	29	11	6	0	27	0	0	0	0	14	0	0	0	8	3	0	0	0	68	8	0	0	0	0	0	0	0	0	0	10	0	15	5	0	0	60	0	15	0	30	0	0	0	15
3b40caf098ad04307e6652dbe5f230e5	D_0__Bacteria;D_1__Firmicutes;D_2__Clostridia;D_3__Clostridiales;D_4__Lachnospiraceae;D_5__Blautia	3378	33	48	50	21	17	22	14	9	18	14	0	0	30	22	30	13	22	0	0	23	274	0	22	158	9	19	13	48	38	0	64	24	36	16	75	9	92	92	21	5	140	7	21	29	31	28	90
94fe1ca9956011701785428b106fdf52	D_0__Bacteria;D_1__Firmicutes;D_2__Clostridia;D_3__Clostridiales;D_4__Lachnospiraceae;D_5__Blautia	4972	45	67	79	15	52	37	25	6	32	20	23	0	38	17	41	24	16	10	0	21	465	0	21	171	5	16	19	61	37	0	90	44	38	41	117	20	137	105	48	10	196	13	28	34	41	47	136
29e9c8c280b873eeecaaf4e1431820b9	D_0__Bacteria;D_1__Firmicutes;D_2__Clostridia;D_3__Clostridiales;D_4__Lachnospiraceae;D_5__Blautia	7652	81	103	107	127	44	88	104	67	218	33	35	0	105	119	29	41	56	41	0	91	35	0	55	44	85	21	13	103	118	0	40	68	35	309	69	61	184	136	175	109	58	123	27	89	86	145	152
54b11b23adaa18e8b4a85349c1a70237	D_0__Bacteria;D_1__Firmicutes;D_2__Clostridia;D_3__Clostridiales;D_4__Lachnospiraceae;D_5__Blautia	18386	45	157	213	241	117	212	277	162	216	102	0	20	217	140	95	98	145	128	1338	129	179	480	212	0	200	76	138	304	207	85	327	77	145	193	139	150	289	108	256	213	146	263	62	181	249	485	193
9e14c7845c351a741d9e081bdbd927c7	D_0__Bacteria;D_1__Firmicutes;D_2__Clostridia;D_3__Clostridiales;D_4__Lachnospiraceae;D_5__Blautia;D_6__Blautia sp. Marseille-P3087;D_7__;D_8__;D_9__;D_10__;D_11__;D_12__;D_13__;D_14__	172	0	21	0	0	0	0	0	5	0	0	0	0	0	0	23	0	0	0	0	0	9	0	0	0	0	0	6	0	6	0	0	0	0	0	55	0	0	0	0	0	0	0	0	0	0	0	0
74886da1e4b18c8d3eac0218a4597862	D_0__Bacteria;D_1__Firmicutes;D_2__Clostridia;D_3__Clostridiales;D_4__Lachnospiraceae;D_5__Blautia;D_6__Blautia sp. Marseille-P3087;D_7__;D_8__;D_9__;D_10__;D_11__;D_12__;D_13__;D_14__	433	0	14	0	0	0	0	0	2	0	0	0	0	0	0	39	0	0	0	0	0	0	0	14	71	0	0	2	0	15	0	0	0	0	0	87	22	0	0	0	0	0	0	0	0	0	0	0
1546929a0e0589992d7ff3f5c9dbf7af	D_0__Bacteria;D_1__Firmicutes;D_2__Clostridia;D_3__Clostridiales;D_4__Lachnospiraceae;D_5__Blautia;D_6__Blautia sp. YHC-4;D_7__;D_8__;D_9__;D_10__;D_11__;D_12__;D_13__;D_14__	231	0	0	0	0	0	0	0	0	0	0	0	0	0	0	0	0	0	0	79	0	0	0	0	0	0	0	0	0	0	0	0	0	0	0	0	0	0	0	0	0	0	0	0	0	0	0	0
98afc5eda296196bf17630b1c81efb1c	D_0__Bacteria;D_1__Firmicutes;D_2__Clostridia;D_3__Clostridiales;D_4__Lachnospiraceae;D_5__Blautia;D_6__Ruminococcus sp. Marseille-P328;D_7__;D_8__;D_9__;D_10__;D_11__;D_12__;D_13__;D_14__	14	0	0	0	0	0	0	0	0	0	0	0	0	0	0	0	0	0	0	0	0	0	0	0	0	0	0	0	0	0	0	0	0	0	0	0	0	0	0	0	0	0	0	0	0	0	0	0
15b08d642c1f9aef537872ed69b28831	D_0__Bacteria;D_1__Firmicutes;D_2__Clostridia;D_3__Clostridiales;D_4__Lachnospiraceae;D_5__Blautia;D_6__Ruminococcus sp. Marseille-P328;D_7__;D_8__;D_9__;D_10__;D_11__;D_12__;D_13__;D_14__	24	0	0	0	0	0	0	0	0	0	0	0	0	0	0	0	0	0	0	0	0	0	0	0	0	0	0	0	0	0	0	0	0	0	0	0	0	0	0	0	0	24	0	0	0	0	0	0
7f0b2848dd6885403603c306702e21b9	D_0__Bacteria;D_1__Firmicutes;D_2__Clostridia;D_3__Clostridiales;D_4__Lachnospiraceae;D_5__Blautia;D_6__Ruminococcus sp. Marseille-P328;D_7__;D_8__;D_9__;D_10__;D_11__;D_12__;D_13__;D_14__	6331	60	74	48	60	83	38	56	85	0	45	113	83	93	107	45	13	162	35	4	35	18	149	153	23	24	60	52	27	307	282	51	75	108	77	39	103	57	180	90	4	0	23	61	42	57	62	26
24b2e4f5e9b3c7775df9841d00203f89	D_0__Bacteria;D_1__Firmicutes;D_2__Clostridia;D_3__Clostridiales;D_4__Lachnospiraceae;D_5__Blautia;D_6__uncultured bacterium adhufec35.25;D_7__;D_8__;D_9__;D_10__;D_11__;D_12__;D_13__;D_14__	21	0	0	0	0	0	0	0	0	0	0	0	0	0	0	0	0	0	0	0	0	0	0	0	0	0	0	21	0	0	0	0	0	0	0	0	0	0	0	0	0	0	0	0	0	0	0	0
bbe576a99c20ac0115d34d5986c3e129	D_0__Bacteria;D_1__Firmicutes;D_2__Clostridia;D_3__Clostridiales;D_4__Lachnospiraceae;D_5__Blautia;D_6__uncultured Blautia sp.;D_7__;D_8__;D_9__;D_10__;D_11__;D_12__;D_13__;D_14__	57	0	0	0	0	0	0	0	0	0	0	0	0	0	0	0	0	0	0	0	0	0	0	0	0	0	0	0	0	0	0	0	0	0	0	0	0	0	0	0	0	0	0	0	0	0	0	0
39b8d727b201b3c1447a7175eabbf9ef	D_0__Bacteria;D_1__Firmicutes;D_2__Clostridia;D_3__Clostridiales;D_4__Lachnospiraceae;D_5__Blautia;D_6__uncultured Blautia sp.;D_7__;D_8__;D_9__;D_10__;D_11__;D_12__;D_13__;D_14__	137	0	0	0	0	4	0	2	0	0	0	0	68	0	0	0	0	0	0	0	0	0	0	0	9	0	7	13	0	0	0	0	0	4	0	0	0	0	0	4	0	0	0	0	0	0	0	0
27a4cc51838bd619bc1e88572c3c9f9c	D_0__Bacteria;D_1__Firmicutes;D_2__Clostridia;D_3__Clostridiales;D_4__Lachnospiraceae;D_5__Butyrivibrio	214	0	0	0	0	0	0	0	0	0	0	0	0	0	0	0	0	0	0	0	0	0	0	0	0	0	0	0	0	0	0	0	0	0	0	0	0	0	0	0	0	0	0	0	0	0	0	0
fc3b20c7cd6fe44720adc49f4d8d34e3	D_0__Bacteria;D_1__Firmicutes;D_2__Clostridia;D_3__Clostridiales;D_4__Lachnospiraceae;D_5__CAG-56	32	0	0	0	0	0	0	0	0	0	0	0	0	0	0	0	0	0	0	0	0	0	0	0	0	0	0	0	0	0	0	0	0	0	0	0	0	0	0	0	0	0	0	0	0	0	0	0
c9e27ea1afc7a7833881bc265cae4379	D_0__Bacteria;D_1__Firmicutes;D_2__Clostridia;D_3__Clostridiales;D_4__Lachnospiraceae;D_5__CAG-56	114	0	0	0	0	0	0	0	0	0	0	0	0	0	0	0	73	0	0	0	0	0	0	0	0	0	0	0	0	0	0	0	0	0	0	0	0	0	0	0	0	0	0	0	0	0	0	0
ad16c191865b05ab466b529912534d38	D_0__Bacteria;D_1__Firmicutes;D_2__Clostridia;D_3__Clostridiales;D_4__Lachnospiraceae;D_5__CAG-56	1539	0	115	0	0	0	0	0	59	0	0	0	0	0	0	33	0	0	0	0	0	0	0	49	0	0	0	42	0	56	0	0	28	25	0	35	19	0	0	0	0	0	0	0	0	0	0	0
1d78c50511919b56a6a0d9760475136e	D_0__Bacteria;D_1__Firmicutes;D_2__Clostridia;D_3__Clostridiales;D_4__Lachnospiraceae;D_5__CAG-56;D_6__uncultured bacterium;D_7__;D_8__;D_9__;D_10__;D_11__;D_12__;D_13__;D_14__	50	0	0	0	0	0	0	0	0	0	0	0	0	0	0	0	0	0	0	0	0	0	0	0	0	0	0	0	0	50	0	0	0	0	0	0	0	0	0	0	0	0	0	0	0	0	0	0
118f9f9357e643d4a357b61a62acbbef	D_0__Bacteria;D_1__Firmicutes;D_2__Clostridia;D_3__Clostridiales;D_4__Lachnospiraceae;D_5__CAG-56;D_6__uncultured bacterium;D_7__;D_8__;D_9__;D_10__;D_11__;D_12__;D_13__;D_14__	554	10	2	0	0	10	36	0	2	0	0	0	0	32	0	1	0	0	0	0	18	2	0	30	0	14	4	0	0	1	0	23	6	28	0	4	13	0	4	18	0	0	0	6	2	12	0	0
fe9f3292f9a89583e2ec5c8afbf3e14c	D_0__Bacteria;D_1__Firmicutes;D_2__Clostridia;D_3__Clostridiales;D_4__Lachnospiraceae;D_5__CAG-56;D_6__uncultured bacterium;D_7__;D_8__;D_9__;D_10__;D_11__;D_12__;D_13__;D_14__	564	4	5	0	0	13	39	0	1	0	0	0	0	30	0	1	0	0	0	0	30	46	0	0	0	22	6	3	0	6	0	22	4	6	0	4	0	0	10	28	0	0	0	3	4	20	0	0
2dd49bf8511cc2c65c44b1a5b8da0231	D_0__Bacteria;D_1__Firmicutes;D_2__Clostridia;D_3__Clostridiales;D_4__Lachnospiraceae;D_5__Coprococcus 1	47	0	0	29	0	0	0	0	0	0	5	0	0	0	0	0	0	0	0	0	0	0	0	0	0	0	0	0	0	0	0	0	0	0	0	0	0	0	0	0	0	0	0	0	8	0	0	0
03665a8e542e2ce0a0122c7ce269bc72	D_0__Bacteria;D_1__Firmicutes;D_2__Clostridia;D_3__Clostridiales;D_4__Lachnospiraceae;D_5__Coprococcus 1	159	0	0	0	0	0	0	0	0	0	46	0	0	37	0	0	0	0	0	0	0	0	0	0	0	0	0	0	0	0	31	0	0	0	0	0	0	26	0	0	0	0	0	0	0	0	0	0
9672a2dd43169fa4c36d2e147bd358cf	D_0__Bacteria;D_1__Firmicutes;D_2__Clostridia;D_3__Clostridiales;D_4__Lachnospiraceae;D_5__Coprococcus 1	1000	44	0	49	24	0	0	0	0	0	57	30	0	41	0	0	0	0	0	0	0	0	68	0	59	36	0	0	0	0	0	0	41	0	0	47	0	0	0	0	0	0	0	0	34	61	0	66
38dd30b13e6160199363915d4dbcceea	D_0__Bacteria;D_1__Firmicutes;D_2__Clostridia;D_3__Clostridiales;D_4__Lachnospiraceae;D_5__Coprococcus 2	34	0	0	0	0	0	0	0	0	0	0	0	0	0	0	0	0	0	0	0	0	0	0	0	0	0	0	0	0	0	0	0	0	0	0	0	0	0	0	34	0	0	0	0	0	0	0	0
de7797039ed2fb02c1c356ec0224b2d6	D_0__Bacteria;D_1__Firmicutes;D_2__Clostridia;D_3__Clostridiales;D_4__Lachnospiraceae;D_5__Coprococcus 2;D_6__Coprococcus eutactus;D_7__;D_8__;D_9__;D_10__;D_11__;D_12__;D_13__;D_14__	33	0	0	0	0	0	0	0	0	0	0	0	0	0	0	0	0	0	0	0	0	0	0	0	0	0	0	0	0	0	0	0	0	0	0	0	0	0	0	0	0	0	0	0	0	0	0	0
321ef942d08537c8c01fd97b3d495e7f	D_0__Bacteria;D_1__Firmicutes;D_2__Clostridia;D_3__Clostridiales;D_4__Lachnospiraceae;D_5__Coprococcus 2;D_6__Coprococcus eutactus;D_7__;D_8__;D_9__;D_10__;D_11__;D_12__;D_13__;D_14__	91	0	0	0	0	0	0	0	0	0	0	0	0	0	0	0	0	0	0	0	0	0	0	0	0	0	0	0	0	0	0	0	0	0	0	0	0	0	0	0	0	0	0	0	0	0	0	0
9cb1c9851d1fe0e1301d6c6142078aba	D_0__Bacteria;D_1__Firmicutes;D_2__Clostridia;D_3__Clostridiales;D_4__Lachnospiraceae;D_5__Coprococcus 2;D_6__Coprococcus eutactus;D_7__;D_8__;D_9__;D_10__;D_11__;D_12__;D_13__;D_14__	2736	0	0	0	0	0	0	0	0	0	0	0	26	0	0	0	0	0	0	0	0	0	0	0	0	99	0	55	0	0	0	0	57	119	0	0	0	0	80	137	0	26	0	96	122	0	0	0
4f19df0278b4264b3774e05cf244351b	D_0__Bacteria;D_1__Firmicutes;D_2__Clostridia;D_3__Clostridiales;D_4__Lachnospiraceae;D_5__Coprococcus 2;D_6__Coprococcus eutactus;D_7__;D_8__;D_9__;D_10__;D_11__;D_12__;D_13__;D_14__	3900	0	0	0	0	0	0	0	46	0	0	0	0	0	0	73	0	0	0	0	0	0	0	0	28	150	0	0	0	541	0	149	0	0	0	0	0	0	0	0	0	0	0	28	74	0	0	0
c02a75557cb405d312c92c877315b208	D_0__Bacteria;D_1__Firmicutes;D_2__Clostridia;D_3__Clostridiales;D_4__Lachnospiraceae;D_5__Coprococcus 2;D_6__uncultured Coprococcus sp.;D_7__;D_8__;D_9__;D_10__;D_11__;D_12__;D_13__;D_14__	7	0	0	0	0	0	0	0	0	0	0	0	0	0	0	0	0	0	0	0	0	0	0	0	0	0	0	0	0	0	0	0	0	0	0	0	0	0	0	0	0	0	0	0	0	0	0	0
efaf912cb4fcaba4859b5d15704e7824	D_0__Bacteria;D_1__Firmicutes;D_2__Clostridia;D_3__Clostridiales;D_4__Lachnospiraceae;D_5__Coprococcus 2;D_6__uncultured Coprococcus sp.;D_7__;D_8__;D_9__;D_10__;D_11__;D_12__;D_13__;D_14__	326	0	0	0	0	0	0	0	0	0	0	0	0	0	0	0	0	0	0	0	0	0	0	0	0	0	0	0	0	0	0	0	0	0	0	0	0	0	0	0	0	0	0	0	0	0	0	95
e80aa1f815e45935e3c94adf323065e2	D_0__Bacteria;D_1__Firmicutes;D_2__Clostridia;D_3__Clostridiales;D_4__Lachnospiraceae;D_5__Coprococcus 2;D_6__uncultured Coprococcus sp.;D_7__;D_8__;D_9__;D_10__;D_11__;D_12__;D_13__;D_14__	619	0	0	0	0	0	0	0	0	0	0	0	0	0	0	0	0	0	0	0	0	0	0	0	0	0	0	0	0	0	0	0	0	0	0	0	0	0	0	0	0	0	0	0	0	0	0	124
eb23d4ab2833978b9dc0c91a26d76b33	D_0__Bacteria;D_1__Firmicutes;D_2__Clostridia;D_3__Clostridiales;D_4__Lachnospiraceae;D_5__Coprococcus 3	15	0	0	0	0	0	0	0	0	0	0	0	0	0	0	0	0	0	0	0	0	0	0	15	0	0	0	0	0	0	0	0	0	0	0	0	0	0	0	0	0	0	0	0	0	0	0	0
078adac391615bdf4e5816db9844685e	D_0__Bacteria;D_1__Firmicutes;D_2__Clostridia;D_3__Clostridiales;D_4__Lachnospiraceae;D_5__Coprococcus 3	17	0	0	0	0	0	0	0	0	0	0	0	0	0	0	0	0	0	0	0	0	0	0	0	0	0	0	0	0	0	0	0	0	0	0	0	0	0	0	0	0	0	17	0	0	0	0	0
5518e6c24a0bd1585bf82ce0e8af4482	D_0__Bacteria;D_1__Firmicutes;D_2__Clostridia;D_3__Clostridiales;D_4__Lachnospiraceae;D_5__Coprococcus 3	1237	0	39	0	31	0	42	59	45	0	57	0	54	0	0	37	22	0	0	0	39	0	0	0	0	0	37	0	32	0	0	0	0	0	0	0	57	0	0	0	0	0	0	16	0	0	0	79
085994080a556a5e8c29e112b38f524a	D_0__Bacteria;D_1__Firmicutes;D_2__Clostridia;D_3__Clostridiales;D_4__Lachnospiraceae;D_5__Coprococcus 3	3486	45	0	43	43	0	39	76	60	29	61	38	96	0	76	53	0	0	0	0	56	66	0	0	0	61	43	54	65	60	0	42	48	36	73	85	84	0	29	0	0	49	88	0	26	51	0	107
d33725a42d89da9ef269cec99d01c0ff	D_0__Bacteria;D_1__Firmicutes;D_2__Clostridia;D_3__Clostridiales;D_4__Lachnospiraceae;D_5__Dorea	3	0	0	0	0	0	0	0	0	0	0	0	0	0	0	0	0	3	0	0	0	0	0	0	0	0	0	0	0	0	0	0	0	0	0	0	0	0	0	0	0	0	0	0	0	0	0	0
825b0c4c09b0ce22d4fe0f62e26162a2	D_0__Bacteria;D_1__Firmicutes;D_2__Clostridia;D_3__Clostridiales;D_4__Lachnospiraceae;D_5__Dorea	22	0	4	0	0	0	0	0	0	2	0	0	0	0	0	0	0	0	0	0	0	0	0	0	0	0	0	0	0	0	0	0	0	0	0	0	0	0	0	0	0	0	0	0	0	0	0	0
3e896a1af9508ded0e5cc37e3aee53fc	D_0__Bacteria;D_1__Firmicutes;D_2__Clostridia;D_3__Clostridiales;D_4__Lachnospiraceae;D_5__Dorea	26	0	0	0	0	0	4	0	0	0	0	0	0	0	0	0	0	0	0	0	8	0	0	0	0	0	0	0	0	0	0	0	0	0	0	0	0	4	0	0	0	0	0	0	0	0	0	0
49877b4a6b3a4dce1c5cde562d16a591	D_0__Bacteria;D_1__Firmicutes;D_2__Clostridia;D_3__Clostridiales;D_4__Lachnospiraceae;D_5__Dorea	33	0	0	0	33	0	0	0	0	0	0	0	0	0	0	0	0	0	0	0	0	0	0	0	0	0	0	0	0	0	0	0	0	0	0	0	0	0	0	0	0	0	0	0	0	0	0	0
881efe766c2359fa9972ad12431dcbd8	D_0__Bacteria;D_1__Firmicutes;D_2__Clostridia;D_3__Clostridiales;D_4__Lachnospiraceae;D_5__Dorea	33	0	9	0	0	0	0	0	0	3	0	0	0	0	0	0	0	0	0	0	0	0	0	0	0	0	7	0	0	1	0	0	0	0	0	0	0	0	0	0	0	0	0	0	0	0	0	0
5b1f3698661562c3daf308620612bb02	D_0__Bacteria;D_1__Firmicutes;D_2__Clostridia;D_3__Clostridiales;D_4__Lachnospiraceae;D_5__Dorea	81	0	0	30	0	0	0	0	0	0	0	0	0	0	0	0	0	0	0	0	0	0	0	0	0	0	0	0	0	0	0	0	0	0	0	0	0	0	0	0	0	5	0	0	0	0	0	0
08c4ec89fdd18ef6762cf313a14f68f0	D_0__Bacteria;D_1__Firmicutes;D_2__Clostridia;D_3__Clostridiales;D_4__Lachnospiraceae;D_5__Dorea	138	0	0	0	0	0	3	0	0	0	0	0	0	0	0	0	0	0	0	0	8	0	0	0	0	0	0	0	0	0	0	0	0	0	0	0	0	4	0	13	42	0	0	0	0	0	36	0
bc578e3b09777c448680e91f1c003e88	D_0__Bacteria;D_1__Firmicutes;D_2__Clostridia;D_3__Clostridiales;D_4__Lachnospiraceae;D_5__Dorea	271	0	0	0	0	0	29	0	0	0	0	0	0	0	0	0	0	0	0	0	0	0	0	0	0	0	0	0	30	0	0	0	0	0	0	0	40	29	0	0	0	0	0	0	0	0	35	0
e2d5b3c504b8956c44bb93a876fa9cb5	D_0__Bacteria;D_1__Firmicutes;D_2__Clostridia;D_3__Clostridiales;D_4__Lachnospiraceae;D_5__Dorea	934	16	0	0	28	24	30	27	0	33	0	0	0	33	0	0	0	0	0	0	0	0	41	0	29	18	0	26	37	26	0	0	0	0	14	0	58	32	28	20	0	0	38	0	0	0	53	0
1ebaff8b373d8415be3b58ae7b6b61e7	D_0__Bacteria;D_1__Firmicutes;D_2__Clostridia;D_3__Clostridiales;D_4__Lachnospiraceae;D_5__Dorea	6606	58	107	47	85	36	89	34	133	0	0	0	84	97	0	65	30	56	0	115	56	168	49	60	98	84	0	108	258	72	0	86	67	28	48	95	315	194	100	70	0	79	70	31	54	46	0	132
13a61d1d64b5e6dfcce6474d31c25d56	D_0__Bacteria;D_1__Firmicutes;D_2__Clostridia;D_3__Clostridiales;D_4__Lachnospiraceae;D_5__Eisenbergiella	7	0	0	0	0	0	0	0	0	0	0	0	0	0	0	0	0	0	0	0	0	0	0	0	0	0	0	0	0	7	0	0	0	0	0	0	0	0	0	0	0	0	0	0	0	0	0	0
5bfef1157e3f8394255e8119dd495551	D_0__Bacteria;D_1__Firmicutes;D_2__Clostridia;D_3__Clostridiales;D_4__Lachnospiraceae;D_5__Eisenbergiella	86	0	0	0	0	0	0	0	0	0	0	0	0	0	0	0	0	0	0	0	0	0	0	0	0	0	0	0	0	0	69	0	0	0	0	0	0	0	0	0	0	0	0	0	0	0	0	0
7c752f5a4c1aea16f468dbc1bfa14e5c	D_0__Bacteria;D_1__Firmicutes;D_2__Clostridia;D_3__Clostridiales;D_4__Lachnospiraceae;D_5__Fusicatenibacter	20	0	0	0	0	0	0	0	0	0	0	0	0	0	0	0	0	0	0	0	0	0	0	0	0	0	0	0	0	0	0	0	0	0	0	0	0	0	0	0	0	0	0	0	0	0	0	0
edb3af935a1a85dfcfa913b8e075eddf	D_0__Bacteria;D_1__Firmicutes;D_2__Clostridia;D_3__Clostridiales;D_4__Lachnospiraceae;D_5__Fusicatenibacter	20	0	0	0	0	0	0	0	0	0	0	0	0	0	0	0	0	0	0	0	0	0	0	0	0	0	0	0	0	0	0	0	0	0	0	0	0	0	0	0	0	0	0	0	0	0	0	0
e6c6c1978d35e08e349f5862cd9edc9b	D_0__Bacteria;D_1__Firmicutes;D_2__Clostridia;D_3__Clostridiales;D_4__Lachnospiraceae;D_5__Fusicatenibacter	38	0	0	0	0	0	0	0	0	0	0	0	0	0	0	0	0	0	38	0	0	0	0	0	0	0	0	0	0	0	0	0	0	0	0	0	0	0	0	0	0	0	0	0	0	0	0	0
694dc6e0da06ba8a971c91d790dd3af7	D_0__Bacteria;D_1__Firmicutes;D_2__Clostridia;D_3__Clostridiales;D_4__Lachnospiraceae;D_5__Fusicatenibacter	66	0	0	0	0	0	0	0	0	0	0	0	0	0	0	0	0	0	0	0	0	0	0	0	0	0	0	0	0	0	0	0	0	0	0	0	0	0	0	0	0	0	0	0	0	0	0	0
71554040068bf84a4f3fb59a87d72436	D_0__Bacteria;D_1__Firmicutes;D_2__Clostridia;D_3__Clostridiales;D_4__Lachnospiraceae;D_5__Fusicatenibacter	87	0	0	0	0	0	0	0	0	0	0	0	0	0	0	0	0	0	0	0	0	0	0	0	0	0	0	0	0	0	0	0	0	0	0	0	0	0	0	0	0	0	50	0	0	0	0	0
e81581b7efeaa99095596df8e3cf97b1	D_0__Bacteria;D_1__Firmicutes;D_2__Clostridia;D_3__Clostridiales;D_4__Lachnospiraceae;D_5__Fusicatenibacter	10495	85	47	0	214	167	573	130	131	0	81	0	37	111	131	87	179	55	109	93	189	0	259	272	67	119	154	164	178	48	0	161	164	44	136	221	0	169	51	78	0	21	214	20	33	103	99	377
befed7afb9045e991aad851c78898200	D_0__Bacteria;D_1__Firmicutes;D_2__Clostridia;D_3__Clostridiales;D_4__Lachnospiraceae;D_5__GCA-900066575	18	0	0	0	0	0	0	0	0	0	0	0	0	0	0	0	0	0	0	0	0	0	0	0	0	0	0	0	0	0	0	0	0	0	0	0	0	0	0	0	0	0	0	0	0	0	0	0
eb88fc87db22314a1fe27eff0c7944fe	D_0__Bacteria;D_1__Firmicutes;D_2__Clostridia;D_3__Clostridiales;D_4__Lachnospiraceae;D_5__GCA-900066575	20	0	0	0	0	0	0	0	0	0	0	0	0	0	0	0	0	0	0	0	0	0	0	0	0	0	0	0	0	0	0	0	0	0	0	0	0	0	0	0	0	0	0	0	0	0	0	0
47aa98c3509405b1ae5e22334584e936	D_0__Bacteria;D_1__Firmicutes;D_2__Clostridia;D_3__Clostridiales;D_4__Lachnospiraceae;D_5__GCA-900066575	29	0	0	0	5	0	0	0	0	0	0	0	2	0	0	0	0	0	0	0	0	0	2	0	0	0	0	0	0	0	0	8	0	0	0	0	0	0	0	0	0	0	0	0	0	0	0	0
bb4f28de08f67050e4da59b58a0138b7	D_0__Bacteria;D_1__Firmicutes;D_2__Clostridia;D_3__Clostridiales;D_4__Lachnospiraceae;D_5__GCA-900066575	60	0	0	0	1	0	0	0	0	0	0	0	8	0	0	0	0	0	0	0	0	0	7	0	10	0	0	0	0	0	0	8	0	0	0	0	0	0	0	0	0	0	0	0	0	0	0	0
e32ec00d54949cdd3cac7cfb8e637d47	D_0__Bacteria;D_1__Firmicutes;D_2__Clostridia;D_3__Clostridiales;D_4__Lachnospiraceae;D_5__GCA-900066575	108	1	0	0	0	0	0	0	11	0	0	0	0	0	0	3	15	4	0	0	0	0	0	0	0	2	0	6	0	7	0	0	7	2	0	0	0	0	0	0	0	0	0	0	3	4	0	0
b8709ce49b57bcb4859fe52a492acc60	D_0__Bacteria;D_1__Firmicutes;D_2__Clostridia;D_3__Clostridiales;D_4__Lachnospiraceae;D_5__GCA-900066575	185	3	0	0	0	0	0	0	11	0	2	0	0	0	0	17	15	3	0	0	0	0	0	0	0	6	0	6	0	9	0	0	0	10	0	7	0	4	0	0	0	1	0	0	5	7	0	0
cbbef88172f0824a522d30eaf30b13b5	D_0__Bacteria;D_1__Firmicutes;D_2__Clostridia;D_3__Clostridiales;D_4__Lachnospiraceae;D_5__GCA-900066575;D_6__uncultured bacterium;D_7__;D_8__;D_9__;D_10__;D_11__;D_12__;D_13__;D_14__	13	0	0	0	0	0	8	0	0	0	0	0	0	0	0	0	0	0	0	0	0	0	0	0	0	0	0	0	0	0	0	0	0	0	0	0	0	0	0	3	0	0	0	0	0	0	0	0
c46abd00ac2e5795599b322c964014e2	D_0__Bacteria;D_1__Firmicutes;D_2__Clostridia;D_3__Clostridiales;D_4__Lachnospiraceae;D_5__GCA-900066575;D_6__uncultured bacterium;D_7__;D_8__;D_9__;D_10__;D_11__;D_12__;D_13__;D_14__	30	0	0	0	0	0	0	0	0	0	0	0	0	0	0	0	0	0	0	0	0	0	0	0	0	0	0	0	0	0	0	0	0	0	0	0	0	0	0	0	0	0	0	0	0	0	0	0
7bb69200e7682ba9c117ffac4b19e681	D_0__Bacteria;D_1__Firmicutes;D_2__Clostridia;D_3__Clostridiales;D_4__Lachnospiraceae;D_5__GCA-900066575;D_6__uncultured Clostridium sp.;D_7__;D_8__;D_9__;D_10__;D_11__;D_12__;D_13__;D_14__	12	0	0	0	0	0	0	0	0	0	0	0	0	0	0	0	0	0	0	0	0	0	0	0	0	0	0	0	0	0	0	0	0	0	0	0	0	0	0	0	0	0	0	0	0	0	0	0
e9fc024a25ae5961a485edc0bf9df1a8	D_0__Bacteria;D_1__Firmicutes;D_2__Clostridia;D_3__Clostridiales;D_4__Lachnospiraceae;D_5__GCA-900066575;D_6__uncultured Clostridium sp.;D_7__;D_8__;D_9__;D_10__;D_11__;D_12__;D_13__;D_14__	238	0	23	0	0	0	0	0	0	0	34	0	0	0	0	0	0	0	0	0	0	0	0	0	0	0	0	0	0	0	0	0	0	0	0	0	0	0	0	0	0	35	0	0	0	0	0	0
b79295dff8619b3df835518a8305f3d2	D_0__Bacteria;D_1__Firmicutes;D_2__Clostridia;D_3__Clostridiales;D_4__Lachnospiraceae;D_5__GCA-900066575;D_6__uncultured organism;D_7__;D_8__;D_9__;D_10__;D_11__;D_12__;D_13__;D_14__	3	0	0	0	0	0	0	0	0	0	0	0	0	0	0	0	0	0	0	0	0	0	0	0	0	0	0	0	0	0	0	0	0	0	0	0	0	0	0	0	0	0	0	0	0	0	0	0
da025c48f65229027df64810d9dfe772	D_0__Bacteria;D_1__Firmicutes;D_2__Clostridia;D_3__Clostridiales;D_4__Lachnospiraceae;D_5__GCA-900066575;D_6__uncultured organism;D_7__;D_8__;D_9__;D_10__;D_11__;D_12__;D_13__;D_14__	4	0	0	0	0	0	0	0	0	0	0	4	0	0	0	0	0	0	0	0	0	0	0	0	0	0	0	0	0	0	0	0	0	0	0	0	0	0	0	0	0	0	0	0	0	0	0	0
981cfe8fcc8643b318c1186dfbae528d	D_0__Bacteria;D_1__Firmicutes;D_2__Clostridia;D_3__Clostridiales;D_4__Lachnospiraceae;D_5__GCA-900066575;D_6__uncultured organism;D_7__;D_8__;D_9__;D_10__;D_11__;D_12__;D_13__;D_14__	47	0	0	0	0	0	0	0	0	0	0	0	0	0	0	0	0	0	0	0	0	0	0	0	0	0	0	0	0	0	0	0	0	0	0	0	0	0	0	0	0	0	0	0	0	0	0	0
3dcdb91549b85976eb8c814a3c598621	D_0__Bacteria;D_1__Firmicutes;D_2__Clostridia;D_3__Clostridiales;D_4__Lachnospiraceae;D_5__GCA-900066575;D_6__uncultured organism;D_7__;D_8__;D_9__;D_10__;D_11__;D_12__;D_13__;D_14__	49	0	0	0	0	0	0	0	2	0	0	0	0	0	0	0	0	0	0	0	0	0	0	0	0	0	0	0	0	3	0	0	10	0	0	0	0	0	0	0	0	0	0	0	0	0	0	0
23f685f5f36eadc4f424296b96be01e1	D_0__Bacteria;D_1__Firmicutes;D_2__Clostridia;D_3__Clostridiales;D_4__Lachnospiraceae;D_5__GCA-900066755	5	5	0	0	0	0	0	0	0	0	0	0	0	0	0	0	0	0	0	0	0	0	0	0	0	0	0	0	0	0	0	0	0	0	0	0	0	0	0	0	0	0	0	0	0	0	0	0
df2f54e21913efc8edf49e0cf37e14c8	D_0__Bacteria;D_1__Firmicutes;D_2__Clostridia;D_3__Clostridiales;D_4__Lachnospiraceae;D_5__GCA-900066755;D_6__uncultured bacterium;D_7__;D_8__;D_9__;D_10__;D_11__;D_12__;D_13__;D_14__	4	0	0	0	0	0	0	0	0	0	0	0	0	0	0	0	0	0	0	0	0	0	0	0	0	0	0	0	0	0	0	0	0	0	0	0	0	0	0	0	0	0	0	0	0	0	4	0
3a8a97187526f230076a2d894c5ed8c8	D_0__Bacteria;D_1__Firmicutes;D_2__Clostridia;D_3__Clostridiales;D_4__Lachnospiraceae;D_5__GCA-900066755;D_6__uncultured bacterium;D_7__;D_8__;D_9__;D_10__;D_11__;D_12__;D_13__;D_14__	5	0	0	0	0	0	0	0	0	0	0	0	0	0	0	0	0	0	0	0	0	0	0	0	0	0	0	0	0	0	0	0	0	0	0	0	0	0	0	0	0	0	0	0	0	0	0	0
65e1ba2cffbe9fc69d87b57998a4d5f0	D_0__Bacteria;D_1__Firmicutes;D_2__Clostridia;D_3__Clostridiales;D_4__Lachnospiraceae;D_5__Howardella;D_6__uncultured organism;D_7__;D_8__;D_9__;D_10__;D_11__;D_12__;D_13__;D_14__	9	0	0	0	0	0	0	0	0	0	0	9	0	0	0	0	0	0	0	0	0	0	0	0	0	0	0	0	0	0	0	0	0	0	0	0	0	0	0	0	0	0	0	0	0	0	0	0
8ff2c39202c5616661d03cf1ebb59993	D_0__Bacteria;D_1__Firmicutes;D_2__Clostridia;D_3__Clostridiales;D_4__Lachnospiraceae;D_5__Hungatella	5	0	0	0	0	0	0	0	0	0	0	0	0	0	0	0	0	0	0	0	0	0	0	0	0	0	0	0	0	5	0	0	0	0	0	0	0	0	0	0	0	0	0	0	0	0	0	0
b778cfedfebddccc8b678a82ccac5e3b	D_0__Bacteria;D_1__Firmicutes;D_2__Clostridia;D_3__Clostridiales;D_4__Lachnospiraceae;D_5__Hungatella	14	0	0	0	0	0	0	0	0	0	0	0	0	0	0	0	0	0	0	0	0	0	0	0	0	0	0	0	0	0	0	0	0	0	0	0	0	0	0	0	0	0	0	0	0	0	0	0
71bba38e16b3d11853836d0aa048f907	D_0__Bacteria;D_1__Firmicutes;D_2__Clostridia;D_3__Clostridiales;D_4__Lachnospiraceae;D_5__Hungatella	93	0	0	0	0	0	0	0	0	23	0	0	10	0	0	0	0	0	0	0	0	0	0	0	42	0	0	0	0	0	0	0	0	0	0	0	0	0	0	0	0	0	0	0	0	0	0	0
d6ba9b0e58e40e953b83a5795430dca7	D_0__Bacteria;D_1__Firmicutes;D_2__Clostridia;D_3__Clostridiales;D_4__Lachnospiraceae;D_5__Lachnoclostridium	2	0	0	0	0	0	2	0	0	0	0	0	0	0	0	0	0	0	0	0	0	0	0	0	0	0	0	0	0	0	0	0	0	0	0	0	0	0	0	0	0	0	0	0	0	0	0	0
0506055e7a153e3386344b8388339658	D_0__Bacteria;D_1__Firmicutes;D_2__Clostridia;D_3__Clostridiales;D_4__Lachnospiraceae;D_5__Lachnoclostridium	4	0	0	0	0	0	0	0	0	0	0	0	0	0	0	0	0	0	0	0	0	0	0	0	0	0	0	0	0	0	0	0	0	0	0	0	0	0	0	0	0	0	0	0	0	0	0	0
8a867a870e4ec69d1c5ef64005765dd0	D_0__Bacteria;D_1__Firmicutes;D_2__Clostridia;D_3__Clostridiales;D_4__Lachnospiraceae;D_5__Lachnoclostridium	5	0	0	0	0	0	0	0	0	0	0	0	0	0	0	0	0	0	0	0	0	0	0	0	0	0	0	0	0	5	0	0	0	0	0	0	0	0	0	0	0	0	0	0	0	0	0	0
a456c9d36274ea6746217732a4f4a7d0	D_0__Bacteria;D_1__Firmicutes;D_2__Clostridia;D_3__Clostridiales;D_4__Lachnospiraceae;D_5__Lachnoclostridium	5	0	0	0	0	0	0	0	0	0	0	0	0	0	0	0	0	0	0	0	0	0	0	0	0	0	0	0	0	0	0	0	0	0	0	0	0	0	0	0	0	5	0	0	0	0	0	0
3be362e49dfc34b13544016331df2c5a	D_0__Bacteria;D_1__Firmicutes;D_2__Clostridia;D_3__Clostridiales;D_4__Lachnospiraceae;D_5__Lachnoclostridium	9	0	0	0	0	0	0	0	0	0	0	0	9	0	0	0	0	0	0	0	0	0	0	0	0	0	0	0	0	0	0	0	0	0	0	0	0	0	0	0	0	0	0	0	0	0	0	0
83b30d490eede6d38173d440de411224	D_0__Bacteria;D_1__Firmicutes;D_2__Clostridia;D_3__Clostridiales;D_4__Lachnospiraceae;D_5__Lachnoclostridium	9	0	0	0	0	0	0	0	0	9	0	0	0	0	0	0	0	0	0	0	0	0	0	0	0	0	0	0	0	0	0	0	0	0	0	0	0	0	0	0	0	0	0	0	0	0	0	0
614cd705ce68ff7aae36a007b96c2d4b	D_0__Bacteria;D_1__Firmicutes;D_2__Clostridia;D_3__Clostridiales;D_4__Lachnospiraceae;D_5__Lachnoclostridium	13	0	0	0	0	0	0	0	0	0	0	0	0	0	0	0	0	0	0	0	0	0	0	0	0	0	0	0	0	0	0	0	0	0	0	0	0	0	0	0	0	0	0	0	0	0	0	0
cc98a572b449cb04edffe853b6dc2f2f	D_0__Bacteria;D_1__Firmicutes;D_2__Clostridia;D_3__Clostridiales;D_4__Lachnospiraceae;D_5__Lachnoclostridium	13	0	0	0	0	0	0	0	0	13	0	0	0	0	0	0	0	0	0	0	0	0	0	0	0	0	0	0	0	0	0	0	0	0	0	0	0	0	0	0	0	0	0	0	0	0	0	0
da62b355179ed25b02d8b21be44e046b	D_0__Bacteria;D_1__Firmicutes;D_2__Clostridia;D_3__Clostridiales;D_4__Lachnospiraceae;D_5__Lachnoclostridium	17	0	0	0	0	0	0	0	0	0	0	0	0	0	0	0	0	0	0	0	0	0	0	0	0	0	0	0	0	0	0	0	0	0	0	0	0	0	0	0	0	0	0	0	0	0	0	0
8f68e0f409d28ed36c4099709b73d06b	D_0__Bacteria;D_1__Firmicutes;D_2__Clostridia;D_3__Clostridiales;D_4__Lachnospiraceae;D_5__Lachnoclostridium	20	0	0	3	0	0	0	0	0	0	0	0	6	0	0	0	0	0	0	0	0	0	0	0	0	0	0	0	0	0	0	0	0	0	0	0	0	0	0	0	0	0	7	0	0	0	0	0
32a440d187c863be7e65fc0ab868f9c2	D_0__Bacteria;D_1__Firmicutes;D_2__Clostridia;D_3__Clostridiales;D_4__Lachnospiraceae;D_5__Lachnoclostridium	21	0	0	0	0	0	0	0	0	0	0	0	0	0	0	0	0	0	0	0	0	0	0	0	0	0	0	0	0	0	0	0	0	0	0	0	0	0	0	0	0	0	0	0	0	0	0	0
fbf666c5ef0096e8683a77efcfc2c07e	D_0__Bacteria;D_1__Firmicutes;D_2__Clostridia;D_3__Clostridiales;D_4__Lachnospiraceae;D_5__Lachnoclostridium	40	0	0	0	0	0	0	0	0	0	0	0	0	0	0	0	0	0	0	0	0	0	0	0	0	0	0	0	0	0	0	0	0	0	0	0	0	0	0	0	0	0	0	0	0	0	0	0
37463df21213fcea34a67e5229bffc9b	D_0__Bacteria;D_1__Firmicutes;D_2__Clostridia;D_3__Clostridiales;D_4__Lachnospiraceae;D_5__Lachnoclostridium	44	0	0	0	0	0	0	0	0	3	0	0	18	0	0	0	0	0	0	0	0	0	0	0	0	0	0	0	0	0	23	0	0	0	0	0	0	0	0	0	0	0	0	0	0	0	0	0
6dd5847ed067ad3f4211110c4f443866	D_0__Bacteria;D_1__Firmicutes;D_2__Clostridia;D_3__Clostridiales;D_4__Lachnospiraceae;D_5__Lachnoclostridium	56	0	0	0	0	0	0	0	0	0	0	0	0	0	0	0	0	0	0	0	0	0	0	0	0	0	0	0	0	0	56	0	0	0	0	0	0	0	0	0	0	0	0	0	0	0	0	0
84742df44e07235074ca3f5442ef2cd7	D_0__Bacteria;D_1__Firmicutes;D_2__Clostridia;D_3__Clostridiales;D_4__Lachnospiraceae;D_5__Lachnoclostridium	62	0	0	0	0	0	0	0	0	0	0	0	0	0	0	0	0	0	0	0	0	0	0	0	0	0	0	0	0	0	0	0	0	0	0	0	0	0	0	0	0	0	0	0	0	0	0	0
9bb44a942e00dbd88697451267b94aec	D_0__Bacteria;D_1__Firmicutes;D_2__Clostridia;D_3__Clostridiales;D_4__Lachnospiraceae;D_5__Lachnoclostridium	77	0	0	0	0	0	0	0	0	0	0	0	0	0	0	0	0	0	0	0	0	0	0	0	0	0	0	0	0	0	62	0	0	0	0	0	0	0	0	0	0	0	0	0	0	0	0	0
febdb04a1c39e397be6dee34eed9d747	D_0__Bacteria;D_1__Firmicutes;D_2__Clostridia;D_3__Clostridiales;D_4__Lachnospiraceae;D_5__Lachnoclostridium	79	0	0	3	0	0	0	0	0	0	0	0	6	0	0	0	0	0	0	0	0	0	0	0	0	0	0	0	0	0	0	0	0	0	0	0	0	0	0	0	0	0	16	0	0	0	0	0
5a410c653fb007d195df133eb44d7e72	D_0__Bacteria;D_1__Firmicutes;D_2__Clostridia;D_3__Clostridiales;D_4__Lachnospiraceae;D_5__Lachnoclostridium	89	0	0	0	0	0	0	0	0	0	0	0	0	0	0	0	0	0	0	0	0	0	0	0	0	0	0	0	0	0	0	0	0	0	0	0	0	0	0	0	0	0	0	0	0	0	0	0
c017f66e2c143d1fc69cd7dcfd98a676	D_0__Bacteria;D_1__Firmicutes;D_2__Clostridia;D_3__Clostridiales;D_4__Lachnospiraceae;D_5__Lachnoclostridium	91	0	0	0	0	0	0	0	0	0	0	0	0	0	0	0	0	0	0	0	0	0	0	0	0	0	0	0	0	0	9	0	0	0	0	0	0	0	0	0	0	0	0	0	0	0	0	0
c1a2b24e1a41f98526d3981723c67720	D_0__Bacteria;D_1__Firmicutes;D_2__Clostridia;D_3__Clostridiales;D_4__Lachnospiraceae;D_5__Lachnoclostridium	114	0	0	0	0	0	0	0	0	8	0	0	16	0	0	0	0	0	0	0	0	0	0	0	0	0	0	0	0	0	21	0	0	0	0	0	0	0	0	0	0	0	0	0	0	0	16	0
00d34bd413a0b5269612d003e2595e40	D_0__Bacteria;D_1__Firmicutes;D_2__Clostridia;D_3__Clostridiales;D_4__Lachnospiraceae;D_5__Lachnoclostridium	132	0	0	0	0	0	0	0	0	0	0	0	0	0	0	0	0	0	0	0	0	0	0	0	2	0	0	0	4	0	0	0	0	0	9	0	0	0	0	0	1	0	19	0	0	0	5	0
8f8a689b6f01c39549aa6c88ac3250dd	D_0__Bacteria;D_1__Firmicutes;D_2__Clostridia;D_3__Clostridiales;D_4__Lachnospiraceae;D_5__Lachnoclostridium	182	0	0	0	0	0	0	0	0	0	0	0	0	0	0	0	0	0	0	0	0	0	0	0	0	0	0	0	0	0	182	0	0	0	0	0	0	0	0	0	0	0	0	0	0	0	0	0
10ec255b7e0d425feaf7b1930b4a7803	D_0__Bacteria;D_1__Firmicutes;D_2__Clostridia;D_3__Clostridiales;D_4__Lachnospiraceae;D_5__Lachnoclostridium	236	0	0	0	0	0	0	0	0	168	0	0	0	0	0	0	0	0	0	0	0	0	0	0	0	0	0	0	0	0	0	0	0	0	0	0	0	0	0	0	0	0	0	0	0	0	19	0
e977e21e35b219b85fc99e9970549f65	D_0__Bacteria;D_1__Firmicutes;D_2__Clostridia;D_3__Clostridiales;D_4__Lachnospiraceae;D_5__Lachnoclostridium	378	0	0	0	0	0	0	0	0	280	0	0	0	0	0	0	0	0	0	0	0	0	0	0	0	0	0	0	0	0	0	0	0	0	0	0	0	0	0	0	0	0	0	0	0	0	23	0
4abb6ea9320df2f6e6ecdb9288a219ff	D_0__Bacteria;D_1__Firmicutes;D_2__Clostridia;D_3__Clostridiales;D_4__Lachnospiraceae;D_5__Lachnoclostridium	649	0	0	48	0	0	0	0	0	0	0	0	0	0	0	0	0	0	0	0	0	0	0	0	0	0	0	0	0	0	249	0	0	0	0	0	0	0	0	0	65	62	0	0	0	0	0	0
047395721ff12f231e5e7df59b41acbc	D_0__Bacteria;D_1__Firmicutes;D_2__Clostridia;D_3__Clostridiales;D_4__Lachnospiraceae;D_5__Lachnoclostridium	1436	0	0	51	0	0	55	0	3	0	7	0	22	0	26	32	0	0	22	0	0	52	0	0	0	34	0	0	104	66	0	6	0	0	0	9	0	0	0	0	0	87	0	0	0	49	0	0
7aacf5276c2042388653c5af1880bc2c	D_0__Bacteria;D_1__Firmicutes;D_2__Clostridia;D_3__Clostridiales;D_4__Lachnospiraceae;D_5__Lachnoclostridium	2498	0	0	59	0	0	88	0	10	0	8	0	25	45	0	49	38	0	0	0	30	64	0	0	0	47	0	0	161	85	0	0	0	19	45	27	0	0	0	0	0	137	0	0	15	61	0	0
855ee27100475703786aaeb7f8ef9e8c	D_0__Bacteria;D_1__Firmicutes;D_2__Clostridia;D_3__Clostridiales;D_4__Lachnospiraceae;D_5__Lachnoclostridium 5	4	0	0	0	0	0	0	0	0	0	0	0	0	0	0	0	0	0	0	0	0	0	0	0	0	0	0	0	0	0	0	0	0	0	0	0	0	0	0	0	0	0	4	0	0	0	0	0
96d717292a65eb74942a21735328d1fe	D_0__Bacteria;D_1__Firmicutes;D_2__Clostridia;D_3__Clostridiales;D_4__Lachnospiraceae;D_5__Lachnoclostridium;D_6__[Clostridium] oroticum;D_7__;D_8__;D_9__;D_10__;D_11__;D_12__;D_13__;D_14__	23	0	0	0	0	0	0	0	0	0	0	0	0	0	0	0	0	0	0	0	0	0	0	0	0	0	0	0	0	0	23	0	0	0	0	0	0	0	0	0	0	0	0	0	0	0	0	0
5349b801f52eb534a6ee9ba7a316e1a9	D_0__Bacteria;D_1__Firmicutes;D_2__Clostridia;D_3__Clostridiales;D_4__Lachnospiraceae;D_5__Lachnoclostridium;D_6__[Clostridium] scindens;D_7__;D_8__;D_9__;D_10__;D_11__;D_12__;D_13__;D_14__	60	0	0	0	0	0	0	0	0	0	0	0	0	0	0	0	0	0	0	0	0	0	0	0	0	0	0	0	0	0	0	0	0	0	0	0	0	0	0	0	0	0	0	0	0	0	0	0
e4e851047bb0a6a3922a1d77bd452e2c	D_0__Bacteria;D_1__Firmicutes;D_2__Clostridia;D_3__Clostridiales;D_4__Lachnospiraceae;D_5__Lachnoclostridium;D_6__[Clostridium] scindens;D_7__;D_8__;D_9__;D_10__;D_11__;D_12__;D_13__;D_14__	73	0	0	0	0	0	0	0	0	31	0	0	0	0	0	0	0	0	0	0	0	0	15	0	0	0	0	0	0	0	0	0	0	0	0	0	0	0	0	0	0	0	0	0	0	0	17	0
dfa994f5fb7bc67b7e43b40b9adab581	D_0__Bacteria;D_1__Firmicutes;D_2__Clostridia;D_3__Clostridiales;D_4__Lachnospiraceae;D_5__Lachnoclostridium;D_6__Eubacterium sp. Marseille-P3202;D_7__;D_8__;D_9__;D_10__;D_11__;D_12__;D_13__;D_14__	208	0	0	0	0	0	0	0	0	44	0	0	0	0	0	0	0	0	38	0	0	0	0	0	0	0	0	0	0	0	64	0	0	0	0	0	0	0	0	0	0	0	0	0	0	0	0	0
f2ce45790c8ede27b1d6321bc4627feb	D_0__Bacteria;D_1__Firmicutes;D_2__Clostridia;D_3__Clostridiales;D_4__Lachnospiraceae;D_5__Lachnoclostridium;D_6__human gut metagenome;D_7__;D_8__;D_9__;D_10__;D_11__;D_12__;D_13__;D_14__	13	0	0	0	0	0	0	0	0	0	0	0	0	0	0	0	0	0	0	0	0	0	0	0	0	0	0	0	0	0	0	0	0	0	0	0	0	0	0	0	0	0	0	0	0	0	0	0
a9accdca72b8d80b6805213c20419be4	D_0__Bacteria;D_1__Firmicutes;D_2__Clostridia;D_3__Clostridiales;D_4__Lachnospiraceae;D_5__Lachnoclostridium;D_6__human gut metagenome;D_7__;D_8__;D_9__;D_10__;D_11__;D_12__;D_13__;D_14__	16	0	0	0	0	0	0	0	0	0	0	0	0	0	0	0	0	0	0	0	0	0	0	0	0	0	0	0	0	0	0	0	0	0	0	0	0	0	0	0	0	0	0	0	0	16	0	0
0486597779ef000565be8bdea1ac6d1f	D_0__Bacteria;D_1__Firmicutes;D_2__Clostridia;D_3__Clostridiales;D_4__Lachnospiraceae;D_5__Lachnoclostridium;D_6__human gut metagenome;D_7__;D_8__;D_9__;D_10__;D_11__;D_12__;D_13__;D_14__	574	0	0	7	0	0	0	0	0	0	0	0	0	0	0	10	0	0	0	0	0	54	0	0	0	0	0	0	0	0	0	0	0	0	0	118	10	0	0	0	0	14	0	0	8	14	13	0
c87184ad54d3f2eab5b45bd9094d6303	D_0__Bacteria;D_1__Firmicutes;D_2__Clostridia;D_3__Clostridiales;D_4__Lachnospiraceae;D_5__Lachnoclostridium;D_6__human gut metagenome;D_7__;D_8__;D_9__;D_10__;D_11__;D_12__;D_13__;D_14__	1284	0	0	8	11	0	0	0	0	0	8	23	0	0	0	19	23	0	0	41	0	61	0	0	0	12	0	9	0	0	0	0	20	0	0	154	21	0	0	0	0	14	0	0	9	13	13	0
46ea7da96d37cbddf26bf2a5b0a38efe	D_0__Bacteria;D_1__Firmicutes;D_2__Clostridia;D_3__Clostridiales;D_4__Lachnospiraceae;D_5__Lachnoclostridium;D_6__uncultured Clostridium sp.;D_7__;D_8__;D_9__;D_10__;D_11__;D_12__;D_13__;D_14__	13	0	0	13	0	0	0	0	0	0	0	0	0	0	0	0	0	0	0	0	0	0	0	0	0	0	0	0	0	0	0	0	0	0	0	0	0	0	0	0	0	0	0	0	0	0	0	0
9be23a0eebabee3a719e4f95b24f2e93	D_0__Bacteria;D_1__Firmicutes;D_2__Clostridia;D_3__Clostridiales;D_4__Lachnospiraceae;D_5__Lachnoclostridium;D_6__uncultured Firmicutes bacterium;D_7__;D_8__;D_9__;D_10__;D_11__;D_12__;D_13__;D_14__	9	0	0	0	0	0	0	0	0	0	0	0	0	0	0	0	0	0	0	0	0	0	0	0	0	0	0	0	0	0	0	0	0	0	0	0	0	0	0	0	0	0	0	0	0	0	0	0
7eedfb60946a61596a9561333754e311	D_0__Bacteria;D_1__Firmicutes;D_2__Clostridia;D_3__Clostridiales;D_4__Lachnospiraceae;D_5__Lachnoclostridium;D_6__uncultured Firmicutes bacterium;D_7__;D_8__;D_9__;D_10__;D_11__;D_12__;D_13__;D_14__	92	0	0	0	0	0	0	0	0	0	0	0	0	0	0	0	0	0	0	0	0	0	0	0	0	0	0	0	0	27	0	0	0	0	0	26	0	0	0	0	0	0	0	0	0	0	0	0
c53084cbf0a97c44db6c71d218c783a7	D_0__Bacteria;D_1__Firmicutes;D_2__Clostridia;D_3__Clostridiales;D_4__Lachnospiraceae;D_5__Lachnoclostridium;D_6__uncultured Firmicutes bacterium;D_7__;D_8__;D_9__;D_10__;D_11__;D_12__;D_13__;D_14__	1930	0	0	66	0	0	223	36	24	0	0	0	0	35	0	25	0	0	0	0	61	160	0	0	0	0	24	0	66	0	0	0	0	0	0	0	34	0	0	0	29	52	0	0	20	142	30	0
de3b62fb78013c9c7f9e8e2cf80cadf4	D_0__Bacteria;D_1__Firmicutes;D_2__Clostridia;D_3__Clostridiales;D_4__Lachnospiraceae;D_5__Lachnoclostridium;D_6__uncultured Firmicutes bacterium;D_7__;D_8__;D_9__;D_10__;D_11__;D_12__;D_13__;D_14__	3612	12	0	91	39	0	328	47	0	0	40	37	0	43	23	35	22	17	36	0	94	289	0	0	0	35	0	9	78	0	0	34	21	20	16	0	46	62	9	0	0	97	0	56	20	167	36	77
6fc0a65693b4df6042074d178a6df15b	D_0__Bacteria;D_1__Firmicutes;D_2__Clostridia;D_3__Clostridiales;D_4__Lachnospiraceae;D_5__Lachnospira	33	0	0	0	0	0	0	0	0	0	0	0	0	0	0	0	0	0	0	0	0	0	0	0	0	0	0	0	0	0	0	0	0	0	0	0	0	0	0	0	0	0	0	0	0	0	0	0
840146fbcb27722f28ad97fe8bbe8f13	D_0__Bacteria;D_1__Firmicutes;D_2__Clostridia;D_3__Clostridiales;D_4__Lachnospiraceae;D_5__Lachnospira	53	0	0	0	0	0	0	0	0	0	0	0	0	0	0	0	0	0	0	0	0	0	0	0	0	0	0	0	0	0	0	0	0	0	0	0	0	0	0	0	0	0	0	0	0	0	0	0
0ac94f4fb6d3eb6090d056a8ee55ce0c	D_0__Bacteria;D_1__Firmicutes;D_2__Clostridia;D_3__Clostridiales;D_4__Lachnospiraceae;D_5__Lachnospira	2986	0	0	0	83	0	0	0	0	0	0	0	0	0	0	129	307	0	40	0	0	0	0	20	0	42	0	0	166	62	0	0	0	17	0	0	0	0	0	0	61	0	0	0	0	0	83	0
5cd18c3a31abdc2986574d80470b43b5	D_0__Bacteria;D_1__Firmicutes;D_2__Clostridia;D_3__Clostridiales;D_4__Lachnospiraceae;D_5__Lachnospira	4101	33	0	0	78	0	47	0	185	63	0	0	0	117	98	0	0	0	41	0	86	31	122	42	0	0	34	0	0	0	0	0	111	0	138	34	52	0	0	0	0	0	359	0	0	0	0	0
8d53ebd59c00f5dbb5a2c5c7a0c73783	D_0__Bacteria;D_1__Firmicutes;D_2__Clostridia;D_3__Clostridiales;D_4__Lachnospiraceae;D_5__Lachnospira;D_6__gut metagenome;D_7__;D_8__;D_9__;D_10__;D_11__;D_12__;D_13__;D_14__	40	0	0	0	0	0	0	0	0	0	0	0	0	0	0	0	0	0	0	0	0	0	0	0	0	0	0	0	0	0	0	0	0	0	0	0	0	0	0	0	0	0	0	0	0	0	0	0
1a4b1d8a04e90e799f4bbd0c412abe1b	D_0__Bacteria;D_1__Firmicutes;D_2__Clostridia;D_3__Clostridiales;D_4__Lachnospiraceae;D_5__Lachnospira;D_6__gut metagenome;D_7__;D_8__;D_9__;D_10__;D_11__;D_12__;D_13__;D_14__	71	0	0	0	0	0	0	0	0	0	0	0	0	0	0	0	0	0	0	0	0	0	0	0	0	0	0	0	0	0	0	0	0	0	0	0	0	0	0	18	0	0	0	0	0	0	0	0
63790d09fa38824d0be21e7fc3f980c6	D_0__Bacteria;D_1__Firmicutes;D_2__Clostridia;D_3__Clostridiales;D_4__Lachnospiraceae;D_5__Lachnospira;D_6__gut metagenome;D_7__;D_8__;D_9__;D_10__;D_11__;D_12__;D_13__;D_14__	120	12	0	0	6	0	0	0	1	0	13	0	0	0	0	0	0	0	0	0	0	0	0	0	0	0	0	0	0	11	0	0	4	0	0	0	0	0	4	1	0	0	5	6	0	1	0	0
0c924391d2b9f7dd705aa301b1c26ccb	D_0__Bacteria;D_1__Firmicutes;D_2__Clostridia;D_3__Clostridiales;D_4__Lachnospiraceae;D_5__Lachnospira;D_6__gut metagenome;D_7__;D_8__;D_9__;D_10__;D_11__;D_12__;D_13__;D_14__	1208	0	0	0	0	0	0	0	0	0	0	0	0	52	0	0	0	0	0	0	0	0	0	0	0	0	0	0	0	170	0	0	0	0	0	0	0	0	0	0	0	0	81	38	0	0	0	0
1856bc29d36edbf0424c87be14f30a98	D_0__Bacteria;D_1__Firmicutes;D_2__Clostridia;D_3__Clostridiales;D_4__Lachnospiraceae;D_5__Lachnospira;D_6__gut metagenome;D_7__;D_8__;D_9__;D_10__;D_11__;D_12__;D_13__;D_14__	2061	0	0	0	24	0	0	0	43	0	0	0	0	96	0	0	0	0	0	0	0	0	0	0	0	0	0	0	0	291	0	0	63	0	0	0	0	0	0	0	0	0	137	39	33	63	0	0
35cc43ba2eded1c4411ed24c74226e4c	D_0__Bacteria;D_1__Firmicutes;D_2__Clostridia;D_3__Clostridiales;D_4__Lachnospiraceae;D_5__Lachnospira;D_6__human gut metagenome;D_7__;D_8__;D_9__;D_10__;D_11__;D_12__;D_13__;D_14__	29	0	0	0	0	0	0	0	0	0	0	0	0	0	0	0	0	0	0	0	0	0	0	0	0	0	0	0	0	0	0	0	0	0	0	0	0	0	0	0	0	0	0	0	0	0	0	0
9ae268da5feec444690b5b4a9b0621a1	D_0__Bacteria;D_1__Firmicutes;D_2__Clostridia;D_3__Clostridiales;D_4__Lachnospiraceae;D_5__Lachnospira;D_6__human gut metagenome;D_7__;D_8__;D_9__;D_10__;D_11__;D_12__;D_13__;D_14__	31	0	0	0	0	0	0	0	0	0	0	0	0	0	0	0	0	0	0	0	0	0	0	0	0	0	0	0	0	0	0	0	0	0	0	0	0	0	0	0	0	0	0	0	0	0	0	0
b9c7aa0ec241e81a47877fe43468bdc4	D_0__Bacteria;D_1__Firmicutes;D_2__Clostridia;D_3__Clostridiales;D_4__Lachnospiraceae;D_5__Lachnospira;D_6__human gut metagenome;D_7__;D_8__;D_9__;D_10__;D_11__;D_12__;D_13__;D_14__	111	0	0	0	0	0	0	0	0	0	0	0	0	111	0	0	0	0	0	0	0	0	0	0	0	0	0	0	0	0	0	0	0	0	0	0	0	0	0	0	0	0	0	0	0	0	0	0
d07afbc1519472112ca69e0ce36f6ec9	D_0__Bacteria;D_1__Firmicutes;D_2__Clostridia;D_3__Clostridiales;D_4__Lachnospiraceae;D_5__Lachnospira;D_6__human gut metagenome;D_7__;D_8__;D_9__;D_10__;D_11__;D_12__;D_13__;D_14__	130	0	0	0	0	0	0	0	0	0	0	0	0	0	0	0	0	0	0	0	0	0	0	0	0	0	0	0	0	0	0	0	0	0	0	0	0	0	0	0	0	0	0	0	0	0	0	0
5770276734e084a1c4d4d2f2e35f23c4	D_0__Bacteria;D_1__Firmicutes;D_2__Clostridia;D_3__Clostridiales;D_4__Lachnospiraceae;D_5__Lachnospira;D_6__human gut metagenome;D_7__;D_8__;D_9__;D_10__;D_11__;D_12__;D_13__;D_14__	6377	0	31	0	97	0	61	0	286	86	15	84	19	160	141	0	0	0	83	0	106	44	163	0	32	0	60	0	0	0	0	67	169	0	171	44	56	55	35	32	0	18	425	0	0	0	0	69
85a05e491f8ca73e60d378a8b55355a8	D_0__Bacteria;D_1__Firmicutes;D_2__Clostridia;D_3__Clostridiales;D_4__Lachnospiraceae;D_5__Lachnospiraceae FCS020 group;D_6__uncultured Clostridium sp.;D_7__;D_8__;D_9__;D_10__;D_11__;D_12__;D_13__;D_14__	10	0	0	0	0	0	0	0	0	0	0	0	0	0	0	0	0	0	0	0	0	0	0	0	0	0	0	10	0	0	0	0	0	0	0	0	0	0	0	0	0	0	0	0	0	0	0	0
ef74aac425c5527400915d77405180e2	D_0__Bacteria;D_1__Firmicutes;D_2__Clostridia;D_3__Clostridiales;D_4__Lachnospiraceae;D_5__Lachnospiraceae FCS020 group;D_6__uncultured Clostridium sp.;D_7__;D_8__;D_9__;D_10__;D_11__;D_12__;D_13__;D_14__	31	0	0	0	0	0	0	0	0	0	0	0	0	0	18	0	0	0	0	0	0	0	0	0	0	5	0	0	0	0	0	0	0	0	0	0	0	0	0	0	0	0	0	0	0	0	0	0
880b4b58a43abdf7bb07c30b904eb455	D_0__Bacteria;D_1__Firmicutes;D_2__Clostridia;D_3__Clostridiales;D_4__Lachnospiraceae;D_5__Lachnospiraceae FCS020 group;D_6__uncultured organism;D_7__;D_8__;D_9__;D_10__;D_11__;D_12__;D_13__;D_14__	76	0	7	0	0	0	0	0	5	0	0	0	0	0	0	2	0	0	0	0	0	6	0	0	0	0	0	0	0	3	0	0	4	0	0	10	0	0	0	0	0	0	0	0	0	0	0	0
e167b966d4fdb23a41c4db5acec6d689	D_0__Bacteria;D_1__Firmicutes;D_2__Clostridia;D_3__Clostridiales;D_4__Lachnospiraceae;D_5__Lachnospiraceae FCS020 group;D_6__uncultured organism;D_7__;D_8__;D_9__;D_10__;D_11__;D_12__;D_13__;D_14__	153	0	11	0	0	0	0	0	5	0	0	0	0	0	0	1	0	0	0	0	0	0	0	0	0	0	0	0	0	5	0	0	8	7	0	11	10	0	0	0	0	0	0	0	0	0	0	0
155994800cd056081c9db5c6bb78f0e6	D_0__Bacteria;D_1__Firmicutes;D_2__Clostridia;D_3__Clostridiales;D_4__Lachnospiraceae;D_5__Lachnospiraceae FCS020 group;D_6__uncultured organism;D_7__;D_8__;D_9__;D_10__;D_11__;D_12__;D_13__;D_14__	178	7	0	8	5	0	1	3	1	0	6	0	0	2	0	2	5	3	0	0	0	0	0	0	0	0	1	0	0	0	0	0	0	2	0	0	5	0	6	7	0	15	1	6	3	3	0	11
7df91cafbf2792c39780de818789eb77	D_0__Bacteria;D_1__Firmicutes;D_2__Clostridia;D_3__Clostridiales;D_4__Lachnospiraceae;D_5__Lachnospiraceae FCS020 group;D_6__uncultured organism;D_7__;D_8__;D_9__;D_10__;D_11__;D_12__;D_13__;D_14__	237	12	1	5	16	0	4	4	1	0	5	0	0	4	0	0	7	4	0	0	0	6	6	0	0	0	4	0	0	1	0	0	0	0	0	0	1	0	7	8	0	24	2	1	12	5	0	17
365c7aab89896452e2c9f0ad77d921ce	D_0__Bacteria;D_1__Firmicutes;D_2__Clostridia;D_3__Clostridiales;D_4__Lachnospiraceae;D_5__Lachnospiraceae ND3007 group;D_6__metagenome;D_7__;D_8__;D_9__;D_10__;D_11__;D_12__;D_13__;D_14__	39	0	0	0	0	0	0	0	0	0	0	0	0	0	0	0	0	0	0	0	0	0	0	0	0	0	0	0	0	0	0	0	0	0	0	0	0	0	0	0	0	0	0	0	0	39	0	0
548159a6a170cbb231ef5ecfe8bdbfe7	D_0__Bacteria;D_1__Firmicutes;D_2__Clostridia;D_3__Clostridiales;D_4__Lachnospiraceae;D_5__Lachnospiraceae ND3007 group;D_6__metagenome;D_7__;D_8__;D_9__;D_10__;D_11__;D_12__;D_13__;D_14__	77	0	0	0	0	0	0	0	0	77	0	0	0	0	0	0	0	0	0	0	0	0	0	0	0	0	0	0	0	0	0	0	0	0	0	0	0	0	0	0	0	0	0	0	0	0	0	0
7a237a35d4c5bd4157066fdf9f4d05c7	D_0__Bacteria;D_1__Firmicutes;D_2__Clostridia;D_3__Clostridiales;D_4__Lachnospiraceae;D_5__Lachnospiraceae ND3007 group;D_6__metagenome;D_7__;D_8__;D_9__;D_10__;D_11__;D_12__;D_13__;D_14__	1347	0	0	0	29	0	28	0	40	0	50	0	0	0	68	43	40	0	0	0	0	0	0	0	0	0	0	61	0	0	0	30	0	0	0	45	23	0	0	0	0	54	0	0	0	167	0	70
b1c46c07bb4849f0edc97da1f7d08c61	D_0__Bacteria;D_1__Firmicutes;D_2__Clostridia;D_3__Clostridiales;D_4__Lachnospiraceae;D_5__Lachnospiraceae ND3007 group;D_6__metagenome;D_7__;D_8__;D_9__;D_10__;D_11__;D_12__;D_13__;D_14__	3111	22	42	61	46	29	0	28	35	0	57	0	0	0	100	102	46	29	0	0	22	0	17	62	0	63	73	0	26	28	0	53	37	22	0	0	0	14	49	0	0	0	0	52	55	239	26	99
b03f282c0dfd09927f53a0602b24e667	D_0__Bacteria;D_1__Firmicutes;D_2__Clostridia;D_3__Clostridiales;D_4__Lachnospiraceae;D_5__Lachnospiraceae ND3007 group;D_6__uncultured Clostridiales bacterium;D_7__;D_8__;D_9__;D_10__;D_11__;D_12__;D_13__;D_14__	2	0	0	0	2	0	0	0	0	0	0	0	0	0	0	0	0	0	0	0	0	0	0	0	0	0	0	0	0	0	0	0	0	0	0	0	0	0	0	0	0	0	0	0	0	0	0	0
ada55d389fc11d1cb143b2e2f2651590	D_0__Bacteria;D_1__Firmicutes;D_2__Clostridia;D_3__Clostridiales;D_4__Lachnospiraceae;D_5__Lachnospiraceae NK4A136 group	12	0	0	0	0	0	0	0	0	0	0	0	0	0	0	4	0	0	0	0	0	0	0	0	0	0	0	0	0	0	0	0	0	0	0	0	0	0	0	0	0	0	0	0	0	0	3	0
b930cab880abd49e294a2f2bc44ff33a	D_0__Bacteria;D_1__Firmicutes;D_2__Clostridia;D_3__Clostridiales;D_4__Lachnospiraceae;D_5__Lachnospiraceae NK4A136 group	27	0	0	0	0	0	0	0	0	0	0	0	27	0	0	0	0	0	0	0	0	0	0	0	0	0	0	0	0	0	0	0	0	0	0	0	0	0	0	0	0	0	0	0	0	0	0	0
6bf1bdb732acb5123a1b749399e4b8b4	D_0__Bacteria;D_1__Firmicutes;D_2__Clostridia;D_3__Clostridiales;D_4__Lachnospiraceae;D_5__Lachnospiraceae NK4A136 group	34	0	0	0	0	0	0	0	34	0	0	0	0	0	0	0	0	0	0	0	0	0	0	0	0	0	0	0	0	0	0	0	0	0	0	0	0	0	0	0	0	0	0	0	0	0	0	0
c611c63163556d812a647f7935c01fe2	D_0__Bacteria;D_1__Firmicutes;D_2__Clostridia;D_3__Clostridiales;D_4__Lachnospiraceae;D_5__Lachnospiraceae NK4A136 group	39	0	0	0	0	0	0	0	0	0	0	0	0	0	0	0	0	0	0	0	0	0	0	0	0	0	0	0	0	0	0	0	0	0	0	0	0	0	0	0	0	0	0	0	0	0	0	0
34159d790578135856a31ae4951ab750	D_0__Bacteria;D_1__Firmicutes;D_2__Clostridia;D_3__Clostridiales;D_4__Lachnospiraceae;D_5__Lachnospiraceae NK4A136 group	46	0	0	0	0	0	0	0	0	0	0	0	0	0	0	0	0	0	0	0	0	0	0	0	0	0	0	0	0	0	0	0	0	46	0	0	0	0	0	0	0	0	0	0	0	0	0	0
326198da686d40ed4d9e0ff2a8e25a2d	D_0__Bacteria;D_1__Firmicutes;D_2__Clostridia;D_3__Clostridiales;D_4__Lachnospiraceae;D_5__Lachnospiraceae NK4A136 group	51	0	0	0	0	0	0	0	0	0	0	0	0	0	0	0	0	0	0	0	0	0	0	0	0	0	0	0	0	0	0	0	0	0	0	0	0	0	0	0	0	0	0	0	0	0	0	0
b80f120ecb39cbf1a67428364b8d3aba	D_0__Bacteria;D_1__Firmicutes;D_2__Clostridia;D_3__Clostridiales;D_4__Lachnospiraceae;D_5__Lachnospiraceae NK4A136 group	91	0	0	0	0	0	0	0	0	0	0	0	0	0	0	0	0	0	0	0	0	0	0	0	0	29	0	0	0	0	0	0	0	0	0	0	0	0	0	0	0	0	0	0	0	0	0	0
3248852cc75d9064749b366341c4cf2b	D_0__Bacteria;D_1__Firmicutes;D_2__Clostridia;D_3__Clostridiales;D_4__Lachnospiraceae;D_5__Lachnospiraceae NK4A136 group	110	0	0	0	0	0	0	0	0	0	0	0	0	0	0	110	0	0	0	0	0	0	0	0	0	0	0	0	0	0	0	0	0	0	0	0	0	0	0	0	0	0	0	0	0	0	0	0
85e8e98545d1acaf7f9cfec222bb1ccf	D_0__Bacteria;D_1__Firmicutes;D_2__Clostridia;D_3__Clostridiales;D_4__Lachnospiraceae;D_5__Lachnospiraceae NK4A136 group	122	0	0	0	0	0	0	0	0	122	0	0	0	0	0	0	0	0	0	0	0	0	0	0	0	0	0	0	0	0	0	0	0	0	0	0	0	0	0	0	0	0	0	0	0	0	0	0
270550aaacb1004867530c576621886d	D_0__Bacteria;D_1__Firmicutes;D_2__Clostridia;D_3__Clostridiales;D_4__Lachnospiraceae;D_5__Lachnospiraceae NK4A136 group	154	154	0	0	0	0	0	0	0	0	0	0	0	0	0	0	0	0	0	0	0	0	0	0	0	0	0	0	0	0	0	0	0	0	0	0	0	0	0	0	0	0	0	0	0	0	0	0
e45b04995a4deedb15192a2815082f7c	D_0__Bacteria;D_1__Firmicutes;D_2__Clostridia;D_3__Clostridiales;D_4__Lachnospiraceae;D_5__Lachnospiraceae NK4A136 group	1473	46	38	0	7	0	0	36	0	0	0	0	0	0	96	53	32	5	0	0	0	0	0	88	0	15	44	42	0	74	0	0	0	0	0	0	0	0	15	21	0	0	0	28	22	5	0	12
26632fda311613e0cf7ede8cbc4808c5	D_0__Bacteria;D_1__Firmicutes;D_2__Clostridia;D_3__Clostridiales;D_4__Lachnospiraceae;D_5__Lachnospiraceae NK4A136 group	6823	364	0	78	0	0	0	0	264	386	15	0	0	0	0	11	0	45	42	0	0	61	182	0	8	0	133	0	0	76	0	402	25	0	0	0	40	200	93	0	0	48	36	32	111	50	18	0
3a3961b08406a41cfcdf48e663ae82da	D_0__Bacteria;D_1__Firmicutes;D_2__Clostridia;D_3__Clostridiales;D_4__Lachnospiraceae;D_5__Lachnospiraceae NK4A136 group	6873	0	245	79	434	35	0	0	121	0	0	0	76	0	0	343	300	46	16	0	0	51	83	0	0	75	28	67	0	149	0	106	26	110	46	33	0	0	35	214	0	0	0	497	0	59	0	55
be015ae2bc230d5d18a70254f0fe46df	D_0__Bacteria;D_1__Firmicutes;D_2__Clostridia;D_3__Clostridiales;D_4__Lachnospiraceae;D_5__Lachnospiraceae NK4A136 group;D_6__gut metagenome;D_7__;D_8__;D_9__;D_10__;D_11__;D_12__;D_13__;D_14__	16	0	0	0	0	0	0	0	0	0	0	0	0	0	0	0	0	0	0	0	0	0	0	0	0	0	0	0	0	0	0	0	0	0	0	0	0	0	0	0	0	0	0	0	0	0	0	0
d795763d8cd177e333cf5d0ea3e25d9c	D_0__Bacteria;D_1__Firmicutes;D_2__Clostridia;D_3__Clostridiales;D_4__Lachnospiraceae;D_5__Lachnospiraceae NK4A136 group;D_6__gut metagenome;D_7__;D_8__;D_9__;D_10__;D_11__;D_12__;D_13__;D_14__	622	0	0	0	0	0	5	0	13	0	0	0	0	12	31	0	0	0	27	0	11	0	70	26	0	0	0	0	0	0	0	30	48	0	0	7	0	10	0	0	0	25	0	0	0	0	0	0
8a2db6996cd2f74f4cfdf2207ab95e68	D_0__Bacteria;D_1__Firmicutes;D_2__Clostridia;D_3__Clostridiales;D_4__Lachnospiraceae;D_5__Lachnospiraceae NK4A136 group;D_6__gut metagenome;D_7__;D_8__;D_9__;D_10__;D_11__;D_12__;D_13__;D_14__	884	0	0	0	0	0	4	0	23	0	0	0	0	19	57	0	0	0	21	0	27	0	116	34	0	0	0	0	0	0	0	37	71	0	0	6	0	18	0	0	0	39	0	0	0	0	0	0
622a212304bee2df29d6fdce81b704e9	D_0__Bacteria;D_1__Firmicutes;D_2__Clostridia;D_3__Clostridiales;D_4__Lachnospiraceae;D_5__Lachnospiraceae NK4A136 group;D_6__metagenome;D_7__;D_8__;D_9__;D_10__;D_11__;D_12__;D_13__;D_14__	22	0	0	0	0	0	0	0	0	0	0	22	0	0	0	0	0	0	0	0	0	0	0	0	0	0	0	0	0	0	0	0	0	0	0	0	0	0	0	0	0	0	0	0	0	0	0	0
64544a4e74b9a87e063fa1299583aa7f	D_0__Bacteria;D_1__Firmicutes;D_2__Clostridia;D_3__Clostridiales;D_4__Lachnospiraceae;D_5__Lachnospiraceae NK4A136 group;D_6__metagenome;D_7__;D_8__;D_9__;D_10__;D_11__;D_12__;D_13__;D_14__	108	0	0	0	0	0	0	0	8	0	0	30	0	0	0	0	0	0	0	0	0	0	0	0	0	0	0	0	0	0	0	0	0	0	0	0	0	0	0	0	0	0	0	0	0	0	0	0
5868bfc221ea9ee436eeaa894c254991	D_0__Bacteria;D_1__Firmicutes;D_2__Clostridia;D_3__Clostridiales;D_4__Lachnospiraceae;D_5__Lachnospiraceae NK4A136 group;D_6__metagenome;D_7__;D_8__;D_9__;D_10__;D_11__;D_12__;D_13__;D_14__	154	0	0	0	0	0	0	0	6	0	0	39	0	0	0	0	0	0	0	0	0	0	0	0	0	0	0	0	0	0	0	0	0	0	0	0	0	0	0	0	0	0	0	0	0	0	0	0
55c5fa7dc8b94ebdcac37241f1ecb68a	D_0__Bacteria;D_1__Firmicutes;D_2__Clostridia;D_3__Clostridiales;D_4__Lachnospiraceae;D_5__Lachnospiraceae NK4A136 group;D_6__metagenome;D_7__;D_8__;D_9__;D_10__;D_11__;D_12__;D_13__;D_14__	361	0	0	0	0	0	0	0	0	0	0	11	0	0	0	0	0	0	0	0	0	0	0	0	0	0	3	0	0	0	0	0	0	0	0	0	0	0	0	0	0	0	0	0	0	0	0	0
f7aa4581dd8e8bfedfe2ac7eb9ad0976	D_0__Bacteria;D_1__Firmicutes;D_2__Clostridia;D_3__Clostridiales;D_4__Lachnospiraceae;D_5__Lachnospiraceae NK4A136 group;D_6__metagenome;D_7__;D_8__;D_9__;D_10__;D_11__;D_12__;D_13__;D_14__	518	0	0	0	0	0	0	0	0	0	7	17	0	0	0	0	0	0	0	0	0	0	0	0	0	0	3	0	0	0	0	0	0	0	0	0	0	0	0	0	0	0	0	0	3	0	0	0
e95b20e59717834f7d679cda5b85e062	D_0__Bacteria;D_1__Firmicutes;D_2__Clostridia;D_3__Clostridiales;D_4__Lachnospiraceae;D_5__Lachnospiraceae NK4A136 group;D_6__uncultured Clostridium sp.;D_7__;D_8__;D_9__;D_10__;D_11__;D_12__;D_13__;D_14__	93	0	0	93	0	0	0	0	0	0	0	0	0	0	0	0	0	0	0	0	0	0	0	0	0	0	0	0	0	0	0	0	0	0	0	0	0	0	0	0	0	0	0	0	0	0	0	0
a7d3dc806ce346509477d6d1d81d1af0	D_0__Bacteria;D_1__Firmicutes;D_2__Clostridia;D_3__Clostridiales;D_4__Lachnospiraceae;D_5__Lachnospiraceae NK4B4 group;D_6__uncultured bacterium;D_7__;D_8__;D_9__;D_10__;D_11__;D_12__;D_13__;D_14__	39	0	0	0	0	0	0	0	0	0	0	0	39	0	0	0	0	0	0	0	0	0	0	0	0	0	0	0	0	0	0	0	0	0	0	0	0	0	0	0	0	0	0	0	0	0	0	0
6a417519c250122358d75beefe6a800b	D_0__Bacteria;D_1__Firmicutes;D_2__Clostridia;D_3__Clostridiales;D_4__Lachnospiraceae;D_5__Lachnospiraceae UCG-001	93	0	0	0	0	0	0	0	0	0	0	0	0	0	0	0	0	0	0	0	0	0	0	0	0	0	0	0	0	28	0	0	0	0	0	0	0	0	0	0	0	0	0	0	0	0	0	0
5f43baa3116efa9d0dc5fd0030888450	D_0__Bacteria;D_1__Firmicutes;D_2__Clostridia;D_3__Clostridiales;D_4__Lachnospiraceae;D_5__Lachnospiraceae UCG-001;D_6__Lachnospiraceae bacterium TF01-11;D_7__;D_8__;D_9__;D_10__;D_11__;D_12__;D_13__;D_14__	4	0	0	0	0	0	0	0	0	0	0	0	4	0	0	0	0	0	0	0	0	0	0	0	0	0	0	0	0	0	0	0	0	0	0	0	0	0	0	0	0	0	0	0	0	0	0	0
a588b305e18fafffa37ce04bdd3c8619	D_0__Bacteria;D_1__Firmicutes;D_2__Clostridia;D_3__Clostridiales;D_4__Lachnospiraceae;D_5__Lachnospiraceae UCG-001;D_6__Lachnospiraceae bacterium TF01-11;D_7__;D_8__;D_9__;D_10__;D_11__;D_12__;D_13__;D_14__	24	0	0	0	0	0	0	0	0	0	0	0	0	0	0	0	0	0	0	0	0	0	0	0	0	0	0	0	0	0	0	0	0	0	0	0	0	0	0	0	0	0	0	0	0	0	0	0
13bf69770bdd1328b01f0958b71dc8ae	D_0__Bacteria;D_1__Firmicutes;D_2__Clostridia;D_3__Clostridiales;D_4__Lachnospiraceae;D_5__Lachnospiraceae UCG-001;D_6__Lachnospiraceae bacterium TF01-11;D_7__;D_8__;D_9__;D_10__;D_11__;D_12__;D_13__;D_14__	115	0	0	0	0	0	0	0	0	0	0	0	0	0	0	0	0	0	0	0	0	0	0	0	0	0	0	0	0	0	0	0	0	0	0	0	0	0	0	0	0	0	0	0	0	0	0	0
66f8384b03801046976a63ca11f7918d	D_0__Bacteria;D_1__Firmicutes;D_2__Clostridia;D_3__Clostridiales;D_4__Lachnospiraceae;D_5__Lachnospiraceae UCG-001;D_6__Lachnospiraceae bacterium TF01-11;D_7__;D_8__;D_9__;D_10__;D_11__;D_12__;D_13__;D_14__	417	0	111	0	0	0	0	0	0	168	0	0	0	0	0	0	0	0	0	0	0	0	0	0	0	14	0	0	0	32	0	0	0	0	0	0	0	0	0	0	0	0	0	0	0	0	0	0
93092da67cf00288e45f8c92e183f1e4	D_0__Bacteria;D_1__Firmicutes;D_2__Clostridia;D_3__Clostridiales;D_4__Lachnospiraceae;D_5__Lachnospiraceae UCG-001;D_6__metagenome;D_7__;D_8__;D_9__;D_10__;D_11__;D_12__;D_13__;D_14__	18	0	0	0	0	0	0	0	0	0	0	0	0	0	0	0	0	0	0	0	0	0	0	0	0	0	0	0	0	0	0	0	0	0	0	0	0	0	0	0	0	0	0	0	0	0	0	0
0cf2125ccb27522f773aa512cbfd2059	D_0__Bacteria;D_1__Firmicutes;D_2__Clostridia;D_3__Clostridiales;D_4__Lachnospiraceae;D_5__Lachnospiraceae UCG-001;D_6__metagenome;D_7__;D_8__;D_9__;D_10__;D_11__;D_12__;D_13__;D_14__	27	0	0	0	0	0	0	0	0	0	0	0	0	0	0	0	0	0	0	0	0	0	0	0	0	0	0	0	0	0	0	0	0	0	0	0	0	0	0	0	0	0	0	0	0	0	0	0
9a7685b496e7e5c158a5ae4a9448370b	D_0__Bacteria;D_1__Firmicutes;D_2__Clostridia;D_3__Clostridiales;D_4__Lachnospiraceae;D_5__Lachnospiraceae UCG-001;D_6__metagenome;D_7__;D_8__;D_9__;D_10__;D_11__;D_12__;D_13__;D_14__	37	0	0	0	0	0	0	0	0	0	0	0	0	0	0	0	0	0	0	0	0	0	0	0	0	0	0	0	0	0	0	0	0	0	0	0	0	0	0	0	0	0	0	0	0	0	0	0
d621a9affb26ea677e0a82d476762ea5	D_0__Bacteria;D_1__Firmicutes;D_2__Clostridia;D_3__Clostridiales;D_4__Lachnospiraceae;D_5__Lachnospiraceae UCG-001;D_6__metagenome;D_7__;D_8__;D_9__;D_10__;D_11__;D_12__;D_13__;D_14__	131	0	0	0	0	0	0	0	0	0	0	0	0	0	0	0	0	0	0	0	0	0	0	0	0	0	0	0	0	43	0	0	0	0	0	0	0	0	0	0	0	0	0	0	0	0	0	0
54979875097361d02b48661e1d5964f5	D_0__Bacteria;D_1__Firmicutes;D_2__Clostridia;D_3__Clostridiales;D_4__Lachnospiraceae;D_5__Lachnospiraceae UCG-001;D_6__metagenome;D_7__;D_8__;D_9__;D_10__;D_11__;D_12__;D_13__;D_14__	621	0	0	0	0	0	0	0	0	0	0	0	0	0	0	0	102	0	114	0	0	0	0	0	0	0	0	0	0	20	0	0	0	0	0	0	0	0	0	0	0	0	0	0	0	0	0	0
4f6a14b6e147162b484f4a5c768f12a3	D_0__Bacteria;D_1__Firmicutes;D_2__Clostridia;D_3__Clostridiales;D_4__Lachnospiraceae;D_5__Lachnospiraceae UCG-001;D_6__metagenome;D_7__;D_8__;D_9__;D_10__;D_11__;D_12__;D_13__;D_14__	1171	0	0	0	0	0	37	0	0	0	0	0	0	0	0	0	146	0	174	0	0	0	0	0	0	0	0	0	0	32	0	0	0	0	0	0	0	0	0	40	0	0	0	0	0	0	0	0
595c648a557e9d552efa213f5854e780	D_0__Bacteria;D_1__Firmicutes;D_2__Clostridia;D_3__Clostridiales;D_4__Lachnospiraceae;D_5__Lachnospiraceae UCG-003	68	0	0	0	0	0	0	0	0	0	0	0	0	0	0	0	0	0	0	0	0	0	0	0	0	0	0	0	0	0	0	0	0	0	0	0	0	0	0	0	0	0	0	0	0	0	0	0
ad9d8f770236531d502762de8855159d	D_0__Bacteria;D_1__Firmicutes;D_2__Clostridia;D_3__Clostridiales;D_4__Lachnospiraceae;D_5__Lachnospiraceae UCG-003;D_6__uncultured bacterium;D_7__;D_8__;D_9__;D_10__;D_11__;D_12__;D_13__;D_14__	652	0	0	0	0	0	0	0	0	0	0	0	0	0	0	0	0	0	0	0	0	0	0	0	0	0	0	0	0	65	0	0	0	0	0	0	0	0	0	0	0	0	0	0	0	0	0	0
6767ff3665c2bfdabb611ec2a76f528a	D_0__Bacteria;D_1__Firmicutes;D_2__Clostridia;D_3__Clostridiales;D_4__Lachnospiraceae;D_5__Lachnospiraceae UCG-004	10	0	0	0	0	0	0	0	0	0	0	0	0	0	0	0	0	0	0	0	0	0	0	0	0	0	0	0	0	0	0	0	0	0	0	0	0	0	0	0	0	0	0	0	0	0	0	0
564036560ca20bca4b3c4788b6fcf241	D_0__Bacteria;D_1__Firmicutes;D_2__Clostridia;D_3__Clostridiales;D_4__Lachnospiraceae;D_5__Lachnospiraceae UCG-004	15	0	0	0	0	0	0	0	0	0	0	0	0	0	0	0	0	0	0	0	0	0	0	0	0	0	0	0	0	0	0	0	0	0	0	0	0	0	0	0	0	0	0	0	0	0	0	0
c4f2ef6ffc3529a4d7e035368bc25097	D_0__Bacteria;D_1__Firmicutes;D_2__Clostridia;D_3__Clostridiales;D_4__Lachnospiraceae;D_5__Lachnospiraceae UCG-004	19	0	0	0	0	0	0	0	0	0	0	0	0	0	0	0	0	0	0	0	0	0	0	0	0	0	0	0	0	0	0	0	0	0	0	0	0	0	0	0	0	0	19	0	0	0	0	0
27376b31c663a444a8bfd5ecfaf04d95	D_0__Bacteria;D_1__Firmicutes;D_2__Clostridia;D_3__Clostridiales;D_4__Lachnospiraceae;D_5__Lachnospiraceae UCG-004	20	0	0	0	0	0	0	0	0	0	0	0	0	0	0	0	0	0	0	0	0	0	0	0	0	0	0	0	0	0	0	0	0	0	0	0	0	0	0	0	0	8	0	0	0	0	0	0
f9366265fe6b0096f6d89494ec66bca7	D_0__Bacteria;D_1__Firmicutes;D_2__Clostridia;D_3__Clostridiales;D_4__Lachnospiraceae;D_5__Lachnospiraceae UCG-004	42	0	0	0	0	0	0	0	0	0	0	0	0	0	0	1	0	0	0	0	0	0	0	0	0	0	0	0	0	0	0	0	0	0	0	0	0	0	0	0	0	0	0	0	0	0	0	0
c006b0262b05587c912da6715db5640a	D_0__Bacteria;D_1__Firmicutes;D_2__Clostridia;D_3__Clostridiales;D_4__Lachnospiraceae;D_5__Lachnospiraceae UCG-004	47	0	0	0	0	0	0	0	0	0	0	0	0	0	0	0	0	0	0	0	0	0	0	0	0	0	2	0	0	0	0	0	0	0	0	0	0	0	0	0	0	0	0	10	0	0	0	0
f735e7a59182888254a867c1239a6563	D_0__Bacteria;D_1__Firmicutes;D_2__Clostridia;D_3__Clostridiales;D_4__Lachnospiraceae;D_5__Lachnospiraceae UCG-004	56	0	15	0	0	0	0	0	0	0	0	0	1	0	0	0	0	0	0	0	0	0	0	0	0	0	0	0	0	0	0	12	0	0	0	0	0	0	0	0	0	0	0	2	0	0	0	11
ec200afc9b5846a8daf0eb0190e2cbd9	D_0__Bacteria;D_1__Firmicutes;D_2__Clostridia;D_3__Clostridiales;D_4__Lachnospiraceae;D_5__Lachnospiraceae UCG-004	117	0	0	0	0	0	0	0	0	0	0	0	0	0	0	6	0	0	0	0	0	0	0	0	0	0	3	0	0	0	0	0	0	0	0	1	0	0	0	0	0	0	0	0	0	0	0	0
f5d478867fd7485ee53bc3c4aa073eb9	D_0__Bacteria;D_1__Firmicutes;D_2__Clostridia;D_3__Clostridiales;D_4__Lachnospiraceae;D_5__Lachnospiraceae UCG-004	350	0	0	0	0	0	0	0	0	0	0	0	0	0	0	37	48	0	0	0	0	0	0	0	0	0	0	0	0	0	0	0	0	0	0	0	0	0	0	0	0	0	0	0	0	0	0	0
aa4d0495a96bb36a7671700d5aa54cd8	D_0__Bacteria;D_1__Firmicutes;D_2__Clostridia;D_3__Clostridiales;D_4__Lachnospiraceae;D_5__Lachnospiraceae UCG-004	1277	0	0	0	0	0	0	0	0	0	0	0	45	0	0	43	0	0	0	0	0	42	0	0	0	0	44	0	0	50	0	0	0	0	0	0	0	0	0	0	0	0	0	50	0	0	0	0
2d7c05f9e6538b2899663da062a6dd7b	D_0__Bacteria;D_1__Firmicutes;D_2__Clostridia;D_3__Clostridiales;D_4__Lachnospiraceae;D_5__Lachnospiraceae UCG-004	2111	0	65	0	0	0	0	0	0	0	34	0	58	0	0	90	0	0	0	0	0	53	0	0	0	31	0	0	0	45	0	53	0	0	0	53	0	0	0	0	0	0	0	61	42	0	0	26
6dbe3c2f6eb090424da7cdad46178899	D_0__Bacteria;D_1__Firmicutes;D_2__Clostridia;D_3__Clostridiales;D_4__Lachnospiraceae;D_5__Lachnospiraceae UCG-006;D_6__uncultured organism;D_7__;D_8__;D_9__;D_10__;D_11__;D_12__;D_13__;D_14__	54	0	0	0	0	0	0	0	0	0	0	0	0	0	0	0	0	0	0	0	0	0	0	0	0	0	0	0	0	0	0	0	0	0	0	0	54	0	0	0	0	0	0	0	0	0	0	0
7d7e991a92020ad47ce69f5b5a7a0a7a	D_0__Bacteria;D_1__Firmicutes;D_2__Clostridia;D_3__Clostridiales;D_4__Lachnospiraceae;D_5__Lachnospiraceae UCG-008;D_6__uncultured organism;D_7__;D_8__;D_9__;D_10__;D_11__;D_12__;D_13__;D_14__	12	0	0	0	0	0	0	0	0	0	0	0	0	0	0	0	0	0	0	0	0	0	0	0	0	0	0	0	0	0	0	0	0	0	0	0	0	0	0	0	0	0	0	0	0	0	0	0
95a3afdde3c2054d2f78f4c2f404a7e8	D_0__Bacteria;D_1__Firmicutes;D_2__Clostridia;D_3__Clostridiales;D_4__Lachnospiraceae;D_5__Lachnospiraceae UCG-008;D_6__uncultured organism;D_7__;D_8__;D_9__;D_10__;D_11__;D_12__;D_13__;D_14__	97	0	0	16	0	0	0	0	0	0	8	0	3	0	0	0	0	0	0	0	0	0	0	0	0	0	0	0	0	0	0	0	0	0	0	0	0	0	0	0	0	10	0	0	0	0	0	0
2f02360bcc5b1fbfa04317dce1c90a85	D_0__Bacteria;D_1__Firmicutes;D_2__Clostridia;D_3__Clostridiales;D_4__Lachnospiraceae;D_5__Lachnospiraceae UCG-008;D_6__uncultured organism;D_7__;D_8__;D_9__;D_10__;D_11__;D_12__;D_13__;D_14__	107	0	0	0	0	0	0	0	0	0	6	0	0	0	0	0	0	0	0	0	0	0	0	0	0	16	0	0	0	6	0	33	0	0	0	1	0	0	0	0	0	7	0	0	0	13	0	0
c547a966317dc835af69350e3bff9f88	D_0__Bacteria;D_1__Firmicutes;D_2__Clostridia;D_3__Clostridiales;D_4__Lachnospiraceae;D_5__Lachnospiraceae UCG-008;D_6__uncultured organism;D_7__;D_8__;D_9__;D_10__;D_11__;D_12__;D_13__;D_14__	267	0	0	0	0	0	0	0	0	0	18	0	0	0	0	0	0	0	0	0	15	0	0	0	0	13	0	0	0	8	0	0	0	0	0	12	0	0	0	0	0	6	0	0	8	26	0	0
639e1466b3a58cc0148f6ca2e0e87375	D_0__Bacteria;D_1__Firmicutes;D_2__Clostridia;D_3__Clostridiales;D_4__Lachnospiraceae;D_5__Lachnospiraceae UCG-010	51	0	0	0	0	0	0	0	0	0	0	0	0	0	0	0	18	0	0	0	0	0	0	0	0	0	0	0	0	0	0	0	0	0	0	0	0	0	0	0	0	0	0	0	0	0	0	0
083c1ce581ebe23a380078aa7079ce74	D_0__Bacteria;D_1__Firmicutes;D_2__Clostridia;D_3__Clostridiales;D_4__Lachnospiraceae;D_5__Lachnospiraceae UCG-010;D_6__uncultured bacterium;D_7__;D_8__;D_9__;D_10__;D_11__;D_12__;D_13__;D_14__	11	0	0	0	0	0	0	0	0	0	0	0	0	0	0	0	0	0	0	0	0	0	0	0	0	0	0	0	0	0	0	0	0	0	0	0	0	0	0	0	0	0	0	0	0	0	0	0
da12b5bdcdf3851dfb4935f65f2cbf3d	D_0__Bacteria;D_1__Firmicutes;D_2__Clostridia;D_3__Clostridiales;D_4__Lachnospiraceae;D_5__Lachnospiraceae UCG-010;D_6__uncultured bacterium;D_7__;D_8__;D_9__;D_10__;D_11__;D_12__;D_13__;D_14__	12	0	0	0	0	0	0	0	0	0	0	0	0	0	7	0	0	0	0	0	0	0	0	0	0	0	0	0	0	0	0	0	0	0	0	0	0	0	0	0	0	0	0	0	0	0	0	0
0e6eb01369c5e904eb277b1292143a76	D_0__Bacteria;D_1__Firmicutes;D_2__Clostridia;D_3__Clostridiales;D_4__Lachnospiraceae;D_5__Lachnospiraceae UCG-010;D_6__uncultured bacterium;D_7__;D_8__;D_9__;D_10__;D_11__;D_12__;D_13__;D_14__	16	0	0	0	0	0	0	7	0	0	0	0	0	0	0	0	0	0	0	0	0	0	0	0	0	0	0	0	0	0	0	0	0	0	0	0	0	0	0	0	0	0	0	0	0	0	0	0
ab3da52dbf573f442412f601a9321d96	D_0__Bacteria;D_1__Firmicutes;D_2__Clostridia;D_3__Clostridiales;D_4__Lachnospiraceae;D_5__Lachnospiraceae UCG-010;D_6__uncultured bacterium;D_7__;D_8__;D_9__;D_10__;D_11__;D_12__;D_13__;D_14__	30	0	0	0	0	0	0	0	0	0	0	0	0	0	0	0	0	0	0	0	0	0	0	0	0	9	0	0	0	0	0	0	0	0	0	0	0	0	0	0	0	0	0	0	0	0	0	0
b287e7237773db57180fbe9e3fd68668	D_0__Bacteria;D_1__Firmicutes;D_2__Clostridia;D_3__Clostridiales;D_4__Lachnospiraceae;D_5__Lachnospiraceae UCG-010;D_6__uncultured bacterium;D_7__;D_8__;D_9__;D_10__;D_11__;D_12__;D_13__;D_14__	47	0	0	0	7	0	3	0	0	0	0	0	0	0	0	0	0	0	0	0	0	0	0	0	0	0	0	0	0	0	0	0	0	0	0	0	0	0	0	14	0	0	0	0	0	0	0	0
e0b4dbcc20e37a9b4c9641ed3b5df6ae	D_0__Bacteria;D_1__Firmicutes;D_2__Clostridia;D_3__Clostridiales;D_4__Lachnospiraceae;D_5__Lachnospiraceae UCG-010;D_6__uncultured bacterium;D_7__;D_8__;D_9__;D_10__;D_11__;D_12__;D_13__;D_14__	137	0	0	0	0	0	0	0	0	0	0	0	0	0	0	0	0	0	0	0	0	0	0	0	0	0	0	0	0	0	0	0	0	0	0	0	0	0	0	0	0	0	0	0	0	16	0	0
777dd1af00bdb617e0d5bb4c92fc8ead	D_0__Bacteria;D_1__Firmicutes;D_2__Clostridia;D_3__Clostridiales;D_4__Lachnospiraceae;D_5__Lachnospiraceae UCG-010;D_6__uncultured bacterium;D_7__;D_8__;D_9__;D_10__;D_11__;D_12__;D_13__;D_14__	290	4	0	7	0	0	0	0	0	0	0	0	0	0	0	0	0	6	0	0	0	32	0	0	0	0	0	0	0	14	0	0	0	0	0	0	21	0	0	4	0	28	0	0	7	0	0	0
9ac65dd6a7e9da62db3f93938c1637bb	D_0__Bacteria;D_1__Firmicutes;D_2__Clostridia;D_3__Clostridiales;D_4__Lachnospiraceae;D_5__Lachnospiraceae UCG-010;D_6__uncultured organism;D_7__;D_8__;D_9__;D_10__;D_11__;D_12__;D_13__;D_14__	14	0	0	0	0	0	0	0	0	0	0	0	0	0	0	0	0	0	0	0	0	0	0	0	0	0	0	0	0	0	0	0	0	0	0	0	0	0	0	0	0	0	0	0	0	0	0	0
ce1110b98013f2f4adbe2aa262b928a8	D_0__Bacteria;D_1__Firmicutes;D_2__Clostridia;D_3__Clostridiales;D_4__Lachnospiraceae;D_5__Lachnospiraceae UCG-010;D_6__uncultured organism;D_7__;D_8__;D_9__;D_10__;D_11__;D_12__;D_13__;D_14__	32	0	0	0	0	0	0	0	0	0	0	0	0	0	0	0	0	0	0	0	0	0	0	0	0	0	0	0	0	0	0	0	0	0	0	0	0	0	0	0	0	0	0	0	0	0	0	0
dc22f7f89c848e2736f2074e03f14473	D_0__Bacteria;D_1__Firmicutes;D_2__Clostridia;D_3__Clostridiales;D_4__Lachnospiraceae;D_5__Lachnospiraceae UCG-010;D_6__uncultured organism;D_7__;D_8__;D_9__;D_10__;D_11__;D_12__;D_13__;D_14__	253	0	0	0	0	0	63	0	0	0	0	0	0	0	0	0	0	0	0	0	0	0	0	0	0	0	0	0	0	0	0	0	0	0	0	0	0	0	0	0	0	22	0	0	0	0	0	0
8056ba6b13f4b192e70ca28f320b3686	D_0__Bacteria;D_1__Firmicutes;D_2__Clostridia;D_3__Clostridiales;D_4__Lachnospiraceae;D_5__Lachnospiraceae UCG-010;D_6__uncultured organism;D_7__;D_8__;D_9__;D_10__;D_11__;D_12__;D_13__;D_14__	2132	94	122	0	73	100	83	14	0	0	60	0	0	0	24	0	0	22	0	0	0	44	0	0	0	0	81	0	0	29	0	0	0	0	0	78	27	78	28	70	0	142	0	0	15	0	0	86
74cb4174ef236b239fbf51702ad7cc03	D_0__Bacteria;D_1__Firmicutes;D_2__Clostridia;D_3__Clostridiales;D_4__Lachnospiraceae;D_5__Lactonifactor	4	0	0	0	0	0	0	0	0	0	0	0	0	0	0	0	0	0	0	0	0	0	0	0	0	0	0	0	4	0	0	0	0	0	0	0	0	0	0	0	0	0	0	0	0	0	0	0
9c3c0a8bc9c68c207f7b0a3fa0afe0c2	D_0__Bacteria;D_1__Firmicutes;D_2__Clostridia;D_3__Clostridiales;D_4__Lachnospiraceae;D_5__Lactonifactor	5	0	0	0	0	0	0	0	0	0	0	0	0	0	0	0	0	0	0	0	0	0	0	0	0	0	0	0	0	0	0	0	0	0	0	0	0	0	0	0	5	0	0	0	0	0	0	0
cab6c6b3708bd7dac447ef7e333c32aa	D_0__Bacteria;D_1__Firmicutes;D_2__Clostridia;D_3__Clostridiales;D_4__Lachnospiraceae;D_5__Marvinbryantia	13	0	0	0	0	0	0	0	0	0	0	0	0	0	0	0	0	0	0	0	0	0	0	0	0	0	0	0	0	0	0	0	0	0	0	0	0	0	0	0	0	0	0	0	0	0	0	0
732ec17413077463545d119802352409	D_0__Bacteria;D_1__Firmicutes;D_2__Clostridia;D_3__Clostridiales;D_4__Lachnospiraceae;D_5__Marvinbryantia	69	0	0	0	0	0	0	0	0	0	8	0	0	0	0	0	0	7	0	0	0	0	0	4	0	0	0	12	0	0	0	0	0	0	8	0	0	3	0	0	0	0	0	5	0	0	0	0
b27c0c10e8d1973820b6b0dd68008ef8	D_0__Bacteria;D_1__Firmicutes;D_2__Clostridia;D_3__Clostridiales;D_4__Lachnospiraceae;D_5__Marvinbryantia	111	0	0	0	0	0	0	0	0	0	24	0	0	0	0	0	0	3	0	0	0	0	0	5	0	0	0	23	0	0	0	0	0	0	20	0	0	6	0	0	0	0	0	2	0	0	0	0
ce44cf543724c4535f441e2c3a4ee50f	D_0__Bacteria;D_1__Firmicutes;D_2__Clostridia;D_3__Clostridiales;D_4__Lachnospiraceae;D_5__Marvinbryantia;D_6__metagenome;D_7__;D_8__;D_9__;D_10__;D_11__;D_12__;D_13__;D_14__	24	3	0	0	0	5	0	0	0	0	0	0	0	0	0	0	0	0	0	0	0	0	0	0	0	0	0	0	0	4	0	4	0	0	0	0	0	0	7	0	0	0	0	0	0	0	0	0
4633cb872276dc6b5a0f4619e8e40614	D_0__Bacteria;D_1__Firmicutes;D_2__Clostridia;D_3__Clostridiales;D_4__Lachnospiraceae;D_5__Marvinbryantia;D_6__metagenome;D_7__;D_8__;D_9__;D_10__;D_11__;D_12__;D_13__;D_14__	36	5	0	0	0	7	0	0	0	0	0	0	0	0	0	0	0	0	0	0	0	0	0	0	0	0	0	0	0	2	0	4	0	0	0	0	0	0	8	0	0	0	0	0	0	0	0	0
cb934feada48a287f0edbc3329330952	D_0__Bacteria;D_1__Firmicutes;D_2__Clostridia;D_3__Clostridiales;D_4__Lachnospiraceae;D_5__Marvinbryantia;D_6__uncultured Clostridium sp.;D_7__;D_8__;D_9__;D_10__;D_11__;D_12__;D_13__;D_14__	45	0	0	0	0	0	0	0	0	0	0	0	0	0	0	0	0	0	0	0	0	0	0	0	0	0	0	9	0	0	0	0	0	0	0	0	0	0	0	0	0	0	0	5	0	0	0	0
aab398ed0a95217791c943219c4695ec	D_0__Bacteria;D_1__Firmicutes;D_2__Clostridia;D_3__Clostridiales;D_4__Lachnospiraceae;D_5__Marvinbryantia;D_6__uncultured Clostridium sp.;D_7__;D_8__;D_9__;D_10__;D_11__;D_12__;D_13__;D_14__	84	0	0	0	0	0	0	0	0	0	0	0	0	0	0	0	0	0	0	0	0	0	0	0	0	0	0	13	0	0	0	0	0	0	0	0	0	0	0	0	0	0	0	13	0	0	0	0
b9600d7ba33ce27024ce0c20fa22f2c3	D_0__Bacteria;D_1__Firmicutes;D_2__Clostridia;D_3__Clostridiales;D_4__Lachnospiraceae;D_5__Moryella;D_6__human gut metagenome;D_7__;D_8__;D_9__;D_10__;D_11__;D_12__;D_13__;D_14__	9	0	0	0	0	0	0	0	0	0	0	0	0	0	0	0	0	0	0	0	0	0	0	0	0	0	0	0	0	9	0	0	0	0	0	0	0	0	0	0	0	0	0	0	0	0	0	0
3fd0fa1d408e32f8e86c5fdb4afd748e	D_0__Bacteria;D_1__Firmicutes;D_2__Clostridia;D_3__Clostridiales;D_4__Lachnospiraceae;D_5__Moryella;D_6__uncultured organism;D_7__;D_8__;D_9__;D_10__;D_11__;D_12__;D_13__;D_14__	46	0	0	0	0	0	0	0	0	0	0	0	0	0	0	0	0	0	0	0	0	0	0	0	0	0	0	0	0	0	0	0	0	0	0	0	0	0	0	0	0	0	0	0	0	0	0	0
29eed353ca9a7c7f14f7e8f704479be8	D_0__Bacteria;D_1__Firmicutes;D_2__Clostridia;D_3__Clostridiales;D_4__Lachnospiraceae;D_5__Robinsoniella	23	0	0	0	0	0	0	0	0	0	0	0	0	0	0	0	0	0	0	0	0	0	0	0	0	0	0	0	0	0	23	0	0	0	0	0	0	0	0	0	0	0	0	0	0	0	0	0
24c5ffd6c994fd744e13d572a1b899d2	D_0__Bacteria;D_1__Firmicutes;D_2__Clostridia;D_3__Clostridiales;D_4__Lachnospiraceae;D_5__Roseburia	9	0	0	0	0	0	0	0	0	0	0	0	0	0	0	0	0	0	0	0	0	0	0	0	0	0	0	0	0	0	0	0	0	0	0	0	0	0	0	0	0	0	0	0	0	0	0	0
307a4ddaedc894ca6aab1def64b2884e	D_0__Bacteria;D_1__Firmicutes;D_2__Clostridia;D_3__Clostridiales;D_4__Lachnospiraceae;D_5__Roseburia	13	0	0	0	0	0	0	0	0	0	0	0	0	0	0	0	0	0	0	0	0	0	0	0	0	0	0	0	0	0	0	0	0	0	0	0	0	0	0	0	0	0	0	0	0	0	0	0
b629358b7f9d43fd5ae43b7a9e9522db	D_0__Bacteria;D_1__Firmicutes;D_2__Clostridia;D_3__Clostridiales;D_4__Lachnospiraceae;D_5__Roseburia	24	0	0	0	0	0	0	0	0	0	0	0	0	0	0	0	0	0	0	0	0	0	0	0	0	0	0	0	0	0	0	0	0	0	0	0	0	0	0	0	0	0	0	0	0	0	0	0
478fbbc08fe7f533b773935262881319	D_0__Bacteria;D_1__Firmicutes;D_2__Clostridia;D_3__Clostridiales;D_4__Lachnospiraceae;D_5__Roseburia	39	0	0	0	0	0	0	0	0	0	0	0	0	0	0	0	0	0	0	0	0	0	0	0	0	0	0	0	0	0	0	0	0	0	0	0	0	0	0	0	0	0	0	0	0	0	0	0
8f704742810208335ab58c7feeb34f5a	D_0__Bacteria;D_1__Firmicutes;D_2__Clostridia;D_3__Clostridiales;D_4__Lachnospiraceae;D_5__Roseburia	42	0	0	0	0	0	0	0	0	0	0	0	0	0	0	0	0	0	0	0	0	0	0	0	0	0	0	0	0	0	0	0	0	0	0	0	0	0	0	0	0	0	0	0	0	0	0	0
05415753b3812af03dbef14ce564f144	D_0__Bacteria;D_1__Firmicutes;D_2__Clostridia;D_3__Clostridiales;D_4__Lachnospiraceae;D_5__Roseburia	49	0	0	0	0	0	0	0	0	0	0	0	0	0	0	0	0	0	0	0	0	0	0	0	0	0	0	0	0	0	0	0	0	0	0	0	0	0	0	0	0	0	0	0	0	0	0	0
9a18889b6efc1f03c21fddc31f89826c	D_0__Bacteria;D_1__Firmicutes;D_2__Clostridia;D_3__Clostridiales;D_4__Lachnospiraceae;D_5__Roseburia	56	0	0	0	0	0	0	0	0	0	0	0	0	0	0	0	0	0	0	0	0	0	0	0	0	0	0	0	0	0	0	0	0	0	0	0	0	0	0	0	0	0	0	0	0	0	0	0
dbbc3eeb5a75db004b56b92beebb93a3	D_0__Bacteria;D_1__Firmicutes;D_2__Clostridia;D_3__Clostridiales;D_4__Lachnospiraceae;D_5__Roseburia	80	0	0	0	0	0	0	0	0	0	0	0	0	0	0	0	0	0	0	0	0	0	0	0	0	0	0	0	0	0	0	0	0	0	0	0	0	0	0	0	0	0	0	0	0	0	0	0
6f7866b5150b908de434f8c7c6045ee9	D_0__Bacteria;D_1__Firmicutes;D_2__Clostridia;D_3__Clostridiales;D_4__Lachnospiraceae;D_5__Roseburia	89	0	0	0	0	0	0	0	0	0	0	0	0	0	0	0	0	0	0	0	0	0	0	0	0	0	0	0	0	50	0	0	0	0	0	0	0	0	0	0	0	0	0	0	0	0	0	0
96e473788633755fc44e78e10d5e1a39	D_0__Bacteria;D_1__Firmicutes;D_2__Clostridia;D_3__Clostridiales;D_4__Lachnospiraceae;D_5__Roseburia	101	0	0	0	0	0	0	0	0	0	0	0	0	0	0	0	0	0	0	0	0	0	0	0	0	0	0	0	0	0	0	0	0	0	0	0	0	0	0	0	0	0	0	0	0	0	0	0
40b734fcdf47f6a7ca8e4051a774b3f6	D_0__Bacteria;D_1__Firmicutes;D_2__Clostridia;D_3__Clostridiales;D_4__Lachnospiraceae;D_5__Roseburia	102	0	0	0	0	0	0	0	0	0	0	0	0	0	0	0	0	0	0	0	0	0	0	0	0	0	0	0	0	0	0	0	0	0	0	0	0	0	0	0	0	0	0	0	0	0	0	0
cd868e359a5dcbf821198aaf7c297b49	D_0__Bacteria;D_1__Firmicutes;D_2__Clostridia;D_3__Clostridiales;D_4__Lachnospiraceae;D_5__Roseburia	106	0	0	0	0	0	0	0	0	0	0	0	0	0	0	0	0	0	0	0	0	0	0	0	0	0	0	0	0	0	0	0	0	0	0	0	0	0	0	0	0	0	0	0	0	0	0	0
6bdcf20972c25f8605928fb079aa1573	D_0__Bacteria;D_1__Firmicutes;D_2__Clostridia;D_3__Clostridiales;D_4__Lachnospiraceae;D_5__Roseburia	120	0	0	0	0	0	0	0	0	0	0	0	0	0	0	0	0	0	0	0	0	0	0	0	0	0	0	0	0	0	0	0	0	0	0	0	0	0	0	0	0	0	0	0	0	0	0	0
fc1e60a34aa628adbe333b1d3a0a2efb	D_0__Bacteria;D_1__Firmicutes;D_2__Clostridia;D_3__Clostridiales;D_4__Lachnospiraceae;D_5__Roseburia	156	0	0	0	0	0	0	0	0	0	0	0	0	0	0	0	0	0	0	0	0	0	0	0	0	0	42	0	0	0	0	0	0	0	0	0	0	0	0	0	0	0	0	0	0	0	0	0
74e0752b76b6dabd8ecc2f20f270daa5	D_0__Bacteria;D_1__Firmicutes;D_2__Clostridia;D_3__Clostridiales;D_4__Lachnospiraceae;D_5__Roseburia	161	0	0	0	0	0	57	0	0	0	0	0	0	0	0	0	0	0	0	0	0	0	0	0	0	0	0	0	0	0	0	0	0	0	0	0	0	0	0	0	0	0	0	0	0	0	0	0
b01ecda9a1fda86b1583ac0e21b08643	D_0__Bacteria;D_1__Firmicutes;D_2__Clostridia;D_3__Clostridiales;D_4__Lachnospiraceae;D_5__Roseburia	408	0	0	0	3	3	0	0	6	0	0	0	0	2	11	7	4	14	25	0	0	2	0	0	11	0	35	3	0	0	0	4	19	0	0	0	13	0	20	22	0	0	0	1	0	2	0	0
6124413e6c31e52e5313676ddbc8388b	D_0__Bacteria;D_1__Firmicutes;D_2__Clostridia;D_3__Clostridiales;D_4__Lachnospiraceae;D_5__Roseburia	4429	57	0	0	24	83	0	0	94	0	0	0	215	0	0	0	106	0	367	0	0	38	0	29	0	82	0	48	0	133	0	38	0	0	0	0	0	0	0	136	0	0	0	31	24	82	0	39
29304a6d85d2d4b927b13533f56a3996	D_0__Bacteria;D_1__Firmicutes;D_2__Clostridia;D_3__Clostridiales;D_4__Lachnospiraceae;D_5__Roseburia	6973	0	123	0	78	35	0	0	92	0	0	0	0	0	303	405	0	121	0	0	121	93	60	0	0	0	49	0	0	0	0	194	155	0	106	335	0	189	111	106	0	0	77	52	0	44	0	0
a777ae177597df2c362c3a8804f982c4	D_0__Bacteria;D_1__Firmicutes;D_2__Clostridia;D_3__Clostridiales;D_4__Lachnospiraceae;D_5__Roseburia	10200	22	90	0	33	0	252	68	63	453	70	0	0	0	0	0	0	0	0	0	304	195	106	203	0	106	0	0	668	0	46	0	0	0	0	288	0	58	0	0	0	1288	0	0	0	0	0	213
cb56b0815b9627d2bca81139be4af3a9	D_0__Bacteria;D_1__Firmicutes;D_2__Clostridia;D_3__Clostridiales;D_4__Lachnospiraceae;D_5__Roseburia;D_6__gut metagenome;D_7__;D_8__;D_9__;D_10__;D_11__;D_12__;D_13__;D_14__	7	0	0	0	0	0	0	0	0	0	0	0	0	0	0	0	0	0	0	0	0	0	0	0	0	0	0	0	0	0	0	0	0	0	0	0	0	0	0	0	0	0	0	0	0	0	0	0
48b54a50f042e2a960627ef762a0020f	D_0__Bacteria;D_1__Firmicutes;D_2__Clostridia;D_3__Clostridiales;D_4__Lachnospiraceae;D_5__Roseburia;D_6__gut metagenome;D_7__;D_8__;D_9__;D_10__;D_11__;D_12__;D_13__;D_14__	9	0	0	0	0	0	0	0	0	0	0	0	0	0	0	0	0	0	0	0	0	0	0	0	0	0	0	0	0	0	0	0	0	0	0	0	0	0	0	0	0	0	0	0	0	0	0	0
d034140703a357d120be8614b5501c88	D_0__Bacteria;D_1__Firmicutes;D_2__Clostridia;D_3__Clostridiales;D_4__Lachnospiraceae;D_5__Roseburia;D_6__gut metagenome;D_7__;D_8__;D_9__;D_10__;D_11__;D_12__;D_13__;D_14__	28	0	0	0	0	0	0	0	0	0	0	0	0	0	0	0	0	0	0	0	0	0	0	0	0	0	0	0	0	28	0	0	0	0	0	0	0	0	0	0	0	0	0	0	0	0	0	0
48750823bda30d5156b3106c09e19ca5	D_0__Bacteria;D_1__Firmicutes;D_2__Clostridia;D_3__Clostridiales;D_4__Lachnospiraceae;D_5__Roseburia;D_6__gut metagenome;D_7__;D_8__;D_9__;D_10__;D_11__;D_12__;D_13__;D_14__	729	0	0	286	0	0	0	0	0	0	0	55	0	0	0	0	0	0	0	0	0	0	0	0	0	0	0	0	0	54	0	0	0	0	51	0	0	0	0	0	0	0	0	0	0	0	0	46
1f6fed742222aae32994c6ee4b670bef	D_0__Bacteria;D_1__Firmicutes;D_2__Clostridia;D_3__Clostridiales;D_4__Lachnospiraceae;D_5__Roseburia;D_6__gut metagenome;D_7__;D_8__;D_9__;D_10__;D_11__;D_12__;D_13__;D_14__	1403	0	0	455	0	39	0	0	0	0	0	96	57	0	0	0	0	0	0	0	0	0	0	0	36	0	0	0	0	54	0	0	0	0	101	0	0	0	0	42	0	0	0	0	0	0	0	59
9cf1e7ea45e843b0b797fee3a21242aa	D_0__Bacteria;D_1__Firmicutes;D_2__Clostridia;D_3__Clostridiales;D_4__Lachnospiraceae;D_5__Roseburia;D_6__Roseburia inulinivorans;D_7__;D_8__;D_9__;D_10__;D_11__;D_12__;D_13__;D_14__	16	0	0	0	0	0	0	0	0	0	0	0	0	0	0	0	0	0	0	0	0	0	0	0	0	0	0	0	0	0	0	0	0	0	0	0	0	0	0	16	0	0	0	0	0	0	0	0
b0ad18e92dca11a361fcecb4bd60a25d	D_0__Bacteria;D_1__Firmicutes;D_2__Clostridia;D_3__Clostridiales;D_4__Lachnospiraceae;D_5__Roseburia;D_6__Roseburia inulinivorans;D_7__;D_8__;D_9__;D_10__;D_11__;D_12__;D_13__;D_14__	33	0	0	0	0	0	0	0	0	0	0	0	0	0	0	0	0	0	0	0	0	0	0	0	0	0	0	0	0	0	0	0	0	0	0	0	0	0	0	0	0	0	0	0	0	0	0	0
ab3c370607dfb77fd98f8b440ad52f74	D_0__Bacteria;D_1__Firmicutes;D_2__Clostridia;D_3__Clostridiales;D_4__Lachnospiraceae;D_5__Roseburia;D_6__Roseburia inulinivorans;D_7__;D_8__;D_9__;D_10__;D_11__;D_12__;D_13__;D_14__	106	0	106	0	0	0	0	0	0	0	0	0	0	0	0	0	0	0	0	0	0	0	0	0	0	0	0	0	0	0	0	0	0	0	0	0	0	0	0	0	0	0	0	0	0	0	0	0
8d87fb9ff45cb0abbc90686db4c5d483	D_0__Bacteria;D_1__Firmicutes;D_2__Clostridia;D_3__Clostridiales;D_4__Lachnospiraceae;D_5__Roseburia;D_6__Roseburia inulinivorans;D_7__;D_8__;D_9__;D_10__;D_11__;D_12__;D_13__;D_14__	123	0	0	0	0	0	0	0	0	0	0	0	0	0	0	0	0	0	0	0	0	0	0	0	0	0	0	0	0	0	0	0	0	0	0	0	0	0	0	0	0	0	0	0	0	0	0	0
9bcc443a704d5761c67cd8da81ac7ed4	D_0__Bacteria;D_1__Firmicutes;D_2__Clostridia;D_3__Clostridiales;D_4__Lachnospiraceae;D_5__Roseburia;D_6__Roseburia inulinivorans;D_7__;D_8__;D_9__;D_10__;D_11__;D_12__;D_13__;D_14__	9888	0	434	0	113	178	0	81	60	57	0	0	0	44	18	28	47	0	196	0	280	49	36	0	206	0	191	45	388	0	139	9	60	0	15	80	133	423	153	148	0	557	440	31	0	16	0	0
3a4cdbefcfbda31dec205a55350a2b77	D_0__Bacteria;D_1__Firmicutes;D_2__Clostridia;D_3__Clostridiales;D_4__Lachnospiraceae;D_5__Roseburia;D_6__uncultured Roseburia sp.;D_7__;D_8__;D_9__;D_10__;D_11__;D_12__;D_13__;D_14__	76	0	0	0	0	0	0	0	0	0	0	0	0	0	0	0	0	0	0	0	0	0	0	0	0	0	76	0	0	0	0	0	0	0	0	0	0	0	0	0	0	0	0	0	0	0	0	0
812dfddc23a0be04464e52d71b5d251a	D_0__Bacteria;D_1__Firmicutes;D_2__Clostridia;D_3__Clostridiales;D_4__Lachnospiraceae;D_5__Roseburia;D_6__uncultured Roseburia sp.;D_7__;D_8__;D_9__;D_10__;D_11__;D_12__;D_13__;D_14__	2190	77	0	140	15	0	0	0	0	0	0	27	0	0	0	0	0	0	0	0	0	0	0	84	0	0	238	0	0	0	0	0	0	148	0	0	252	0	0	0	0	0	0	0	0	0	0	0
5dd644f8ab75ba05804fbdee87737a2d	D_0__Bacteria;D_1__Firmicutes;D_2__Clostridia;D_3__Clostridiales;D_4__Lachnospiraceae;D_5__Sellimonas	28	0	0	0	0	0	0	0	0	0	0	0	0	0	11	0	0	0	0	0	0	0	12	0	0	0	0	0	0	0	0	0	0	0	0	0	0	0	0	0	0	0	0	0	0	0	0	0
09275ebf802bd8f70539f95a799e9c35	D_0__Bacteria;D_1__Firmicutes;D_2__Clostridia;D_3__Clostridiales;D_4__Lachnospiraceae;D_5__Sellimonas	84	0	0	0	0	0	0	0	0	0	0	0	0	0	30	0	0	0	0	0	0	0	0	0	0	0	0	0	0	0	0	0	0	0	0	0	0	0	0	0	22	0	0	0	0	0	0	0
d6698d21fb66d482c20c67c733a21cfc	D_0__Bacteria;D_1__Firmicutes;D_2__Clostridia;D_3__Clostridiales;D_4__Lachnospiraceae;D_5__Sellimonas;D_6__Lachnoclostridium phocaeense;D_7__;D_8__;D_9__;D_10__;D_11__;D_12__;D_13__;D_14__	69	0	0	0	0	0	0	0	0	0	0	0	0	0	31	0	0	0	0	0	0	0	0	0	0	0	0	0	0	0	13	0	0	0	0	0	0	0	0	0	0	0	0	0	0	0	0	0
5c1576051a7f469f77a2d5db6692f763	D_0__Bacteria;D_1__Firmicutes;D_2__Clostridia;D_3__Clostridiales;D_4__Lachnospiraceae;D_5__Sellimonas;D_6__uncultured bacterium;D_7__;D_8__;D_9__;D_10__;D_11__;D_12__;D_13__;D_14__	10	0	0	0	0	10	0	0	0	0	0	0	0	0	0	0	0	0	0	0	0	0	0	0	0	0	0	0	0	0	0	0	0	0	0	0	0	0	0	0	0	0	0	0	0	0	0	0
5bc049aaf834bd38fcf7cf80808f5862	D_0__Bacteria;D_1__Firmicutes;D_2__Clostridia;D_3__Clostridiales;D_4__Lachnospiraceae;D_5__Sellimonas;D_6__uncultured bacterium;D_7__;D_8__;D_9__;D_10__;D_11__;D_12__;D_13__;D_14__	11	0	0	0	0	0	0	0	0	0	0	0	0	0	0	0	0	0	0	0	0	0	0	0	0	0	0	0	0	0	0	0	0	0	0	0	0	0	0	0	0	0	0	0	0	0	11	0
b720d33eeabce7db8392c82388f742e8	D_0__Bacteria;D_1__Firmicutes;D_2__Clostridia;D_3__Clostridiales;D_4__Lachnospiraceae;D_5__Sellimonas;D_6__uncultured bacterium;D_7__;D_8__;D_9__;D_10__;D_11__;D_12__;D_13__;D_14__	44	0	0	0	0	0	0	1	0	4	0	0	0	0	0	0	0	0	0	0	0	0	0	0	0	0	0	0	0	0	0	0	0	0	0	0	0	0	0	0	4	0	0	0	0	0	0	0
9162d20778624143138d42ef1b6712f0	D_0__Bacteria;D_1__Firmicutes;D_2__Clostridia;D_3__Clostridiales;D_4__Lachnospiraceae;D_5__Sellimonas;D_6__uncultured bacterium;D_7__;D_8__;D_9__;D_10__;D_11__;D_12__;D_13__;D_14__	60	0	0	0	0	0	0	0	0	0	0	0	0	0	0	0	0	0	0	60	0	0	0	0	0	0	0	0	0	0	0	0	0	0	0	0	0	0	0	0	0	0	0	0	0	0	0	0
40001b0932ba3d93b3c1b812c875c026	D_0__Bacteria;D_1__Firmicutes;D_2__Clostridia;D_3__Clostridiales;D_4__Lachnospiraceae;D_5__Sellimonas;D_6__uncultured bacterium;D_7__;D_8__;D_9__;D_10__;D_11__;D_12__;D_13__;D_14__	95	0	0	0	0	0	0	8	0	8	0	0	0	0	0	0	0	0	0	6	0	0	0	0	0	0	0	0	0	0	0	0	0	0	0	0	0	0	0	0	4	0	0	0	0	0	0	0
85e897197f1a72c1ffb142b55f783f28	D_0__Bacteria;D_1__Firmicutes;D_2__Clostridia;D_3__Clostridiales;D_4__Lachnospiraceae;D_5__Sellimonas;D_6__uncultured Firmicutes bacterium;D_7__;D_8__;D_9__;D_10__;D_11__;D_12__;D_13__;D_14__	72	0	0	0	0	0	0	0	0	0	0	0	0	0	0	0	0	0	0	0	0	0	0	0	0	0	0	0	0	0	0	0	0	0	0	0	0	0	0	0	0	0	0	0	0	0	0	0
92f44c2713f9aed9e962e6c76ea8ccc9	D_0__Bacteria;D_1__Firmicutes;D_2__Clostridia;D_3__Clostridiales;D_4__Lachnospiraceae;D_5__Sellimonas;D_6__uncultured organism;D_7__;D_8__;D_9__;D_10__;D_11__;D_12__;D_13__;D_14__	10	0	0	0	0	0	0	0	0	0	0	0	0	0	0	0	0	0	0	0	0	0	0	0	0	0	0	0	0	0	0	0	0	0	0	0	0	0	0	0	0	0	0	0	0	0	10	0
09ecf87639387f77ce35c1e4079b948e	D_0__Bacteria;D_1__Firmicutes;D_2__Clostridia;D_3__Clostridiales;D_4__Lachnospiraceae;D_5__Shuttleworthia;D_6__uncultured bacterium;D_7__;D_8__;D_9__;D_10__;D_11__;D_12__;D_13__;D_14__	12	0	0	0	0	0	0	0	0	0	0	0	0	0	12	0	0	0	0	0	0	0	0	0	0	0	0	0	0	0	0	0	0	0	0	0	0	0	0	0	0	0	0	0	0	0	0	0
9896d49450c7eea3a23d2e07fae5d3ef	D_0__Bacteria;D_1__Firmicutes;D_2__Clostridia;D_3__Clostridiales;D_4__Lachnospiraceae;D_5__Shuttleworthia;D_6__uncultured bacterium;D_7__;D_8__;D_9__;D_10__;D_11__;D_12__;D_13__;D_14__	14	0	0	0	0	0	0	0	0	0	0	0	0	0	0	0	0	0	0	0	0	0	0	0	0	0	0	0	0	0	0	0	0	0	0	0	0	0	0	0	0	0	0	0	0	0	0	0
4916422eefaff1c470a38a87c52bb6ca	D_0__Bacteria;D_1__Firmicutes;D_2__Clostridia;D_3__Clostridiales;D_4__Lachnospiraceae;D_5__Shuttleworthia;D_6__uncultured bacterium;D_7__;D_8__;D_9__;D_10__;D_11__;D_12__;D_13__;D_14__	17	0	0	0	0	0	0	0	0	0	0	0	0	0	0	0	0	0	0	17	0	0	0	0	0	0	0	0	0	0	0	0	0	0	0	0	0	0	0	0	0	0	0	0	0	0	0	0
4be0e008ef48134c2a9e9756f92d40e9	D_0__Bacteria;D_1__Firmicutes;D_2__Clostridia;D_3__Clostridiales;D_4__Lachnospiraceae;D_5__Shuttleworthia;D_6__uncultured bacterium;D_7__;D_8__;D_9__;D_10__;D_11__;D_12__;D_13__;D_14__	27	0	0	0	0	0	0	0	0	0	0	0	0	0	1	0	0	0	0	0	0	0	0	0	0	0	0	1	0	0	0	0	0	0	0	0	0	0	0	0	0	0	0	0	0	0	0	0
f9e145bce8746ec7657e0a41eb9b655f	D_0__Bacteria;D_1__Firmicutes;D_2__Clostridia;D_3__Clostridiales;D_4__Lachnospiraceae;D_5__Shuttleworthia;D_6__uncultured bacterium;D_7__;D_8__;D_9__;D_10__;D_11__;D_12__;D_13__;D_14__	117	0	0	0	0	0	0	0	0	0	0	0	0	0	33	0	0	0	0	0	0	0	0	0	0	0	0	30	0	0	0	0	0	0	0	0	0	0	0	0	0	0	0	0	0	0	0	0
e3954519d3c01ca9eaa5bda82bbca74b	D_0__Bacteria;D_1__Firmicutes;D_2__Clostridia;D_3__Clostridiales;D_4__Lachnospiraceae;D_5__Tyzzerella	11	0	0	0	0	0	0	0	0	0	0	0	0	0	0	0	0	0	0	0	0	0	0	0	0	0	0	0	0	0	11	0	0	0	0	0	0	0	0	0	0	0	0	0	0	0	0	0
7e181733d76f5bdb417031b3075bcfd4	D_0__Bacteria;D_1__Firmicutes;D_2__Clostridia;D_3__Clostridiales;D_4__Lachnospiraceae;D_5__Tyzzerella	43	0	0	0	0	0	9	0	0	0	0	0	0	0	0	0	0	0	0	0	0	0	0	0	0	0	0	0	0	0	0	0	0	0	0	0	0	0	0	0	0	0	34	0	0	0	0	0
f4c757805974b868a455dae9bb773467	D_0__Bacteria;D_1__Firmicutes;D_2__Clostridia;D_3__Clostridiales;D_4__Lachnospiraceae;D_5__Tyzzerella	828	0	0	125	0	0	0	0	0	0	0	0	0	0	0	0	0	0	0	0	0	0	0	186	0	0	0	0	0	0	0	0	0	0	0	0	0	0	0	0	0	0	0	0	0	0	0	0
f3694c0ade65777144348cfab9e701c0	D_0__Bacteria;D_1__Firmicutes;D_2__Clostridia;D_3__Clostridiales;D_4__Lachnospiraceae;D_5__Tyzzerella 3	334	0	0	0	0	0	0	0	0	0	0	0	0	0	0	0	0	0	0	0	0	0	0	0	0	0	0	0	0	0	0	0	0	0	0	0	0	0	0	0	0	0	0	0	0	0	0	0
07bc1f164ba4867931ccae605889a099	D_0__Bacteria;D_1__Firmicutes;D_2__Clostridia;D_3__Clostridiales;D_4__Lachnospiraceae;D_5__Tyzzerella 3;D_6__unidentified;D_7__;D_8__;D_9__;D_10__;D_11__;D_12__;D_13__;D_14__	413	63	0	0	0	0	0	0	0	0	0	0	0	0	0	0	0	0	0	0	0	0	0	0	0	0	0	0	0	63	0	0	0	0	0	0	0	0	0	0	0	0	0	59	0	52	0	0
ead307f083041ea53ad22a0aff311564	D_0__Bacteria;D_1__Firmicutes;D_2__Clostridia;D_3__Clostridiales;D_4__Lachnospiraceae;D_5__Tyzzerella 3;D_6__unidentified;D_7__;D_8__;D_9__;D_10__;D_11__;D_12__;D_13__;D_14__	652	91	0	0	0	0	0	44	0	0	0	0	18	0	32	0	0	0	0	0	0	0	0	21	0	0	0	0	0	0	0	0	0	0	0	0	0	0	0	0	0	0	0	87	0	75	0	0
7dccc453fdae776d74c48bb40385a842	D_0__Bacteria;D_1__Firmicutes;D_2__Clostridia;D_3__Clostridiales;D_4__Lachnospiraceae;D_5__Tyzzerella 4	19	0	0	6	0	0	0	0	0	0	0	7	0	0	0	0	0	0	0	0	0	0	0	0	0	0	0	0	0	0	0	0	0	0	0	0	0	0	0	0	0	0	0	0	0	0	0	0
10a4cafc32898b50a4fcc478c564a8f8	D_0__Bacteria;D_1__Firmicutes;D_2__Clostridia;D_3__Clostridiales;D_4__Lachnospiraceae;D_5__Tyzzerella 4	410	0	0	27	0	79	0	0	0	0	0	0	58	0	0	0	0	0	0	34	0	0	0	0	0	0	0	0	0	0	0	0	0	0	0	0	0	0	0	0	212	0	0	0	0	0	0	0
d88f97478367e5605cb9077ed5448d82	D_0__Bacteria;D_1__Firmicutes;D_2__Clostridia;D_3__Clostridiales;D_4__Lachnospiraceae;D_5__Tyzzerella 4	510	0	0	59	0	130	0	0	0	0	0	0	0	0	0	0	0	0	0	0	0	0	0	0	0	0	0	0	0	0	48	0	0	0	0	0	0	0	0	0	273	0	0	0	0	0	0	0
c0304231a6aae136e74d3896c0da81e2	D_0__Bacteria;D_1__Firmicutes;D_2__Clostridia;D_3__Clostridiales;D_4__Lachnospiraceae;D_5__Tyzzerella;D_6__uncultured Firmicutes bacterium;D_7__;D_8__;D_9__;D_10__;D_11__;D_12__;D_13__;D_14__	15	0	0	0	0	0	0	0	0	0	0	0	0	0	0	0	0	0	0	0	0	0	0	0	0	0	0	0	0	0	0	0	0	0	0	0	0	0	0	0	0	0	15	0	0	0	0	0
316eedca37a3b5073f720f56687f1d6a	D_0__Bacteria;D_1__Firmicutes;D_2__Clostridia;D_3__Clostridiales;D_4__Lachnospiraceae;D_5__Tyzzerella;D_6__uncultured Firmicutes bacterium;D_7__;D_8__;D_9__;D_10__;D_11__;D_12__;D_13__;D_14__	35	0	0	0	0	0	0	0	0	0	0	0	0	0	0	0	0	0	0	0	0	0	0	0	0	0	0	0	0	0	0	0	0	0	0	0	0	0	0	0	0	0	0	0	0	0	0	0
6a359e4c5f5c5d61b6a905cca0846cfe	D_0__Bacteria;D_1__Firmicutes;D_2__Clostridia;D_3__Clostridiales;D_4__Lachnospiraceae;D_5__UC5-1-2E3;D_6__uncultured bacterium;D_7__;D_8__;D_9__;D_10__;D_11__;D_12__;D_13__;D_14__	15	0	0	0	0	0	0	0	0	0	0	0	0	0	0	0	0	0	0	0	0	0	0	0	0	0	0	0	0	0	0	0	0	0	0	0	0	0	0	0	0	0	0	0	0	0	0	0
c1cce04c24991b87365e08b39ed0b81b	D_0__Bacteria;D_1__Firmicutes;D_2__Clostridia;D_3__Clostridiales;D_4__Lachnospiraceae;D_5__UC5-1-2E3;D_6__uncultured bacterium;D_7__;D_8__;D_9__;D_10__;D_11__;D_12__;D_13__;D_14__	81	0	0	0	0	0	0	0	0	0	0	0	0	0	0	0	0	0	0	0	0	0	0	0	8	0	0	0	0	0	0	0	0	0	0	0	0	0	0	0	0	0	0	0	0	0	0	0
78c4cc3e8fb3e4871b2fde36f44dacae	D_0__Bacteria;D_1__Firmicutes;D_2__Clostridia;D_3__Clostridiales;D_4__Lachnospiraceae;D_5__uncultured	17	0	0	0	0	0	0	0	0	0	0	0	0	0	0	0	0	0	0	0	0	0	0	0	0	0	0	0	0	0	0	0	0	0	0	0	0	0	0	17	0	0	0	0	0	0	0	0
f3ba966cba1df9b55fcfa131cbc74f23	D_0__Bacteria;D_1__Firmicutes;D_2__Clostridia;D_3__Clostridiales;D_4__Lachnospiraceae;D_5__uncultured	30	0	0	0	0	0	0	0	0	4	0	0	0	0	0	0	0	0	0	0	0	0	0	0	0	0	0	0	0	0	0	10	0	0	0	0	0	0	0	1	0	0	0	0	0	0	0	0
15e61b698558279aa74ea41b813eb567	D_0__Bacteria;D_1__Firmicutes;D_2__Clostridia;D_3__Clostridiales;D_4__Lachnospiraceae;D_5__uncultured	33	0	0	0	0	0	0	0	0	0	0	0	0	0	0	0	0	0	0	0	0	0	0	0	0	0	0	0	0	0	0	0	0	0	0	0	0	0	0	0	0	0	0	0	0	0	0	0
732f1181f7b94040c6d123291c64105d	D_0__Bacteria;D_1__Firmicutes;D_2__Clostridia;D_3__Clostridiales;D_4__Lachnospiraceae;D_5__uncultured	43	0	0	0	0	0	0	0	0	4	0	6	0	0	0	0	0	0	0	0	0	0	0	0	0	0	0	0	0	0	0	10	0	0	0	0	0	0	0	2	0	0	0	0	0	0	0	0
558e7f54a0c3dc4c1e7e754621d43054	D_0__Bacteria;D_1__Firmicutes;D_2__Clostridia;D_3__Clostridiales;D_4__Lachnospiraceae;D_5__uncultured	197	0	0	0	0	0	0	0	0	0	0	0	0	0	0	0	0	0	0	0	0	0	0	0	0	0	0	0	0	0	0	0	0	0	22	0	0	48	0	0	0	0	0	50	23	0	0	0
fe8b3dadf5f44eba6f60fb90567e6716	D_0__Bacteria;D_1__Firmicutes;D_2__Clostridia;D_3__Clostridiales;D_4__Lachnospiraceae;D_5__uncultured	441	0	17	0	0	0	0	0	0	0	0	0	0	23	0	24	0	12	0	0	0	0	0	0	0	0	0	0	0	21	0	50	11	0	0	0	0	0	0	0	0	62	0	74	0	0	0	0
b420684de001e57214e4f11ef3d959e9	D_0__Bacteria;D_1__Firmicutes;D_2__Clostridia;D_3__Clostridiales;D_4__Lachnospiraceae;D_5__uncultured organism;D_6__;D_7__;D_8__;D_9__;D_10__;D_11__;D_12__;D_13__;D_14__	42	0	0	0	0	0	0	0	0	0	0	0	0	0	0	0	0	0	0	0	0	0	0	0	0	0	0	0	0	0	0	0	0	0	0	0	0	0	0	0	0	0	0	0	0	0	0	0
9df597566b53c18e531127d9acd7e340	D_0__Bacteria;D_1__Firmicutes;D_2__Clostridia;D_3__Clostridiales;D_4__Lachnospiraceae;D_5__uncultured;D_6__butyrate-producing bacterium L2-10;D_7__;D_8__;D_9__;D_10__;D_11__;D_12__;D_13__;D_14__	46	0	0	0	0	0	0	0	0	0	0	0	0	0	0	0	0	0	0	0	0	0	0	0	0	0	0	0	0	0	0	0	0	0	0	0	0	0	0	0	0	0	0	0	0	0	0	0
4d5854031bcd2bc769478123ee510700	D_0__Bacteria;D_1__Firmicutes;D_2__Clostridia;D_3__Clostridiales;D_4__Lachnospiraceae;D_5__uncultured;D_6__Coprococcus sp. HPP0074;D_7__;D_8__;D_9__;D_10__;D_11__;D_12__;D_13__;D_14__	37	0	0	0	0	0	0	0	0	0	0	0	0	0	0	0	0	0	0	0	0	0	0	0	0	0	0	0	0	0	0	0	0	0	0	0	0	0	0	0	0	0	0	0	0	0	0	0
a135f4fe325075428f7199dcf8a33b39	D_0__Bacteria;D_1__Firmicutes;D_2__Clostridia;D_3__Clostridiales;D_4__Lachnospiraceae;D_5__uncultured;D_6__Coprococcus sp. HPP0074;D_7__;D_8__;D_9__;D_10__;D_11__;D_12__;D_13__;D_14__	49	0	0	0	0	0	0	0	0	0	0	0	0	0	0	0	0	0	0	0	0	0	0	0	0	0	0	0	0	0	0	0	0	0	0	0	0	0	0	0	0	0	0	0	0	0	0	0
7ea8e459e71e5372495327f11e8824f5	D_0__Bacteria;D_1__Firmicutes;D_2__Clostridia;D_3__Clostridiales;D_4__Lachnospiraceae;D_5__uncultured;D_6__Frisingicoccus caecimuris;D_7__;D_8__;D_9__;D_10__;D_11__;D_12__;D_13__;D_14__	20	0	0	0	0	0	0	0	0	0	0	0	0	0	0	0	0	0	0	0	0	0	0	0	0	0	0	0	0	0	0	0	0	0	0	0	0	0	0	0	0	0	0	0	0	0	0	0
b506546ba6d15600b929c292a451486c	D_0__Bacteria;D_1__Firmicutes;D_2__Clostridia;D_3__Clostridiales;D_4__Lachnospiraceae;D_5__uncultured;D_6__Frisingicoccus caecimuris;D_7__;D_8__;D_9__;D_10__;D_11__;D_12__;D_13__;D_14__	33	0	0	0	0	0	0	0	0	0	0	0	0	0	0	0	0	0	0	0	0	0	0	0	0	0	0	0	0	0	0	0	0	0	33	0	0	0	0	0	0	0	0	0	0	0	0	0
1b9f78f531132c2c9ab9e5ebcb18f23a	D_0__Bacteria;D_1__Firmicutes;D_2__Clostridia;D_3__Clostridiales;D_4__Lachnospiraceae;D_5__uncultured;D_6__gut metagenome;D_7__;D_8__;D_9__;D_10__;D_11__;D_12__;D_13__;D_14__	1302	0	0	0	0	0	32	0	0	53	0	0	0	0	0	0	0	0	0	423	0	0	0	0	0	0	0	0	45	0	0	0	0	0	0	0	0	0	0	0	100	0	71	0	0	0	20	0
8c125ac159210ddb7420ebb5991afd6b	D_0__Bacteria;D_1__Firmicutes;D_2__Clostridia;D_3__Clostridiales;D_4__Lachnospiraceae;D_5__uncultured;D_6__intestinal bacterium CG19-1;D_7__;D_8__;D_9__;D_10__;D_11__;D_12__;D_13__;D_14__	2	0	0	0	0	0	0	0	0	0	0	0	0	0	0	0	0	0	0	0	0	0	0	0	0	0	0	0	0	0	0	0	0	0	0	0	0	0	0	0	0	0	0	0	0	0	0	0
b8ea4b700ef4c87382fc88f54a829658	D_0__Bacteria;D_1__Firmicutes;D_2__Clostridia;D_3__Clostridiales;D_4__Lachnospiraceae;D_5__uncultured;D_6__uncultured bacterium adhufec236;D_7__;D_8__;D_9__;D_10__;D_11__;D_12__;D_13__;D_14__	69	0	0	0	0	0	0	0	0	0	0	0	0	0	0	0	0	0	0	0	0	0	0	0	0	0	5	0	0	15	0	22	0	0	0	0	0	0	0	0	0	0	0	0	0	0	0	0
8e3fa6b0526f7f7a0da6e5ef3d8700da	D_0__Bacteria;D_1__Firmicutes;D_2__Clostridia;D_3__Clostridiales;D_4__Lachnospiraceae;D_5__uncultured;D_6__uncultured bacterium adhufec236;D_7__;D_8__;D_9__;D_10__;D_11__;D_12__;D_13__;D_14__	75	0	0	0	0	0	0	0	0	0	0	0	0	0	0	0	0	0	0	0	0	0	0	0	0	0	11	0	0	21	0	14	0	0	0	0	0	0	0	0	0	0	0	0	0	0	0	0
2bb3d113e3b79a3d9b0cee21eb339d47	D_0__Bacteria;D_1__Firmicutes;D_2__Clostridia;D_3__Clostridiales;D_4__Lachnospiraceae;D_5__uncultured;D_6__uncultured Eubacterium sp.;D_7__;D_8__;D_9__;D_10__;D_11__;D_12__;D_13__;D_14__	71	0	3	0	5	0	5	0	0	0	0	0	0	2	0	0	0	0	0	0	0	10	0	0	0	2	6	0	0	0	0	0	0	0	0	0	1	0	0	0	0	0	0	0	0	0	0	0
b783ade98a4d55116bdfce732e45db05	D_0__Bacteria;D_1__Firmicutes;D_2__Clostridia;D_3__Clostridiales;D_4__Lachnospiraceae;D_5__uncultured;D_6__uncultured Eubacterium sp.;D_7__;D_8__;D_9__;D_10__;D_11__;D_12__;D_13__;D_14__	126	0	3	3	3	9	7	0	0	0	0	0	0	1	0	0	0	2	0	0	0	8	0	0	0	2	0	0	0	0	0	0	0	0	4	0	4	0	0	2	0	0	0	0	0	0	0	0
c1d96ccebaa4bd72548c603c4057cf86	D_0__Bacteria;D_1__Firmicutes;D_2__Clostridia;D_3__Clostridiales;D_4__Peptococcaceae;D_5__Dehalobacterium	76	0	0	0	0	0	0	0	0	0	0	0	0	0	0	0	0	0	0	0	0	0	0	0	0	0	0	0	0	0	0	0	0	0	0	0	0	0	0	0	0	0	0	0	0	0	0	0
aad9a2253dc92b586bc8b3ea3733ae2a	D_0__Bacteria;D_1__Firmicutes;D_2__Clostridia;D_3__Clostridiales;D_4__Peptococcaceae;D_5__Peptococcus;D_6__uncultured bacterium;D_7__;D_8__;D_9__;D_10__;D_11__;D_12__;D_13__;D_14__	48	0	0	0	0	0	0	0	0	0	0	0	0	0	0	0	0	0	0	0	0	0	0	0	0	0	0	0	0	0	0	0	0	0	0	0	0	0	0	0	0	0	0	0	0	0	0	0
097cb88f9f0403924a7321d2174df756	D_0__Bacteria;D_1__Firmicutes;D_2__Clostridia;D_3__Clostridiales;D_4__Peptococcaceae;D_5__Peptococcus;D_6__uncultured organism;D_7__;D_8__;D_9__;D_10__;D_11__;D_12__;D_13__;D_14__	17	0	0	0	0	0	0	0	0	0	0	0	0	0	0	0	0	0	0	0	0	0	0	0	0	0	0	0	0	0	0	0	0	0	0	0	0	0	0	0	0	0	0	0	17	0	0	0
e91e7c336926a035f62bf26d8da8e6b3	D_0__Bacteria;D_1__Firmicutes;D_2__Clostridia;D_3__Clostridiales;D_4__Peptococcaceae;D_5__Peptococcus;D_6__uncultured organism;D_7__;D_8__;D_9__;D_10__;D_11__;D_12__;D_13__;D_14__	18	0	0	0	0	0	0	0	0	0	0	0	0	0	0	0	0	0	0	0	0	0	0	0	0	0	0	0	0	0	0	0	0	0	0	0	0	0	0	0	0	0	0	0	0	0	0	0
5472488c7580658719f43c29550cd4e6	D_0__Bacteria;D_1__Firmicutes;D_2__Clostridia;D_3__Clostridiales;D_4__Peptococcaceae;D_5__Peptococcus;D_6__uncultured organism;D_7__;D_8__;D_9__;D_10__;D_11__;D_12__;D_13__;D_14__	21	0	0	0	0	0	0	0	0	0	0	0	0	0	0	0	0	0	0	0	0	0	0	0	0	0	0	0	0	0	0	0	0	0	0	0	0	0	0	0	0	0	0	0	0	0	0	0
8a3f63559534f07a408c78b9b6ea1d48	D_0__Bacteria;D_1__Firmicutes;D_2__Clostridia;D_3__Clostridiales;D_4__Peptococcaceae;D_5__Peptococcus;D_6__uncultured organism;D_7__;D_8__;D_9__;D_10__;D_11__;D_12__;D_13__;D_14__	34	0	0	0	0	0	0	0	0	0	0	0	0	0	0	0	0	0	0	0	0	0	0	0	0	0	0	0	0	0	0	0	0	0	0	0	0	0	0	0	0	0	0	0	0	0	0	0
e2f9f1235cdc7b5e0f37651d6e072adc	D_0__Bacteria;D_1__Firmicutes;D_2__Clostridia;D_3__Clostridiales;D_4__Peptococcaceae;D_5__Peptococcus;D_6__uncultured organism;D_7__;D_8__;D_9__;D_10__;D_11__;D_12__;D_13__;D_14__	37	0	0	0	0	0	0	0	0	20	0	0	0	0	0	0	0	0	0	0	0	0	0	0	0	0	0	0	0	0	0	0	0	0	0	0	0	0	0	0	0	0	0	0	0	0	0	0
f3c44e9295e123eac9351c48037addac	D_0__Bacteria;D_1__Firmicutes;D_2__Clostridia;D_3__Clostridiales;D_4__Peptococcaceae;D_5__Peptococcus;D_6__uncultured organism;D_7__;D_8__;D_9__;D_10__;D_11__;D_12__;D_13__;D_14__	67	0	0	0	0	0	0	0	0	0	0	0	0	0	0	0	0	0	0	0	0	0	0	0	0	0	0	0	0	0	0	0	0	0	0	0	0	17	0	0	0	0	0	0	0	0	0	0
3bf24f337435d3da9fc71563e73139a5	D_0__Bacteria;D_1__Firmicutes;D_2__Clostridia;D_3__Clostridiales;D_4__Peptococcaceae;D_5__Peptococcus;D_6__uncultured organism;D_7__;D_8__;D_9__;D_10__;D_11__;D_12__;D_13__;D_14__	112	0	0	0	0	0	0	0	18	0	0	0	0	0	0	0	0	0	0	0	0	0	0	0	0	0	0	0	0	0	0	0	0	0	0	0	0	0	0	0	0	0	0	0	0	0	0	0
137564a1602986a0ebd2f4f56ba0fe92	D_0__Bacteria;D_1__Firmicutes;D_2__Clostridia;D_3__Clostridiales;D_4__Peptococcaceae;D_5__uncultured	11	0	0	0	0	0	0	0	0	0	0	0	0	0	0	0	0	0	0	0	0	0	0	0	0	0	0	0	0	0	0	0	0	0	0	0	0	0	0	0	0	0	0	0	0	0	0	0
a03bf019d3fef6cf6416acb1ead0525d	D_0__Bacteria;D_1__Firmicutes;D_2__Clostridia;D_3__Clostridiales;D_4__Peptococcaceae;D_5__uncultured	11	0	0	0	0	0	0	0	0	0	0	0	0	0	0	0	0	0	0	0	0	0	0	0	0	0	0	0	0	0	0	0	0	0	0	0	0	0	0	0	0	0	0	0	0	0	0	0
7484aaee20deca1a0b66d53f90f2a4b2	D_0__Bacteria;D_1__Firmicutes;D_2__Clostridia;D_3__Clostridiales;D_4__Peptococcaceae;D_5__uncultured	13	0	0	0	0	0	0	0	0	0	0	0	13	0	0	0	0	0	0	0	0	0	0	0	0	0	0	0	0	0	0	0	0	0	0	0	0	0	0	0	0	0	0	0	0	0	0	0
aac2ef0edf9883af450dbc4ff5c5f5c8	D_0__Bacteria;D_1__Firmicutes;D_2__Clostridia;D_3__Clostridiales;D_4__Peptococcaceae;D_5__uncultured	15	0	0	0	0	0	0	0	0	0	0	0	0	0	0	0	0	0	0	0	0	0	0	0	15	0	0	0	0	0	0	0	0	0	0	0	0	0	0	0	0	0	0	0	0	0	0	0
988b2dae5755851794eaa61a59a1043d	D_0__Bacteria;D_1__Firmicutes;D_2__Clostridia;D_3__Clostridiales;D_4__Peptococcaceae;D_5__uncultured	70	26	0	0	0	0	0	0	0	0	0	0	0	0	0	0	0	0	0	0	0	0	0	0	0	0	0	8	0	0	0	0	0	0	0	0	0	0	0	0	0	0	0	0	0	0	0	0
2459d6a26f5ce1f342a8574ba60fda3a	D_0__Bacteria;D_1__Firmicutes;D_2__Clostridia;D_3__Clostridiales;D_4__Peptococcaceae;D_5__uncultured;D_6__metagenome;D_7__;D_8__;D_9__;D_10__;D_11__;D_12__;D_13__;D_14__	7	0	0	0	0	0	0	0	0	0	0	0	0	0	0	0	0	0	0	0	0	0	0	0	0	0	0	0	0	0	0	0	0	0	0	0	0	0	0	0	0	0	0	0	0	0	0	0
3dfead1c6581fea41ed61c949093bd57	D_0__Bacteria;D_1__Firmicutes;D_2__Clostridia;D_3__Clostridiales;D_4__Peptococcaceae;D_5__uncultured;D_6__uncultured organism;D_7__;D_8__;D_9__;D_10__;D_11__;D_12__;D_13__;D_14__	14	0	0	0	0	0	0	0	0	0	0	0	0	0	0	0	0	0	0	0	0	0	0	0	0	0	14	0	0	0	0	0	0	0	0	0	0	0	0	0	0	0	0	0	0	0	0	0
f19ae6fb1eab164b361efeb836d0daca	D_0__Bacteria;D_1__Firmicutes;D_2__Clostridia;D_3__Clostridiales;D_4__Peptococcaceae;D_5__uncultured;D_6__uncultured organism;D_7__;D_8__;D_9__;D_10__;D_11__;D_12__;D_13__;D_14__	14	0	0	0	0	0	0	0	0	0	0	0	0	0	0	0	0	0	0	0	0	0	0	0	0	0	0	0	0	0	0	0	0	0	0	0	0	0	0	0	0	0	0	0	0	0	0	0
94535772d61b8a32b84e9c4ff7e87764	D_0__Bacteria;D_1__Firmicutes;D_2__Clostridia;D_3__Clostridiales;D_4__Peptococcaceae;D_5__uncultured;D_6__uncultured organism;D_7__;D_8__;D_9__;D_10__;D_11__;D_12__;D_13__;D_14__	21	0	0	0	0	0	0	0	0	0	0	0	0	0	0	0	0	0	0	0	0	0	0	0	0	0	0	0	0	0	0	0	0	0	0	0	0	0	0	0	0	0	0	0	0	0	0	0
57fce1bda42ada374d23bd058157c7ad	D_0__Bacteria;D_1__Firmicutes;D_2__Clostridia;D_3__Clostridiales;D_4__Peptococcaceae;D_5__uncultured;D_6__uncultured organism;D_7__;D_8__;D_9__;D_10__;D_11__;D_12__;D_13__;D_14__	44	0	0	0	0	0	0	0	0	0	25	0	0	0	0	0	0	0	0	0	0	0	0	0	0	0	0	0	0	0	0	0	0	0	0	0	0	0	0	0	0	0	0	0	0	0	0	0
96073a9962b3be2aac55997a0ccfdd67	D_0__Bacteria;D_1__Firmicutes;D_2__Clostridia;D_3__Clostridiales;D_4__Peptococcaceae;D_5__uncultured;D_6__uncultured organism;D_7__;D_8__;D_9__;D_10__;D_11__;D_12__;D_13__;D_14__	79	0	0	0	0	0	0	0	0	0	0	0	0	0	0	0	0	0	19	0	0	0	0	0	0	0	0	0	0	0	0	0	0	0	0	0	0	0	0	0	0	0	0	0	0	0	0	0
6593fb78faba0eb071114ac55076a7a5	D_0__Bacteria;D_1__Firmicutes;D_2__Clostridia;D_3__Clostridiales;D_4__Peptococcaceae;D_5__uncultured;D_6__uncultured Peptococcaceae bacterium;D_7__;D_8__;D_9__;D_10__;D_11__;D_12__;D_13__;D_14__	36	0	0	0	0	0	0	0	0	0	0	0	0	0	0	0	0	36	0	0	0	0	0	0	0	0	0	0	0	0	0	0	0	0	0	0	0	0	0	0	0	0	0	0	0	0	0	0
addad9ba560af102caff161de12cdeb9	D_0__Bacteria;D_1__Firmicutes;D_2__Clostridia;D_3__Clostridiales;D_4__Peptostreptococcaceae	4	0	0	0	0	0	0	0	0	0	0	0	0	0	0	0	0	0	0	0	0	0	0	0	0	0	0	0	0	0	0	0	0	0	0	0	0	0	0	0	0	0	0	0	0	0	0	0
628784cff4df61d3f35272ce89d4e6b6	D_0__Bacteria;D_1__Firmicutes;D_2__Clostridia;D_3__Clostridiales;D_4__Peptostreptococcaceae	6	0	0	0	0	0	0	0	0	0	0	0	0	0	0	0	0	0	0	0	0	0	0	0	0	0	0	0	0	0	0	0	0	0	0	0	0	0	0	0	0	0	0	0	0	0	0	0
e70ce0d0a56d26a5c663153650508fee	D_0__Bacteria;D_1__Firmicutes;D_2__Clostridia;D_3__Clostridiales;D_4__Peptostreptococcaceae	27	0	0	0	0	0	0	0	0	0	0	0	0	0	0	0	0	0	0	0	0	0	0	0	0	0	0	0	0	0	0	0	0	0	0	0	0	0	0	0	0	0	0	0	0	0	0	0
17a2fd315b84f35feeafbec604398152	D_0__Bacteria;D_1__Firmicutes;D_2__Clostridia;D_3__Clostridiales;D_4__Peptostreptococcaceae	181	0	0	0	4	3	0	0	0	0	0	0	0	0	0	2	2	13	1	0	8	5	1	2	8	5	1	1	2	0	7	0	2	0	0	0	0	0	12	3	0	0	2	0	0	0	0	0
d9048316fd41990ffede22c518f7748f	D_0__Bacteria;D_1__Firmicutes;D_2__Clostridia;D_3__Clostridiales;D_4__Peptostreptococcaceae;D_5__Intestinibacter	38	0	0	0	0	0	0	0	0	0	0	0	0	0	0	0	0	0	0	0	0	0	0	0	0	0	0	0	0	0	38	0	0	0	0	0	0	0	0	0	0	0	0	0	0	0	0	0
ec819d6469f6aa99de9f55ab97b72801	D_0__Bacteria;D_1__Firmicutes;D_2__Clostridia;D_3__Clostridiales;D_4__Peptostreptococcaceae;D_5__Intestinibacter	4438	34	0	0	44	47	43	0	0	33	0	0	127	60	0	60	98	0	78	130	0	0	0	33	76	183	91	0	156	19	334	55	118	20	43	125	0	31	0	0	0	0	114	0	220	0	0	158
339c534bed25b5e05a1e75a2c24f813d	D_0__Bacteria;D_1__Firmicutes;D_2__Clostridia;D_3__Clostridiales;D_4__Peptostreptococcaceae;D_5__Intestinibacter	7344	43	0	0	77	0	44	37	0	41	43	0	182	91	57	80	98	0	102	236	0	0	58	42	125	295	114	60	230	0	441	80	195	0	48	198	0	42	0	0	0	0	190	48	273	71	84	231
a089df5252ef82b1f78119796682ac11	D_0__Bacteria;D_1__Firmicutes;D_2__Clostridia;D_3__Clostridiales;D_4__Peptostreptococcaceae;D_5__Paeniclostridium	5	0	0	0	0	0	0	0	0	0	0	0	0	0	0	0	0	0	0	0	0	0	0	0	0	0	0	0	0	0	0	0	0	0	0	0	0	0	0	0	0	0	0	0	0	0	0	0
77dfb7862ca2078a13b07e42c56dcb9c	D_0__Bacteria;D_1__Firmicutes;D_2__Clostridia;D_3__Clostridiales;D_4__Peptostreptococcaceae;D_5__Paeniclostridium	8	0	0	0	0	0	0	0	0	0	0	0	0	0	0	0	0	0	0	0	0	0	0	0	0	0	8	0	0	0	0	0	0	0	0	0	0	0	0	0	0	0	0	0	0	0	0	0
ece7a7fc2dba1cbbd3fa02b86830ec90	D_0__Bacteria;D_1__Firmicutes;D_2__Clostridia;D_3__Clostridiales;D_4__Peptostreptococcaceae;D_5__Peptostreptococcus;D_6__uncultured organism;D_7__;D_8__;D_9__;D_10__;D_11__;D_12__;D_13__;D_14__	18	0	0	0	0	0	0	0	0	0	0	0	0	0	0	0	0	0	0	0	0	0	0	0	0	0	0	0	0	0	0	0	0	0	0	0	0	0	0	0	18	0	0	0	0	0	0	0
119b743a080e98154f6e608f0411913e	D_0__Bacteria;D_1__Firmicutes;D_2__Clostridia;D_3__Clostridiales;D_4__Peptostreptococcaceae;D_5__Romboutsia	56	0	0	0	0	0	0	0	0	0	0	0	0	0	0	0	0	0	0	0	0	0	0	0	0	0	0	0	0	0	0	0	0	0	0	0	0	0	0	0	0	0	0	0	0	0	0	0
3c375333ba9bf5f5ce906451657308e1	D_0__Bacteria;D_1__Firmicutes;D_2__Clostridia;D_3__Clostridiales;D_4__Peptostreptococcaceae;D_5__Romboutsia	109	0	0	0	0	0	0	0	0	0	0	0	0	0	0	0	0	0	0	0	0	0	0	0	0	0	0	0	0	0	0	0	0	0	0	0	0	0	0	0	0	0	0	0	0	0	0	0
93bed9b269ba1e8d16f1f31661f1319e	D_0__Bacteria;D_1__Firmicutes;D_2__Clostridia;D_3__Clostridiales;D_4__Peptostreptococcaceae;D_5__Romboutsia	252	1	0	0	3	0	1	0	0	1	2	0	6	1	2	3	5	0	2	0	0	0	1	3	5	4	2	0	8	0	20	1	3	0	1	2	0	1	0	0	0	0	2	0	15	5	4	12
00ab0e0cd82055c0da82c3f000e457ec	D_0__Bacteria;D_1__Firmicutes;D_2__Clostridia;D_3__Clostridiales;D_4__Peptostreptococcaceae;D_5__Romboutsia	9420	38	0	0	68	316	67	0	85	61	34	80	78	45	0	172	266	35	73	0	36	710	69	61	253	107	77	176	195	0	185	29	70	0	141	50	191	239	299	94	197	0	109	0	0	0	0	0
c8af39741b9b8c1c5e0c4a2fc5afb041	D_0__Bacteria;D_1__Firmicutes;D_2__Clostridia;D_3__Clostridiales;D_4__Peptostreptococcaceae;D_5__Terrisporobacter	535	0	0	0	0	0	0	0	0	0	0	0	0	0	0	0	0	0	0	0	0	0	0	27	0	41	0	0	0	0	0	0	29	0	0	0	0	0	0	0	0	0	35	0	0	0	0	0
bc34bf670b41e7bec9a386e71d65f964	D_0__Bacteria;D_1__Firmicutes;D_2__Clostridia;D_3__Clostridiales;D_4__Peptostreptococcaceae;D_5__Terrisporobacter	1497	0	70	0	0	0	62	0	0	0	0	0	43	0	0	0	0	0	0	0	0	0	0	0	0	43	63	0	0	26	71	0	52	0	0	52	0	0	0	0	0	0	46	0	0	0	20	22
2043e25bc4640bd2d7c14cd878b0c05a	D_0__Bacteria;D_1__Firmicutes;D_2__Clostridia;D_3__Clostridiales;D_4__Ruminococcaceae	2	0	0	0	0	0	0	0	0	0	0	0	0	0	0	0	0	0	0	0	0	0	0	0	0	0	0	0	0	0	0	0	0	0	0	0	0	0	0	0	0	0	0	0	0	0	0	0
f40f1afc1c83ff92cbfe7895719b7f4b	D_0__Bacteria;D_1__Firmicutes;D_2__Clostridia;D_3__Clostridiales;D_4__Ruminococcaceae	2	0	0	0	0	0	0	0	0	0	0	0	0	0	0	0	0	0	0	0	0	0	0	0	0	0	0	0	0	0	0	0	0	0	0	0	0	0	0	0	0	0	0	0	0	0	0	0
0afd3ebf2569bad2da4826d28a238734	D_0__Bacteria;D_1__Firmicutes;D_2__Clostridia;D_3__Clostridiales;D_4__Ruminococcaceae	3	0	0	0	0	0	0	0	0	0	0	0	0	0	0	0	0	0	0	0	0	0	0	0	0	0	3	0	0	0	0	0	0	0	0	0	0	0	0	0	0	0	0	0	0	0	0	0
486f771b230aaaa04e05051408c05fb1	D_0__Bacteria;D_1__Firmicutes;D_2__Clostridia;D_3__Clostridiales;D_4__Ruminococcaceae	3	0	0	0	0	0	0	0	0	0	0	0	0	0	0	0	0	0	0	0	0	0	0	0	3	0	0	0	0	0	0	0	0	0	0	0	0	0	0	0	0	0	0	0	0	0	0	0
a24957c936e3e56484338005fa231f87	D_0__Bacteria;D_1__Firmicutes;D_2__Clostridia;D_3__Clostridiales;D_4__Ruminococcaceae	3	0	0	0	0	0	0	0	0	0	0	0	0	0	0	0	0	0	0	0	0	0	0	0	0	0	0	0	0	0	0	0	0	0	0	0	0	0	0	0	0	0	0	0	0	0	0	0
b77ac2396ff9103f4a1df28890014f99	D_0__Bacteria;D_1__Firmicutes;D_2__Clostridia;D_3__Clostridiales;D_4__Ruminococcaceae	3	0	0	0	0	0	0	0	0	0	0	0	0	0	0	0	0	0	0	0	0	0	0	0	0	0	0	0	0	0	0	0	0	0	0	0	0	0	0	0	0	0	0	0	0	0	0	0
c45146c3cb06052c1fa6e74331466e93	D_0__Bacteria;D_1__Firmicutes;D_2__Clostridia;D_3__Clostridiales;D_4__Ruminococcaceae	3	0	0	0	0	0	0	0	0	0	0	0	0	0	0	0	0	0	0	0	0	0	0	0	0	0	0	0	0	0	0	0	0	0	0	0	0	0	0	0	0	0	0	0	0	0	0	0
02dfceb3d3b540d1b151d262de12ba77	D_0__Bacteria;D_1__Firmicutes;D_2__Clostridia;D_3__Clostridiales;D_4__Ruminococcaceae	4	0	0	0	0	0	0	0	0	0	0	0	0	0	0	0	0	0	0	0	0	0	0	0	0	0	0	0	0	0	0	0	0	0	0	0	0	0	0	0	0	0	0	0	0	0	0	0
0dbe3fb7eccc22a8421ffb9ce6db3052	D_0__Bacteria;D_1__Firmicutes;D_2__Clostridia;D_3__Clostridiales;D_4__Ruminococcaceae	4	0	0	0	0	0	0	0	0	0	0	0	0	0	0	0	0	0	0	0	0	0	0	0	0	0	0	4	0	0	0	0	0	0	0	0	0	0	0	0	0	0	0	0	0	0	0	0
a1ce9ccab9e1917a442e1ce8a19f4072	D_0__Bacteria;D_1__Firmicutes;D_2__Clostridia;D_3__Clostridiales;D_4__Ruminococcaceae	4	0	0	0	0	0	0	0	0	0	0	0	0	0	0	0	0	0	0	0	0	0	0	0	0	0	0	0	0	0	0	0	0	0	0	0	0	0	0	0	0	0	0	0	0	0	0	0
b512fc4bcaafbe0283071af477b35d04	D_0__Bacteria;D_1__Firmicutes;D_2__Clostridia;D_3__Clostridiales;D_4__Ruminococcaceae	4	0	0	0	0	0	0	0	0	0	0	0	0	0	0	0	0	0	0	0	0	0	0	0	0	0	0	0	0	0	0	0	0	0	0	0	0	0	0	0	0	0	0	0	0	0	0	0
020cfa1754ed231bf6e3565c680726a7	D_0__Bacteria;D_1__Firmicutes;D_2__Clostridia;D_3__Clostridiales;D_4__Ruminococcaceae	6	0	0	0	0	0	0	0	0	0	0	0	0	0	0	0	0	0	0	0	0	0	0	0	0	0	0	0	0	0	0	0	0	0	0	0	0	0	0	0	0	0	0	0	0	0	0	0
4037f8840764a5576fef8e9bbc3b878b	D_0__Bacteria;D_1__Firmicutes;D_2__Clostridia;D_3__Clostridiales;D_4__Ruminococcaceae	6	0	0	0	0	0	0	0	0	0	0	0	0	0	0	0	0	0	0	0	0	0	0	0	0	0	0	0	0	0	0	0	0	0	0	0	0	0	0	0	0	0	0	0	0	0	0	0
46ba47285d18dad0cb66c3a555ab128e	D_0__Bacteria;D_1__Firmicutes;D_2__Clostridia;D_3__Clostridiales;D_4__Ruminococcaceae	6	0	0	0	0	0	0	0	0	0	0	0	0	0	0	0	0	0	0	0	0	0	0	0	0	0	0	0	0	0	0	0	0	0	0	0	0	0	0	0	0	0	0	0	0	0	0	0
e95389dc4176f09b55e6451e0a1b82b4	D_0__Bacteria;D_1__Firmicutes;D_2__Clostridia;D_3__Clostridiales;D_4__Ruminococcaceae	6	0	0	0	0	0	0	0	0	0	0	0	0	0	0	0	0	0	0	0	0	0	0	0	0	0	0	0	0	0	0	0	0	0	0	0	0	0	0	0	0	0	0	0	0	0	0	0
f13757397d168e998745b98672a6e743	D_0__Bacteria;D_1__Firmicutes;D_2__Clostridia;D_3__Clostridiales;D_4__Ruminococcaceae	6	0	0	0	0	0	0	0	0	0	0	0	0	0	0	0	0	0	0	0	0	0	0	0	0	0	0	0	0	0	0	0	0	0	0	0	0	6	0	0	0	0	0	0	0	0	0	0
40e4a41a893475e05fda5a2926d8c484	D_0__Bacteria;D_1__Firmicutes;D_2__Clostridia;D_3__Clostridiales;D_4__Ruminococcaceae	7	0	0	0	0	0	0	0	0	0	0	0	0	0	0	0	0	0	0	0	0	0	0	0	0	0	0	0	0	0	0	0	0	0	0	0	0	0	0	0	0	0	0	0	0	0	0	0
4509a5a851ed96823af7f3981473de08	D_0__Bacteria;D_1__Firmicutes;D_2__Clostridia;D_3__Clostridiales;D_4__Ruminococcaceae	7	0	0	0	0	0	0	0	0	0	4	0	0	0	0	0	0	0	0	0	0	0	0	0	0	0	0	0	0	0	0	0	0	0	0	0	0	0	0	0	0	0	0	0	0	0	0	0
4c9e0b4b433f5cc279487ad23328356e	D_0__Bacteria;D_1__Firmicutes;D_2__Clostridia;D_3__Clostridiales;D_4__Ruminococcaceae	7	0	0	0	0	0	0	0	0	0	0	0	7	0	0	0	0	0	0	0	0	0	0	0	0	0	0	0	0	0	0	0	0	0	0	0	0	0	0	0	0	0	0	0	0	0	0	0
e7fa84d2f4425d0fb15457a638f44325	D_0__Bacteria;D_1__Firmicutes;D_2__Clostridia;D_3__Clostridiales;D_4__Ruminococcaceae	7	0	0	0	0	0	0	0	0	0	0	0	0	0	0	0	0	0	0	0	0	0	0	0	0	0	0	0	0	0	0	0	0	0	0	0	0	0	0	0	0	7	0	0	0	0	0	0
ef87617a648e3cae186d131872186bc7	D_0__Bacteria;D_1__Firmicutes;D_2__Clostridia;D_3__Clostridiales;D_4__Ruminococcaceae	7	0	0	0	0	0	0	0	0	0	0	0	0	0	0	0	0	0	0	0	0	0	0	0	0	0	0	0	0	0	0	0	0	0	0	0	0	0	0	0	0	0	0	0	0	0	0	0
f58720248adb3b4a650ab7cf5f40f341	D_0__Bacteria;D_1__Firmicutes;D_2__Clostridia;D_3__Clostridiales;D_4__Ruminococcaceae	7	0	0	0	0	0	0	0	0	0	0	0	0	0	7	0	0	0	0	0	0	0	0	0	0	0	0	0	0	0	0	0	0	0	0	0	0	0	0	0	0	0	0	0	0	0	0	0
32b86f448f4b23726f893a154bb96545	D_0__Bacteria;D_1__Firmicutes;D_2__Clostridia;D_3__Clostridiales;D_4__Ruminococcaceae	8	0	0	0	0	0	0	0	0	0	0	0	0	0	0	0	0	0	0	0	0	0	0	8	0	0	0	0	0	0	0	0	0	0	0	0	0	0	0	0	0	0	0	0	0	0	0	0
5f165a729ebb2977771e164dd3380d76	D_0__Bacteria;D_1__Firmicutes;D_2__Clostridia;D_3__Clostridiales;D_4__Ruminococcaceae	8	0	0	0	0	0	0	0	0	0	8	0	0	0	0	0	0	0	0	0	0	0	0	0	0	0	0	0	0	0	0	0	0	0	0	0	0	0	0	0	0	0	0	0	0	0	0	0
9ce2cfc8f8e286ca1bdf27224a2cdd07	D_0__Bacteria;D_1__Firmicutes;D_2__Clostridia;D_3__Clostridiales;D_4__Ruminococcaceae	8	0	0	0	0	0	0	0	0	0	0	0	0	0	0	8	0	0	0	0	0	0	0	0	0	0	0	0	0	0	0	0	0	0	0	0	0	0	0	0	0	0	0	0	0	0	0	0
69a03ecf7a9c623356589473e25e152f	D_0__Bacteria;D_1__Firmicutes;D_2__Clostridia;D_3__Clostridiales;D_4__Ruminococcaceae	9	0	0	0	0	0	0	0	0	0	0	0	0	0	0	0	9	0	0	0	0	0	0	0	0	0	0	0	0	0	0	0	0	0	0	0	0	0	0	0	0	0	0	0	0	0	0	0
83f0c66626bf77c9f883cb72bfa9308a	D_0__Bacteria;D_1__Firmicutes;D_2__Clostridia;D_3__Clostridiales;D_4__Ruminococcaceae	9	0	0	0	0	0	0	0	0	0	0	0	0	0	0	0	0	0	0	0	0	0	0	0	0	0	0	0	0	0	0	0	0	0	0	0	0	0	0	0	0	0	0	0	0	0	0	0
[truncated: 1,131 more rows]
[truncated: 53 more columns]

## Sheet: DS2 amplicon_archaea_n100
Supplementary Dataset 2. Feature table amplicon data of archaeal approach (nested PCR: 344F-1041R, 519F-806R; (n=100).
[truncated: 43 more rows]
[truncated: 53 more columns]

## Sheet: DS3 metagenome_Subsystems_n30
Supplementary Dataset 3. Feature table metagenomic data showing functional gene information (SEED; n=30).
[truncated: 6,591 more rows]

[truncated: 4 more sheets: DS4 metagenome_RefSeq_n30, DS5 MICOM growth rate, DS6 MICOM flux predictions, DS7 Sample diet model MICOM]
